# Supplementary material for: A transcriptome-based classifier to identify developmental toxicants by stem cell testing: design, validation and optimization for histone deacetylase inhibitors
Source: Arch Toxicol. 2015 Aug 14;89(9):1599–618. doi: 10.1007/s00204-015-1573-y (PMC4551554; doi:10.1007/s00204-015-1573-y)
Supplement: Supplementary file 2 — Supplementary material 2 (XLSX 38127 kb) [file 204_2015_1573_MOESM2_ESM.xlsx]

## Sheet: Table of Content-sheet 1
	sheet 1	Table of Content
	Supplemental Material Table S1
	Data of 4-5 independent experiments on Affymetrix DNA microarrays of histone deacetylase inhibitors (HDACi) and mercurials treated neurally differentiating stem cells
	Data were obtained for 6 Mercurials (methylmercury, thimerosal, mercury(II)chloride, mercury(II)bromide, 4-chloromercuribenzoic acid and phenylmercuric acid) and 6 HDACi (valproic acid, trichostatin-A, vorinostat, belinostat, panobinostat and entinostat) and respective controls (=85 arrays).
	displayed are:
		Affy_ID	Affymetrix Probeset
		Symbol	the corresponding gene symbol
		Name	the corresponding gene name; the genes, which symbol and name are not available, are marked with "NA".
		FC	the corresponding fold changes of the probe set (>1 down regulated; >1 up regulated)
		p.value	unadjusted p-value of the LIMMA t-test
		adj.p.value	Benjamini-Hochberg adjusted p-value
		Cut off: p 0.05_ fold change 1.5
	Differentially expressed probesets of the 12 test compounds and of the solvents. The test compounds (HDACi and mercurials) were compared to the corresponding solvent controls. The solvent controls (DMSO and EtOH) were compared to UKN1 cell cultures with culture medium only.
			Test compounds
		sheet 2	Belinostat
		sheet 3	DMSO
		sheet 4	Entinostat
		sheet 5	EtOH
		sheet 6	HgBr2
		sheet 7	HgCl2
		sheet 8	MeHg
		sheet 9	Panobinostat
		sheet 10	PCMB
		sheet 11	PMA
		sheet 12	SAHA
		sheet 13	Thimerosal
		sheet 14	TSA
		sheet 15	VPA

## Sheet: Belinostat-sheet 2
	Affy_ID	Symbol	Name	FC	p.value	adj.p.value
1	1007_s_at	NA	NA	0.96	0.47	0.783
2	1053_at	RFC2	replication factor C (activator 1) 2, 40kDa	1.02	0.623	0.864
3	117_at	HSPA6	heat shock 70kDa protein 6 (HSP70B')	1.13	0.05	0.33
4	121_at	PAX8	paired box 8	1.01	0.93	0.979
5	1255_g_at	GUCA1A	guanylate cyclase activator 1A (retina)	1.2	0.05	0.329
6	1294_at	NA	NA	1.01	0.921	0.976
7	1316_at	THRA	thyroid hormone receptor, alpha	0.93	0.201	0.568
8	1320_at	PTPN21	protein tyrosine phosphatase, non-receptor type 21	1.03	0.687	0.892
9	1405_i_at	CCL5	chemokine (C-C motif) ligand 5	0.99	0.859	0.956
10	1431_at	CYP2E1	cytochrome P450, family 2, subfamily E, polypeptide 1	0.99	0.887	0.965
11	1438_at	EPHB3	EPH receptor B3	1.04	0.681	0.89
12	1487_at	ESRRA	estrogen-related receptor alpha	1	1	1
13	1494_f_at	CYP2A6	cytochrome P450, family 2, subfamily A, polypeptide 6	1.06	0.305	0.666
14	1552256_a_at	SCARB1	scavenger receptor class B, member 1	1.09	0.282	0.646
15	1552257_a_at	TTLL12	tubulin tyrosine ligase-like family, member 12	1.02	0.777	0.926
16	1552258_at	LINC00152	long intergenic non-protein coding RNA 152	0.95	0.336	0.69
17	1552261_at	WFDC2	WAP four-disulfide core domain 2	1.28	0.007	0.148
18	1552263_at	MAPK1	mitogen-activated protein kinase 1	1.11	0.28	0.644
19	1552264_a_at	MAPK1	mitogen-activated protein kinase 1	1.08	0.319	0.677
20	1552266_at	ADAM32	ADAM metallopeptidase domain 32	0.92	0.287	0.651
21	1552269_at	SPATA17	spermatogenesis associated 17	1.06	0.344	0.696
22	1552271_at	PRR22	proline rich 22	1.13	0.286	0.65
23	1552272_a_at	PRR22	proline rich 22	1.09	0.41	0.745
24	1552274_at	PXK	PX domain containing serine/threonine kinase	1.17	0.016	0.21
25	1552275_s_at	PXK	PX domain containing serine/threonine kinase	1.15	0.175	0.54
26	1552276_a_at	VPS18	vacuolar protein sorting 18 homolog (S. cerevisiae)	1.01	0.936	0.981
27	1552277_a_at	MSANTD3	Myb/SANT-like DNA-binding domain containing 3	0.92	0.124	0.473
28	1552278_a_at	SLC46A1	solute carrier family 46 (folate transporter), member 1	1.04	0.579	0.841
29	1552279_a_at	SLC46A1	solute carrier family 46 (folate transporter), member 1	1.02	0.793	0.932
30	1552280_at	TIMD4	T-cell immunoglobulin and mucin domain containing 4	0.9	0.08	0.398
31	1552281_at	SLC39A5	solute carrier family 39 (zinc transporter), member 5	0.96	0.451	0.772
32	1552283_s_at	NA	NA	1.07	0.402	0.74
33	1552286_at	NA	NA	0.98	0.779	0.927
34	1552287_s_at	AFG3L1P	AFG3-like AAA ATPase 1, pseudogene	0.93	0.233	0.602
35	1552288_at	CILP2	cartilage intermediate layer protein 2	0.91	0.442	0.766
36	1552289_a_at	CILP2	cartilage intermediate layer protein 2	0.79	0.053	0.338
37	1552291_at	PIGX	phosphatidylinositol glycan anchor biosynthesis, class X	0.96	0.475	0.785
38	1552293_at	TMEM196	transmembrane protein 196	0.93	0.546	0.825
39	1552295_a_at	SLC39A13	solute carrier family 39 (zinc transporter), member 13	1.02	0.738	0.913
40	1552296_at	BEST4	bestrophin 4	0.86	0.068	0.374
41	1552299_at	AK9	adenylate kinase 9	1.02	0.841	0.95
42	1552301_a_at	CORO6	coronin 6	1.03	0.573	0.838
43	1552302_at	TMEM106A	transmembrane protein 106A	0.97	0.588	0.846
44	1552303_a_at	TMEM106A	transmembrane protein 106A	0.95	0.366	0.713
45	1552304_at	ALG10	ALG10, alpha-1,2-glucosyltransferase	1.24	0.109	0.447
46	1552306_at	ALG10	ALG10, alpha-1,2-glucosyltransferase	1.35	0	0.035
47	1552307_a_at	TTC39C	tetratricopeptide repeat domain 39C	0.96	0.64	0.871
48	1552309_a_at	NEXN	nexilin (F actin binding protein)	0.9	0.126	0.475
49	1552310_at	C15orf40	chromosome 15 open reading frame 40	1.12	0.041	0.304
50	1552311_a_at	RAX2	retina and anterior neural fold homeobox 2	1.04	0.435	0.761
51	1552312_a_at	MFAP3	microfibrillar-associated protein 3	1.31	0.006	0.139
52	1552314_a_at	EYA3	eyes absent homolog 3 (Drosophila)	1.1	0.155	0.516
53	1552315_at	GIMAP1	GTPase, IMAP family member 1	1.03	0.602	0.852
54	1552316_a_at	GIMAP1	GTPase, IMAP family member 1	0.92	0.167	0.53
55	1552318_at	GIMAP1	GTPase, IMAP family member 1	0.94	0.264	0.631
56	1552319_a_at	KLK8	kallikrein-related peptidase 8	1.14	0.156	0.516
57	1552320_a_at	CCDC65	coiled-coil domain containing 65	1.11	0.089	0.414
58	1552321_a_at	CCDC65	coiled-coil domain containing 65	1.15	0.076	0.391
59	1552322_at	FAM122C	family with sequence similarity 122C	0.95	0.298	0.661
60	1552323_s_at	FAM122C	family with sequence similarity 122C	1.02	0.817	0.941
61	1552325_at	CCDC11	coiled-coil domain containing 11	1.03	0.614	0.859
62	1552326_a_at	CCDC11	coiled-coil domain containing 11	1.01	0.956	0.988
63	1552327_at	ARMCX4	armadillo repeat containing, X-linked 4	0.76	0.001	0.068
64	1552329_at	RBBP6	retinoblastoma binding protein 6	1.03	0.559	0.83
65	1552330_at	CENPBD1	CENPB DNA-binding domains containing 1	1.25	0.003	0.095
66	1552332_at	TRIOBP	TRIO and F-actin binding protein	1.08	0.303	0.665
67	1552334_at	TRIOBP	TRIO and F-actin binding protein	0.94	0.358	0.707
68	1552335_at	CATSPER1	cation channel, sperm associated 1	1.01	0.882	0.963
69	1552337_s_at	HOXD4	homeobox D4	1.07	0.554	0.828
70	1552338_at	GSC	goosecoid homeobox	0.84	0.009	0.164
71	1552340_at	SP7	Sp7 transcription factor	0.98	0.744	0.915
72	1552343_s_at	PDE7A	phosphodiesterase 7A	0.81	0.006	0.132
73	1552344_s_at	CNOT7	CCR4-NOT transcription complex, subunit 7	1.03	0.698	0.897
74	1552347_at	CRYZL1	crystallin, zeta (quinone reductase)-like 1	0.91	0.126	0.475
75	1552348_at	PRSS33	protease, serine, 33	0.8	0.009	0.162
76	1552349_a_at	PRSS33	protease, serine, 33	0.88	0.092	0.421
77	1552354_at	C19orf26	chromosome 19 open reading frame 26	1.03	0.726	0.908
78	1552355_s_at	C19orf26	chromosome 19 open reading frame 26	0.91	0.298	0.661
79	1552359_at	MCMDC2	minichromosome maintenance domain containing 2	1.01	0.782	0.928
80	1552360_a_at	TIRAP	toll-interleukin 1 receptor (TIR) domain containing adaptor protein	0.81	0.015	0.201
81	1552362_a_at	LEAP2	liver expressed antimicrobial peptide 2	0.82	0.005	0.127
82	1552364_s_at	MSI2	musashi RNA-binding protein 2	0.99	0.938	0.981
83	1552365_at	SCIN	scinderin	0.86	0.019	0.227
84	1552367_a_at	SCIN	scinderin	0.99	0.872	0.96
85	1552368_at	CTCFL	CCCTC-binding factor (zinc finger protein)-like	0.98	0.862	0.956
86	1552370_at	C4orf33	chromosome 4 open reading frame 33	1.25	0.011	0.18
87	1552372_at	C4orf33	chromosome 4 open reading frame 33	0.99	0.792	0.932
88	1552373_s_at	C4orf33	chromosome 4 open reading frame 33	0.96	0.623	0.864
89	1552375_at	ZNF333	zinc finger protein 333	0.78	0.016	0.207
90	1552377_s_at	TVP23C	trans-golgi network vesicle protein 23 homolog C (S. cerevisiae)	0.98	0.718	0.905
91	1552378_s_at	RDH10	retinol dehydrogenase 10 (all-trans)	0.99	0.946	0.984
92	1552379_at	RDH10	retinol dehydrogenase 10 (all-trans)	0.94	0.328	0.685
93	1552381_at	SRSF12	serine/arginine-rich splicing factor 12	0.98	0.805	0.937
94	1552383_at	FAM71A	family with sequence similarity 71, member A	1.12	0.273	0.639
95	1552384_a_at	FAM71A	family with sequence similarity 71, member A	1.04	0.558	0.83
96	1552386_at	GAPT	GRB2-binding adaptor protein, transmembrane	0.99	0.816	0.941
97	1552388_at	FLJ30901	uncharacterized protein FLJ30901	0.8	0.003	0.091
98	1552389_at	ERICH5	glutamate-rich 5	1.03	0.605	0.854
99	1552390_a_at	ERICH5	glutamate-rich 5	0.92	0.145	0.501
100	1552391_at	C1orf65	chromosome 1 open reading frame 65	1.05	0.348	0.699
101	1552393_at	ENTHD1	ENTH domain containing 1	1.01	0.87	0.959
102	1552394_a_at	ENTHD1	ENTH domain containing 1	1.03	0.58	0.842
103	1552395_at	TSSK3	testis-specific serine kinase 3	1.01	0.872	0.96
104	1552396_at	WFDC6	WAP four-disulfide core domain 6	1.1	0.275	0.64
105	1552398_a_at	CLEC12A	C-type lectin domain family 12, member A	1.04	0.563	0.833
106	1552399_a_at	BRF1	BRF1, RNA polymerase III transcription initiation factor 90 kDa subunit	0.93	0.369	0.715
107	1552400_a_at	C15orf27	chromosome 15 open reading frame 27	0.94	0.391	0.732
108	1552401_a_at	NA	NA	0.86	0.014	0.199
109	1552402_at	CALML6	calmodulin-like 6	0.91	0.078	0.393
110	1552405_at	NLRP5	NLR family, pyrin domain containing 5	1	0.952	0.986
111	1552408_at	ODF4	outer dense fiber of sperm tails 4	1.11	0.26	0.627
112	1552409_a_at	ODF4	outer dense fiber of sperm tails 4	0.91	0.145	0.501
113	1552410_at	CLEC4F	C-type lectin domain family 4, member F	1.03	0.696	0.896
114	1552411_at	NA	NA	0.94	0.3	0.662
115	1552412_a_at	NA	NA	0.97	0.614	0.859
116	1552414_at	WFDC9	WAP four-disulfide core domain 9	0.99	0.925	0.977
117	1552415_a_at	WFDC9	WAP four-disulfide core domain 9	0.93	0.23	0.598
118	1552417_a_at	NEDD1	neural precursor cell expressed, developmentally down-regulated 1	0.9	0.056	0.347
119	1552418_at	TTLL10	tubulin tyrosine ligase-like family, member 10	1.06	0.516	0.809
120	1552419_s_at	TTLL10	tubulin tyrosine ligase-like family, member 10	1.07	0.176	0.542
121	1552421_a_at	CALR3	calreticulin 3	0.97	0.618	0.861
122	1552422_at	C10orf25	chromosome 10 open reading frame 25	0.91	0.376	0.721
123	1552423_at	ETV3	ets variant 3	1.02	0.804	0.937
124	1552424_at	KLHL10	kelch-like family member 10	0.9	0.077	0.391
125	1552425_a_at	KLHL10	kelch-like family member 10	1.05	0.679	0.888
126	1552426_a_at	TM2D3	TM2 domain containing 3	1.01	0.907	0.971
127	1552427_at	ZNF485	zinc finger protein 485	1.04	0.662	0.881
128	1552430_at	WDR17	WD repeat domain 17	1.1	0.089	0.415
129	1552432_at	MFSD6L	major facilitator superfamily domain containing 6-like	0.95	0.398	0.737
130	1552436_a_at	NA	NA	1.15	0.2	0.567
131	1552438_a_at	ANKAR	ankyrin and armadillo repeat containing	0.81	0.018	0.219
132	1552439_s_at	MEGF11	multiple EGF-like-domains 11	1.06	0.389	0.73
133	1552440_at	GPR182	G protein-coupled receptor 182	0.99	0.839	0.949
134	1552445_a_at	ESX1	ESX homeobox 1	0.99	0.917	0.975
135	1552448_a_at	C8orf12	chromosome 8 open reading frame 12	0.84	0.011	0.175
136	1552449_a_at	NA	NA	0.93	0.284	0.648
137	1552450_a_at	DNAJC5G	DnaJ (Hsp40) homolog, subfamily C, member 5 gamma	0.95	0.384	0.728
138	1552452_at	WDR88	WD repeat domain 88	1.05	0.607	0.855
139	1552453_a_at	WDR88	WD repeat domain 88	0.94	0.328	0.685
140	1552455_at	PRUNE2	prune homolog 2 (Drosophila)	1.02	0.752	0.917
141	1552456_a_at	MBD3L2	methyl-CpG binding domain protein 3-like 2	1.01	0.93	0.979
142	1552457_a_at	ADAMTSL1	ADAMTS-like 1	1.17	0.084	0.406
143	1552458_at	MBD3L1	methyl-CpG binding domain protein 3-like 1	1.04	0.514	0.809
144	1552459_a_at	MBD3L1	methyl-CpG binding domain protein 3-like 1	0.97	0.661	0.881
145	1552461_at	FAM46D	family with sequence similarity 46, member D	1.07	0.317	0.675
146	1552463_at	SERPINB11	serpin peptidase inhibitor, clade B (ovalbumin), member 11 (gene/pseudogene)	1.01	0.833	0.947
147	1552466_x_at	LINC00161	long intergenic non-protein coding RNA 161	0.96	0.548	0.825
148	1552467_at	DSCR10	Down syndrome critical region gene 10 (non-protein coding)	0.96	0.7	0.898
149	1552468_a_at	DSCR10	Down syndrome critical region gene 10 (non-protein coding)	1.01	0.923	0.977
150	1552470_a_at	ABHD11	abhydrolase domain containing 11	1	0.991	0.996
151	1552472_a_at	ACAP2	ArfGAP with coiled-coil, ankyrin repeat and PH domains 2	1.27	0.024	0.246
152	1552473_at	GAMT	guanidinoacetate N-methyltransferase	0.94	0.245	0.613
153	1552474_a_at	GAMT	guanidinoacetate N-methyltransferase	0.87	0.023	0.244
154	1552476_s_at	PLCD3	phospholipase C, delta 3	0.97	0.706	0.9
155	1552477_a_at	IRF6	interferon regulatory factor 6	1.13	0.119	0.463
156	1552478_a_at	IRF6	interferon regulatory factor 6	1.06	0.45	0.771
157	1552480_s_at	PTPRC	protein tyrosine phosphatase, receptor type, C	1	0.976	0.993
158	1552481_s_at	MAN1A2	mannosidase, alpha, class 1A, member 2	1.16	0.112	0.452
159	1552482_at	RAPH1	Ras association (RalGDS/AF-6) and pleckstrin homology domains 1	0.91	0.123	0.47
160	1552484_at	SMCR8	Smith-Magenis syndrome chromosome region, candidate 8	1.06	0.313	0.672
161	1552485_at	LACTB	lactamase, beta	1.39	0.078	0.395
162	1552486_s_at	LACTB	lactamase, beta	1.97	0	0.029
163	1552487_a_at	BNC1	basonuclin 1	0.91	0.243	0.611
164	1552489_s_at	MPP4	membrane protein, palmitoylated 4 (MAGUK p55 subfamily member 4)	0.98	0.778	0.927
165	1552490_at	LACE1	lactation elevated 1	1.1	0.129	0.478
166	1552491_at	IDI2	isopentenyl-diphosphate delta isomerase 2	0.95	0.657	0.879
167	1552493_s_at	CYP11B1	cytochrome P450, family 11, subfamily B, polypeptide 1	1	0.957	0.988
168	1552494_at	TAF8	TAF8 RNA polymerase II, TATA box binding protein (TBP)-associated factor, 43kDa	0.99	0.867	0.959
169	1552496_a_at	COBL	cordon-bleu WH2 repeat protein	1.55	0.002	0.089
170	1552497_a_at	SLAMF6	SLAM family member 6	0.95	0.44	0.765
171	1552498_at	ZSCAN20	zinc finger and SCAN domain containing 20	0.93	0.391	0.732
172	1552499_a_at	ZSCAN20	zinc finger and SCAN domain containing 20	0.96	0.632	0.868
173	1552501_a_at	GPBAR1	G protein-coupled bile acid receptor 1	1.15	0.024	0.246
174	1552502_s_at	RHBDL2	rhomboid, veinlet-like 2 (Drosophila)	0.85	0.022	0.24
175	1552503_at	FRAS1	Fraser syndrome 1	1.15	0.146	0.504
176	1552504_a_at	BRSK1	BR serine/threonine kinase 1	0.86	0.207	0.574
177	1552506_at	CRB2	crumbs family member 2	0.79	0.018	0.219
178	1552507_at	KCNE4	potassium voltage-gated channel, Isk-related family, member 4	0.85	0.041	0.303
179	1552508_at	KCNE4	potassium voltage-gated channel, Isk-related family, member 4	1.07	0.453	0.773
180	1552509_a_at	CD300LG	CD300 molecule-like family member g	0.94	0.497	0.798
181	1552510_at	SLC34A3	solute carrier family 34 (type II sodium/phosphate contransporter), member 3	1.02	0.655	0.878
182	1552511_a_at	CPA6	carboxypeptidase A6	0.92	0.134	0.485
183	1552514_at	WBP2NL	WBP2 N-terminal like	0.85	0.079	0.395
184	1552515_at	HIPK1	homeodomain interacting protein kinase 1	0.94	0.291	0.654
185	1552516_a_at	HIPK1	homeodomain interacting protein kinase 1	1.04	0.708	0.901
186	1552518_s_at	MTBP	MDM2 binding protein	1.05	0.467	0.781
187	1552519_at	ACVR1C	activin A receptor, type IC	1.06	0.462	0.778
188	1552520_at	TMEM74	transmembrane protein 74	0.81	0.005	0.128
189	1552521_a_at	TMEM74	transmembrane protein 74	0.88	0.093	0.422
190	1552522_at	TIGD4	tigger transposable element derived 4	0.87	0.12	0.466
191	1552523_a_at	TIGD4	tigger transposable element derived 4	0.89	0.242	0.61
192	1552524_at	ART5	ADP-ribosyltransferase 5	1.07	0.391	0.731
193	1552526_at	FAM71C	family with sequence similarity 71, member C	1	0.987	0.996
194	1552528_at	C21orf67	chromosome 21 open reading frame 67	0.97	0.78	0.927
195	1552531_a_at	NLRP11	NLR family, pyrin domain containing 11	1.13	0.246	0.613
196	1552532_a_at	ATP6V1C2	ATPase, H+ transporting, lysosomal 42kDa, V1 subunit C2	1.04	0.537	0.82
197	1552535_at	CLDN19	claudin 19	1.06	0.31	0.67
198	1552536_at	VTI1A	vesicle transport through interaction with t-SNAREs 1A	1.12	0.105	0.44
199	1552538_a_at	KIF6	kinesin family member 6	1.06	0.364	0.712
200	1552540_s_at	IQCD	IQ motif containing D	1.04	0.516	0.809
201	1552541_at	TAGAP	T-cell activation RhoGTPase activating protein	0.98	0.718	0.905
202	1552542_s_at	TAGAP	T-cell activation RhoGTPase activating protein	1.24	0.022	0.238
203	1552543_a_at	STON2	stonin 2	0.91	0.376	0.721
204	1552544_at	SERPINA12	serpin peptidase inhibitor, clade A (alpha-1 antiproteinase, antitrypsin), member 12	0.95	0.526	0.814
205	1552546_a_at	LETM2	leucine zipper-EF-hand containing transmembrane protein 2	1.04	0.431	0.759
206	1552548_at	BSND	Bartter syndrome, infantile, with sensorineural deafness (Barttin)	1.01	0.879	0.962
207	1552549_a_at	BSND	Bartter syndrome, infantile, with sensorineural deafness (Barttin)	1.09	0.282	0.646
208	1552552_s_at	CLEC4C	C-type lectin domain family 4, member C	1.05	0.394	0.734
209	1552553_a_at	NLRC4	NLR family, CARD domain containing 4	1.07	0.206	0.574
210	1552554_a_at	NLRC4	NLR family, CARD domain containing 4	1.14	0.133	0.485
211	1552555_at	PRSS36	protease, serine, 36	1.03	0.562	0.832
212	1552557_a_at	ZDHHC15	zinc finger, DHHC-type containing 15	1.11	0.104	0.439
213	1552558_a_at	RAI1	retinoic acid induced 1	0.99	0.815	0.94
214	1552559_a_at	CDK15	cyclin-dependent kinase 15	1.06	0.25	0.617
215	1552562_at	ZNF570	zinc finger protein 570	1.11	0.239	0.607
216	1552563_a_at	NA	NA	1.04	0.516	0.809
217	1552564_at	NUDT9P1	nudix (nucleoside diphosphate linked moiety X)-type motif 9 pseudogene 1	0.99	0.903	0.97
218	1552566_at	BTBD16	BTB (POZ) domain containing 16	0.96	0.577	0.84
219	1552568_at	RTP3	receptor (chemosensory) transporter protein 3	1.11	0.08	0.398
220	1552569_a_at	RTP3	receptor (chemosensory) transporter protein 3	1.02	0.817	0.941
221	1552570_at	TSPEAR	thrombospondin-type laminin G domain and EAR repeats	1.02	0.784	0.929
222	1552572_a_at	MIPOL1	mirror-image polydactyly 1	0.93	0.367	0.714
223	1552573_s_at	MIPOL1	mirror-image polydactyly 1	0.85	0.016	0.21
224	1552575_a_at	C6orf141	chromosome 6 open reading frame 141	0.94	0.476	0.786
225	1552576_at	ALMS1P	Alstrom syndrome 1 pseudogene	1.01	0.917	0.975
226	1552578_a_at	MYO3B	myosin IIIB	1.76	0	0.029
227	1552579_a_at	ADAM21	ADAM metallopeptidase domain 21	1.09	0.206	0.574
228	1552580_at	TRIML2	tripartite motif family-like 2	1.49	0	0.023
229	1552582_at	ABCC13	ATP-binding cassette, sub-family C (CFTR/MRP), member 13, pseudogene	1.01	0.818	0.941
230	1552583_s_at	ABCC13	ATP-binding cassette, sub-family C (CFTR/MRP), member 13, pseudogene	1.05	0.425	0.755
231	1552584_at	IL12RB1	interleukin 12 receptor, beta 1	1.11	0.165	0.528
232	1552585_s_at	GTF2A1L	general transcription factor IIA, 1-like	1.06	0.456	0.774
233	1552586_at	TRPV3	transient receptor potential cation channel, subfamily V, member 3	1.05	0.394	0.734
234	1552587_at	CNBD1	cyclic nucleotide binding domain containing 1	1	0.977	0.993
235	1552588_a_at	CNBD1	cyclic nucleotide binding domain containing 1	1.02	0.696	0.896
236	1552590_a_at	ABCC12	ATP-binding cassette, sub-family C (CFTR/MRP), member 12	1.03	0.542	0.823
237	1552592_at	MMP21	matrix metallopeptidase 21	1.07	0.262	0.63
238	1552594_at	TMEM190	transmembrane protein 190	0.85	0.011	0.175
239	1552596_at	GAS2L2	growth arrest-specific 2 like 2	1.1	0.133	0.485
240	1552598_at	KCNG4	potassium voltage-gated channel, subfamily G, member 4	0.96	0.527	0.815
241	1552599_at	PXT1	peroxisomal, testis specific 1	1.12	0.078	0.394
242	1552602_at	CACNG5	calcium channel, voltage-dependent, gamma subunit 5	0.99	0.842	0.95
243	1552604_at	LINC00308	long intergenic non-protein coding RNA 308	1.07	0.323	0.68
244	1552605_s_at	LINC00308	long intergenic non-protein coding RNA 308	1.03	0.706	0.9
245	1552607_at	NA	NA	0.92	0.294	0.658
246	1552608_at	WFDC11	WAP four-disulfide core domain 11	0.99	0.943	0.983
247	1552609_s_at	NA	NA	1.21	0.01	0.17
248	1552610_a_at	JAK1	Janus kinase 1	1.12	0.301	0.663
249	1552611_a_at	JAK1	Janus kinase 1	1.05	0.381	0.725
250	1552612_at	CDC42SE2	CDC42 small effector 2	0.94	0.264	0.631
251	1552613_s_at	CDC42SE2	CDC42 small effector 2	0.9	0.083	0.405
252	1552615_at	ACACB	acetyl-CoA carboxylase beta	1.03	0.569	0.837
253	1552616_a_at	ACACB	acetyl-CoA carboxylase beta	0.94	0.224	0.592
254	1552617_a_at	RFWD2	ring finger and WD repeat domain 2, E3 ubiquitin protein ligase	1.05	0.303	0.665
255	1552618_at	STX6	syntaxin 6	1.1	0.117	0.461
256	1552619_a_at	ANLN	anillin, actin binding protein	0.94	0.33	0.687
257	1552620_at	SPRR4	small proline-rich protein 4	0.99	0.774	0.925
258	1552621_at	NA	NA	0.95	0.516	0.809
259	1552622_s_at	NA	NA	0.96	0.791	0.932
260	1552623_at	HSH2D	hematopoietic SH2 domain containing	1.16	0.097	0.428
261	1552625_a_at	TRNT1	tRNA nucleotidyl transferase, CCA-adding, 1	1.11	0.068	0.376
262	1552626_a_at	TMEM163	transmembrane protein 163	0.92	0.244	0.612
263	1552627_a_at	ARHGAP5	Rho GTPase activating protein 5	0.92	0.196	0.563
264	1552628_a_at	HERPUD2	HERPUD family member 2	0.91	0.111	0.45
265	1552629_a_at	JMJD6	jumonji domain containing 6	0.88	0.042	0.306
266	1552630_a_at	SRCAP	Snf2-related CREBBP activator protein	1.09	0.202	0.569
267	1552631_a_at	MAP3K6	mitogen-activated protein kinase kinase kinase 6	1.13	0.214	0.581
268	1552632_a_at	ARSG	arylsulfatase G	0.71	0.009	0.165
269	1552633_at	ZNF101	zinc finger protein 101	1.08	0.25	0.617
270	1552634_a_at	ZNF101	zinc finger protein 101	1.15	0.192	0.56
271	1552637_at	PTPN11	protein tyrosine phosphatase, non-receptor type 11	1.15	0.16	0.522
272	1552639_at	KLHDC7B	kelch domain containing 7B	0.99	0.883	0.964
273	1552641_s_at	NA	NA	1.06	0.365	0.712
274	1552643_at	ZNF626	zinc finger protein 626	1.1	0.135	0.488
275	1552644_a_at	PHC3	polyhomeotic homolog 3 (Drosophila)	0.91	0.282	0.646
276	1552646_at	IL11RA	interleukin 11 receptor, alpha	1.09	0.285	0.649
277	1552648_a_at	TNFRSF10A	tumor necrosis factor receptor superfamily, member 10a	0.96	0.504	0.802
278	1552649_a_at	NA	NA	1.1	0.127	0.476
279	1552651_a_at	NA	NA	1.11	0.096	0.427
280	1552652_at	HPS4	Hermansky-Pudlak syndrome 4	0.97	0.672	0.886
281	1552656_s_at	UHMK1	U2AF homology motif (UHM) kinase 1	0.94	0.437	0.762
282	1552657_a_at	TXNDC2	thioredoxin domain containing 2 (spermatozoa)	0.98	0.739	0.913
283	1552658_a_at	NAV3	neuron navigator 3	1.77	0	0.037
284	1552660_a_at	C5orf22	chromosome 5 open reading frame 22	0.94	0.334	0.689
285	1552661_at	PCDHGB7	protocadherin gamma subfamily B, 7	0.96	0.53	0.817
286	1552662_a_at	PCDHGB7	protocadherin gamma subfamily B, 7	1.12	0.098	0.43
287	1552663_a_at	ERC1	ELKS/RAB6-interacting/CAST family member 1	1.01	0.945	0.984
288	1552664_at	FLCN	folliculin	1.12	0.156	0.516
289	1552665_at	JMJD1C-AS1	JMJD1C antisense RNA 1	1.1	0.231	0.6
290	1552666_a_at	LRRC7	leucine rich repeat containing 7	0.96	0.427	0.756
291	1552667_a_at	SH2D3C	SH2 domain containing 3C	0.93	0.151	0.51
292	1552669_at	PPP1R3B	protein phosphatase 1, regulatory subunit 3B	1.17	0.122	0.469
293	1552670_a_at	PPP1R3B	protein phosphatase 1, regulatory subunit 3B	1.85	0	0.025
294	1552671_a_at	SLC9A7	solute carrier family 9, subfamily A (NHE7, cation proton antiporter 7), member 7	1.07	0.236	0.605
295	1552672_a_at	IGSF3	immunoglobulin superfamily, member 3	0.88	0.033	0.281
296	1552673_at	RFX6	regulatory factor X, 6	1.07	0.327	0.684
297	1552674_at	DIRC1	disrupted in renal carcinoma 1	1.02	0.767	0.922
298	1552675_at	DNAJB7	DnaJ (Hsp40) homolog, subfamily B, member 7	0.96	0.502	0.801
299	1552676_at	UCN3	urocortin 3	1.1	0.211	0.579
300	1552677_a_at	DIP2A	DIP2 disco-interacting protein 2 homolog A (Drosophila)	1.2	0.153	0.513
301	1552678_a_at	USP28	ubiquitin specific peptidase 28	2.11	0.001	0.064
302	1552680_a_at	CASC5	cancer susceptibility candidate 5	0.98	0.785	0.929
303	1552682_a_at	CASC5	cancer susceptibility candidate 5	0.93	0.525	0.814
304	1552684_a_at	SENP8	SUMO/sentrin specific peptidase family member 8	0.99	0.807	0.938
305	1552685_a_at	GRHL1	grainyhead-like 1 (Drosophila)	1.1	0.179	0.545
306	1552686_at	CNBD2	cyclic nucleotide binding domain containing 2	1.3	0.058	0.351
307	1552687_a_at	CNBD2	cyclic nucleotide binding domain containing 2	0.93	0.193	0.56
308	1552689_at	CASKIN1	CASK interacting protein 1	1.04	0.427	0.756
309	1552690_a_at	CACNA2D4	calcium channel, voltage-dependent, alpha 2/delta subunit 4	0.95	0.345	0.696
310	1552691_at	ARL11	ADP-ribosylation factor-like 11	1.12	0.157	0.517
311	1552693_at	ARL11	ADP-ribosylation factor-like 11	0.94	0.417	0.75
312	1552694_at	SLC2A13	solute carrier family 2 (facilitated glucose transporter), member 13	1.07	0.295	0.658
313	1552695_a_at	SLC2A13	solute carrier family 2 (facilitated glucose transporter), member 13	0.96	0.652	0.877
314	1552696_at	NIPA1	non imprinted in Prader-Willi/Angelman syndrome 1	0.99	0.911	0.973
315	1552698_at	TUBA3FP	tubulin, alpha 3f, pseudogene	1.15	0.038	0.297
316	1552701_a_at	CARD16	caspase recruitment domain family, member 16	1.02	0.741	0.914
317	1552703_s_at	NA	NA	0.99	0.848	0.953
318	1552705_at	DUSP19	dual specificity phosphatase 19	0.85	0.078	0.394
319	1552708_a_at	DUSP19	dual specificity phosphatase 19	0.95	0.461	0.777
320	1552711_a_at	CYB5D1	cytochrome b5 domain containing 1	1.04	0.419	0.751
321	1552712_a_at	NMNAT2	nicotinamide nucleotide adenylyltransferase 2	1.14	0.027	0.257
322	1552713_a_at	SLC4A1	solute carrier family 4 (anion exchanger), member 1 (Diego blood group)	0.97	0.715	0.904
323	1552714_at	CREG2	cellular repressor of E1A-stimulated genes 2	1	0.96	0.988
324	1552715_a_at	RXFP1	relaxin/insulin-like family peptide receptor 1	0.99	0.873	0.96
325	1552716_at	SPEF2	sperm flagellar 2	1.19	0.026	0.254
326	1552717_s_at	NA	NA	0.93	0.385	0.728
327	1552718_at	DTD1	D-tyrosyl-tRNA deacylase 1	1.08	0.488	0.793
328	1552719_at	CASC4	cancer susceptibility candidate 4	0.95	0.492	0.796
329	1552721_a_at	FGF1	fibroblast growth factor 1 (acidic)	0.94	0.282	0.646
330	1552722_at	ARPP21	cAMP-regulated phosphoprotein, 21kDa	1.01	0.897	0.968
331	1552724_at	RHOXF1	Rhox homeobox family, member 1	1.08	0.247	0.614
332	1552725_s_at	ADAMTS17	ADAM metallopeptidase with thrombospondin type 1 motif, 17	0.98	0.75	0.916
333	1552726_at	ADAMTS17	ADAM metallopeptidase with thrombospondin type 1 motif, 17	0.94	0.484	0.791
334	1552727_s_at	ADAMTS17	ADAM metallopeptidase with thrombospondin type 1 motif, 17	1.05	0.587	0.845
335	1552729_at	NA	NA	0.97	0.597	0.849
336	1552730_at	DHH	desert hedgehog	1.08	0.42	0.751
337	1552731_at	ABRA	actin-binding Rho activating protein	0.87	0.073	0.385
338	1552732_at	ABRA	actin-binding Rho activating protein	1.03	0.59	0.847
339	1552733_at	KLHDC1	kelch domain containing 1	0.96	0.563	0.833
340	1552734_at	RICTOR	RPTOR independent companion of MTOR, complex 2	1.03	0.65	0.876
341	1552735_at	NA	NA	1.22	0.006	0.137
342	1552736_a_at	NETO1	neuropilin (NRP) and tolloid (TLL)-like 1	0.98	0.822	0.943
343	1552737_s_at	WWP2	WW domain containing E3 ubiquitin protein ligase 2	1.03	0.612	0.858
344	1552738_a_at	ST7L	suppression of tumorigenicity 7 like	0.79	0.008	0.153
345	1552739_s_at	ST7L	suppression of tumorigenicity 7 like	0.94	0.416	0.749
346	1552740_at	NA	NA	0.9	0.174	0.539
347	1552742_at	KCNH8	potassium voltage-gated channel, subfamily H (eag-related), member 8	0.98	0.828	0.945
348	1552743_at	MCF2L	MCF.2 cell line derived transforming sequence-like	1.1	0.082	0.403
349	1552745_at	SLCO6A1	solute carrier organic anion transporter family, member 6A1	1.38	0.031	0.273
350	1552747_a_at	PP2D1	protein phosphatase 2C-like domain containing 1	1	0.967	0.99
351	1552749_a_at	KLC3	kinesin light chain 3	1	0.988	0.996
352	1552750_at	CIB3	calcium and integrin binding family member 3	1.05	0.499	0.799
353	1552751_a_at	CIB3	calcium and integrin binding family member 3	0.99	0.876	0.961
354	1552752_a_at	CADM2	cell adhesion molecule 2	0.94	0.262	0.63
355	1552754_a_at	CADM2	cell adhesion molecule 2	0.81	0.023	0.242
356	1552755_at	C9orf66	chromosome 9 open reading frame 66	1.08	0.352	0.702
357	1552757_s_at	C9orf66	chromosome 9 open reading frame 66	1.1	0.242	0.61
358	1552758_at	HDAC9	histone deacetylase 9	0.94	0.224	0.592
359	1552760_at	HDAC9	histone deacetylase 9	1.13	0.105	0.441
360	1552761_at	SLC16A11	solute carrier family 16, member 11	1.14	0.139	0.492
361	1552763_at	TMEM67	transmembrane protein 67	0.98	0.826	0.944
362	1552765_x_at	TMEM67	transmembrane protein 67	1.01	0.934	0.98
363	1552766_at	HS6ST2	heparan sulfate 6-O-sulfotransferase 2	0.98	0.79	0.931
364	1552767_a_at	HS6ST2	heparan sulfate 6-O-sulfotransferase 2	0.91	0.115	0.457
365	1552768_at	CAMKK1	calcium/calmodulin-dependent protein kinase kinase 1, alpha	0.94	0.247	0.614
366	1552769_at	ZNF625	zinc finger protein 625	1.12	0.173	0.537
367	1552770_s_at	ZNF563	zinc finger protein 563	1	0.975	0.993
368	1552771_a_at	LIN9	lin-9 homolog (C. elegans)	0.85	0.017	0.215
369	1552772_at	CLEC4D	C-type lectin domain family 4, member D	1.08	0.196	0.563
370	1552773_at	CLEC4D	C-type lectin domain family 4, member D	0.86	0.191	0.559
371	1552774_a_at	SLC25A27	solute carrier family 25, member 27	1.04	0.549	0.825
372	1552775_at	GPRC6A	G protein-coupled receptor, class C, group 6, member A	1.06	0.415	0.748
373	1552777_a_at	RAET1E	retinoic acid early transcript 1E	0.95	0.429	0.757
374	1552779_a_at	SLC44A5	solute carrier family 44, member 5	1.02	0.672	0.886
375	1552782_at	SLC44A5	solute carrier family 44, member 5	1.07	0.464	0.779
376	1552783_at	ZNF417	zinc finger protein 417	1.05	0.48	0.789
377	1552785_at	ZNF781	zinc finger protein 781	1.21	0.012	0.186
378	1552787_at	HELB	helicase (DNA) B	1	0.974	0.993
379	1552788_a_at	HELB	helicase (DNA) B	1.05	0.55	0.826
380	1552789_at	SEC62	SEC62 homolog (S. cerevisiae)	0.9	0.222	0.591
381	1552790_a_at	SEC62	SEC62 homolog (S. cerevisiae)	0.88	0.03	0.269
382	1552791_a_at	TRDN	triadin	1.11	0.118	0.463
383	1552792_at	SOCS4	suppressor of cytokine signaling 4	1.15	0.019	0.227
384	1552793_at	C8orf31	chromosome 8 open reading frame 31	0.94	0.454	0.773
385	1552794_a_at	ZNF547	zinc finger protein 547	1.06	0.627	0.865
386	1552796_a_at	SIM1	single-minded family bHLH transcription factor 1	1.01	0.768	0.923
387	1552797_s_at	PROM2	prominin 2	1.02	0.788	0.93
388	1552798_a_at	TLR4	toll-like receptor 4	0.84	0.067	0.373
389	1552799_at	TSNARE1	t-SNARE domain containing 1	1.01	0.859	0.956
390	1552800_at	ABHD11	abhydrolase domain containing 11	0.98	0.713	0.903
391	1552801_at	CAPN13	calpain 13	1.06	0.448	0.769
392	1552803_a_at	STMN1	stathmin 1	0.91	0.234	0.603
393	1552804_a_at	TIRAP	toll-interleukin 1 receptor (TIR) domain containing adaptor protein	1.05	0.381	0.725
394	1552806_a_at	SIGLEC10	sialic acid binding Ig-like lectin 10	1.15	0.123	0.471
395	1552807_a_at	SIGLEC10	sialic acid binding Ig-like lectin 10	0.98	0.689	0.893
396	1552808_at	ADAMTSL1	ADAMTS-like 1	1.01	0.926	0.978
397	1552809_at	RFX4	regulatory factor X, 4 (influences HLA class II expression)	0.94	0.41	0.745
398	1552811_at	WFIKKN1	WAP, follistatin/kazal, immunoglobulin, kunitz and netrin domain containing 1	0.92	0.179	0.545
399	1552812_a_at	SENP1	SUMO1/sentrin specific peptidase 1	0.87	0.037	0.294
400	1552813_at	KLF14	Kruppel-like factor 14	1.1	0.074	0.386
401	1552814_a_at	KLF14	Kruppel-like factor 14	1.03	0.598	0.85
402	1552816_at	NXNL2	nucleoredoxin-like 2	1.05	0.634	0.868
403	1552818_a_at	BRS3	bombesin-like receptor 3	1.03	0.62	0.862
404	1552819_at	LINC00205	long intergenic non-protein coding RNA 205	1.06	0.334	0.689
405	1552822_at	TMX3	thioredoxin-related transmembrane protein 3	1.15	0.088	0.413
406	1552825_at	ZNF396	zinc finger protein 396	1.12	0.086	0.41
407	1552826_at	SLC26A7	solute carrier family 26 (anion exchanger), member 7	1.05	0.377	0.722
408	1552827_s_at	SLC26A7	solute carrier family 26 (anion exchanger), member 7	0.95	0.322	0.679
409	1552828_at	SNX18	sorting nexin 18	0.94	0.511	0.806
410	1552829_at	NA	NA	0.96	0.538	0.821
411	1552830_at	FBXO39	F-box protein 39	0.89	0.083	0.405
412	1552833_at	B3GNT6	UDP-GlcNAc:betaGal beta-1,3-N-acetylglucosaminyltransferase 6 (core 3 synthase)	1.12	0.217	0.584
413	1552834_at	B3GNT6	UDP-GlcNAc:betaGal beta-1,3-N-acetylglucosaminyltransferase 6 (core 3 synthase)	1.04	0.514	0.809
414	1552835_at	DENND1B	DENN/MADD domain containing 1B	1.01	0.872	0.96
415	1552836_at	ZNF619	zinc finger protein 619	0.94	0.473	0.784
416	1552837_at	ICK	intestinal cell (MAK-like) kinase	0.92	0.142	0.498
417	1552839_at	FAM71D	family with sequence similarity 71, member D	1	0.989	0.996
418	1552841_s_at	BCL2L14	BCL2-like 14 (apoptosis facilitator)	1.01	0.94	0.982
419	1552842_at	HS6ST3	heparan sulfate 6-O-sulfotransferase 3	0.93	0.216	0.583
420	1552843_at	SLC26A1	solute carrier family 26 (anion exchanger), member 1	1.01	0.901	0.969
421	1552845_at	CLDN15	claudin 15	1.14	0.075	0.388
422	1552846_s_at	RAB42	RAB42, member RAS oncogene family	0.91	0.087	0.412
423	1552848_a_at	PTCHD1	patched domain containing 1	1.15	0.028	0.26
424	1552849_at	M1AP	meiosis 1 associated protein	1.08	0.239	0.607
425	1552851_at	ZSCAN4	zinc finger and SCAN domain containing 4	0.95	0.411	0.746
426	1552852_a_at	ZSCAN4	zinc finger and SCAN domain containing 4	0.9	0.082	0.402
427	1552853_at	VWA5B1	von Willebrand factor A domain containing 5B1	1.04	0.542	0.823
428	1552854_a_at	VWA5B1	von Willebrand factor A domain containing 5B1	1.07	0.461	0.777
429	1552856_at	LINC00311	long intergenic non-protein coding RNA 311	1.12	0.119	0.464
430	1552857_a_at	HTR6	5-hydroxytryptamine (serotonin) receptor 6, G protein-coupled	1.01	0.923	0.977
431	1552858_at	MAGEB6	melanoma antigen family B, 6	1	0.945	0.984
432	1552860_at	NA	NA	1.07	0.319	0.678
433	1552862_at	RUSC1-AS1	RUSC1 antisense RNA 1	1.19	0.067	0.372
434	1552863_a_at	CACNG6	calcium channel, voltage-dependent, gamma subunit 6	0.9	0.061	0.358
435	1552865_a_at	IFLTD1	intermediate filament tail domain containing 1	1.04	0.633	0.868
436	1552867_at	NA	NA	0.82	0.037	0.295
437	1552868_at	CIRBP-AS1	CIRBP antisense RNA 1	0.97	0.704	0.899
438	1552870_s_at	AXDND1	axonemal dynein light chain domain containing 1	1	0.989	0.996
439	1552872_at	ASMTL-AS1	ASMTL antisense RNA 1	0.95	0.445	0.768
440	1552873_s_at	ASMTL-AS1	ASMTL antisense RNA 1	1.13	0.06	0.357
441	1552875_a_at	CD200R1	CD200 receptor 1	0.9	0.142	0.497
442	1552876_at	LINC00334	long intergenic non-protein coding RNA 334	0.99	0.9	0.969
443	1552877_s_at	LINC00334	long intergenic non-protein coding RNA 334	1.07	0.189	0.557
444	1552878_at	ATOH7	atonal homolog 7 (Drosophila)	0.93	0.171	0.535
445	1552879_a_at	ATOH7	atonal homolog 7 (Drosophila)	0.9	0.169	0.533
446	1552880_at	SEC16B	SEC16 homolog B (S. cerevisiae)	0.96	0.555	0.829
447	1552882_a_at	AMER1	APC membrane recruitment protein 1	0.89	0.117	0.461
448	1552884_at	NKX6-3	NK6 homeobox 3	1.03	0.637	0.87
449	1552885_a_at	NKX6-3	NK6 homeobox 3	1	0.977	0.993
450	1552887_at	TBATA	thymus, brain and testes associated	0.87	0.08	0.397
451	1552889_a_at	EXOC3L2	exocyst complex component 3-like 2	1.03	0.684	0.891
452	1552890_a_at	CABP4	calcium binding protein 4	1.02	0.825	0.944
453	1552892_at	TNFRSF13C	tumor necrosis factor receptor superfamily, member 13C	0.93	0.301	0.663
454	1552893_at	CAMK2N2	calcium/calmodulin-dependent protein kinase II inhibitor 2	0.99	0.863	0.957
455	1552895_a_at	ANKRD30BP2	ankyrin repeat domain 30B pseudogene 2	1.02	0.765	0.921
456	1552897_a_at	KCNG3	potassium voltage-gated channel, subfamily G, member 3	0.96	0.741	0.914
457	1552898_a_at	KCNG3	potassium voltage-gated channel, subfamily G, member 3	0.97	0.521	0.812
458	1552899_at	MGC34034	uncharacterized protein MGC34034	1.02	0.832	0.946
459	1552900_a_at	MGC34034	uncharacterized protein MGC34034	0.98	0.817	0.941
460	1552902_a_at	FOXP2	forkhead box P2	0.97	0.797	0.934
461	1552903_at	B4GALNT2	beta-1,4-N-acetyl-galactosaminyl transferase 2	1.07	0.27	0.636
462	1552904_at	NETO1	neuropilin (NRP) and tolloid (TLL)-like 1	0.96	0.519	0.811
463	1552906_at	FMR1NB	fragile X mental retardation 1 neighbor	0.94	0.384	0.728
464	1552908_at	GCSAML	germinal center-associated, signaling and motility-like	1.01	0.902	0.97
465	1552910_at	SIGLEC11	sialic acid binding Ig-like lectin 11	0.99	0.886	0.964
466	1552911_at	SIGLEC11	sialic acid binding Ig-like lectin 11	0.97	0.578	0.841
467	1552912_a_at	IL23R	interleukin 23 receptor	1.02	0.696	0.896
468	1552913_at	MAGEB18	melanoma antigen family B, 18	0.91	0.151	0.51
469	1552914_a_at	CD276	CD276 molecule	1.12	0.243	0.611
470	1552915_at	IFNL2	interferon, lambda 2	1.2	0.013	0.191
471	1552917_at	IFNL1	interferon, lambda 1	0.99	0.932	0.98
472	1552919_at	C4orf36	chromosome 4 open reading frame 36	1.07	0.443	0.767
473	1552921_a_at	FIGNL1	fidgetin-like 1	0.79	0.002	0.082
474	1552922_at	RIMS1	regulating synaptic membrane exocytosis 1	0.99	0.92	0.976
475	1552923_a_at	PITPNM2	phosphatidylinositol transfer protein, membrane-associated 2	0.92	0.187	0.555
476	1552924_a_at	PITPNM2	phosphatidylinositol transfer protein, membrane-associated 2	0.97	0.7	0.897
477	1552925_at	PCDH10	protocadherin 10	0.95	0.383	0.726
478	1552927_at	TAB3	TGF-beta activated kinase 1/MAP3K7 binding protein 3	0.99	0.927	0.978
479	1552928_s_at	TAB3	TGF-beta activated kinase 1/MAP3K7 binding protein 3	0.9	0.151	0.51
480	1552929_at	GRK7	G protein-coupled receptor kinase 7	0.95	0.404	0.741
481	1552930_at	MMEL1	membrane metallo-endopeptidase-like 1	0.93	0.34	0.693
482	1552931_a_at	PDE8A	phosphodiesterase 8A	1.06	0.52	0.812
483	1552932_at	NLRP6	NLR family, pyrin domain containing 6	0.98	0.863	0.957
484	1552933_at	AKNAD1	AKNA domain containing 1	1.03	0.724	0.907
485	1552935_at	ZCCHC5	zinc finger, CCHC domain containing 5	1.02	0.76	0.92
486	1552937_s_at	ATRIP	ATR interacting protein	0.98	0.802	0.936
487	1552938_at	ZIC5	Zic family member 5	1	1	1
488	1552939_at	ANGPT1	angiopoietin 1	1.08	0.202	0.569
489	1552940_at	TEDDM1	transmembrane epididymal protein 1	1.04	0.51	0.806
490	1552942_at	RP5-1097F14.3	uncharacterized LOC149373	1.03	0.649	0.875
491	1552943_at	GABRG1	gamma-aminobutyric acid (GABA) A receptor, gamma 1	1.17	0.031	0.275
492	1552944_a_at	PANX2	pannexin 2	0.98	0.782	0.928
493	1552946_at	ZNF114	zinc finger protein 114	1.1	0.105	0.44
494	1552947_x_at	ZNF114	zinc finger protein 114	1.12	0.194	0.561
495	1552948_at	CCDC27	coiled-coil domain containing 27	0.95	0.529	0.816
496	1552950_at	C15orf26	chromosome 15 open reading frame 26	1.11	0.099	0.431
497	1552952_at	RBMY2FP	RNA binding motif protein, Y-linked, family 2, member F pseudogene	0.85	0.017	0.217
498	1552953_a_at	NEUROD2	neuronal differentiation 2	0.88	0.109	0.447
499	1552954_at	C5orf17	chromosome 5 open reading frame 17	1.05	0.531	0.817
500	1552955_at	LINC00208	long intergenic non-protein coding RNA 208	0.93	0.401	0.739
501	1552957_at	DNAH6	dynein, axonemal, heavy chain 6	0.97	0.756	0.918
502	1552960_at	LRRC15	leucine rich repeat containing 15	1.04	0.548	0.825
503	1552961_at	NA	NA	0.91	0.333	0.689
504	1552964_at	TTC40	tetratricopeptide repeat domain 40	1.12	0.091	0.419
505	1552965_a_at	B3GNT7	UDP-GlcNAc:betaGal beta-1,3-N-acetylglucosaminyltransferase 7	0.89	0.171	0.536
506	1552967_at	ZNF645	zinc finger protein 645	1.09	0.34	0.693
507	1552969_a_at	ZMYM6	zinc finger, MYM-type 6	0.95	0.437	0.762
508	1552970_s_at	ZMYM6	zinc finger, MYM-type 6	0.98	0.764	0.921
509	1552971_at	SGCZ	sarcoglycan, zeta	0.93	0.168	0.531
510	1552972_at	RP11-890B15.2	uncharacterized LOC100507431	1.04	0.451	0.771
511	1552973_at	WNT9B	wingless-type MMTV integration site family, member 9B	1.1	0.115	0.457
512	1552974_at	NA	NA	0.96	0.462	0.778
513	1552975_x_at	NA	NA	1	1	1
514	1552976_at	DNAJB13	DnaJ (Hsp40) homolog, subfamily B, member 13	1.07	0.318	0.676
515	1552977_a_at	CNPY3	canopy FGF signaling regulator 3	1.05	0.488	0.794
516	1552978_a_at	SCAMP1	secretory carrier membrane protein 1	1.05	0.31	0.67
517	1552979_at	LINC00471	long intergenic non-protein coding RNA 471	0.84	0.025	0.249
518	1552980_at	HAS3	hyaluronan synthase 3	1.05	0.739	0.913
519	1552982_a_at	FGF4	fibroblast growth factor 4	1	0.99	0.996
520	1552985_at	SLC30A8	solute carrier family 30 (zinc transporter), member 8	1.04	0.455	0.774
521	1552986_at	LOC142937	uncharacterized protein BC008131	1.13	0.054	0.339
522	1552987_a_at	MGC42157	uncharacterized locus MGC42157	0.93	0.334	0.689
523	1552988_at	C11orf65	chromosome 11 open reading frame 65	1.15	0.107	0.444
524	1552990_at	FAM71E2	family with sequence similarity 71, member E2	1.04	0.536	0.82
525	1552991_at	OR5P2	olfactory receptor, family 5, subfamily P, member 2	1.08	0.187	0.555
526	1552993_at	DYDC1	DPY30 domain containing 1	0.95	0.406	0.743
527	1552995_at	IL27	interleukin 27	1.03	0.638	0.87
528	1552997_a_at	IQCF1	IQ motif containing F1	0.86	0.081	0.4
529	1552998_at	DEFB125	defensin, beta 125	1.09	0.319	0.677
530	1552999_a_at	WFDC10B	WAP four-disulfide core domain 10B	1.1	0.146	0.503
531	1553002_at	NA	NA	0.82	0.012	0.183
532	1553003_at	PKHD1	polycystic kidney and hepatic disease 1 (autosomal recessive)	0.86	0.023	0.243
533	1553004_at	PKD1L1	polycystic kidney disease 1 like 1	1	0.962	0.989
534	1553006_at	GPR112	G protein-coupled receptor 112	1.21	0.008	0.156
535	1553007_a_at	TENM1	teneurin transmembrane protein 1	1.12	0.097	0.428
536	1553009_s_at	REXO1L1P	REX1, RNA exonuclease 1 homolog (S. cerevisiae)-like 1, pseudogene	0.91	0.249	0.616
537	1553011_at	TAF1L	TAF1 RNA polymerase II, TATA box binding protein (TBP)-associated factor, 210kDa-like	1	0.98	0.994
538	1553013_at	CNTNAP5	contactin associated protein-like 5	0.97	0.6	0.852
539	1553015_a_at	RECQL4	RecQ protein-like 4	0.98	0.774	0.925
540	1553016_at	GPR113	G protein-coupled receptor 113	0.94	0.279	0.644
541	1553019_at	TMC2	transmembrane channel-like 2	0.98	0.719	0.905
542	1553020_at	SMCR5	Smith-Magenis syndrome chromosome region, candidate 5 (non-protein coding)	0.96	0.567	0.835
543	1553021_s_at	BICD2	bicaudal D homolog 2 (Drosophila)	1.07	0.336	0.691
544	1553022_at	ZIM3	zinc finger, imprinted 3	0.98	0.695	0.896
545	1553023_a_at	NOX5	NADPH oxidase, EF-hand calcium binding domain 5	1.01	0.915	0.974
546	1553024_at	DAOA-AS1	DAOA antisense RNA 1	0.96	0.415	0.748
547	1553025_at	GPR126	G protein-coupled receptor 126	1.08	0.218	0.585
548	1553027_a_at	KLHL4	kelch-like family member 4	1.06	0.458	0.776
549	1553028_at	GPR156	G protein-coupled receptor 156	0.87	0.088	0.413
550	1553030_a_at	SUOX	sulfite oxidase	1	0.965	0.989
551	1553031_at	GPR115	G protein-coupled receptor 115	1.05	0.506	0.804
552	1553032_at	IL31RA	interleukin 31 receptor A	0.98	0.782	0.928
553	1553033_at	SYTL5	synaptotagmin-like 5	1.1	0.223	0.591
554	1553034_at	SDCCAG8	serologically defined colon cancer antigen 8	1	0.947	0.984
555	1553036_at	GPR111	G protein-coupled receptor 111	0.97	0.582	0.843
556	1553037_a_at	SYN2	synapsin II	1.1	0.161	0.522
557	1553039_a_at	ASB10	ankyrin repeat and SOCS box containing 10	0.97	0.745	0.915
558	1553041_at	HTR3C	5-hydroxytryptamine (serotonin) receptor 3C, ionotropic	0.97	0.685	0.891
559	1553042_a_at	NFKBID	nuclear factor of kappa light polypeptide gene enhancer in B-cells inhibitor, delta	1.01	0.907	0.972
560	1553043_a_at	CD300LF	CD300 molecule-like family member f	1.06	0.246	0.613
561	1553044_at	GJA10	gap junction protein, alpha 10, 62kDa	1.16	0.023	0.241
562	1553045_at	WNT9A	wingless-type MMTV integration site family, member 9A	1.12	0.073	0.385
563	1553046_s_at	GAL3ST2	galactose-3-O-sulfotransferase 2	1.03	0.674	0.887
564	1553047_at	PIP4K2B	phosphatidylinositol-5-phosphate 4-kinase, type II, beta	1.06	0.55	0.826
565	1553048_a_at	PIP4K2B	phosphatidylinositol-5-phosphate 4-kinase, type II, beta	1.03	0.603	0.853
566	1553051_s_at	ODF3	outer dense fiber of sperm tails 3	1.09	0.463	0.778
567	1553052_at	WFDC13	WAP four-disulfide core domain 13	1.03	0.658	0.879
568	1553053_at	LINC00521	long intergenic non-protein coding RNA 521	1.11	0.123	0.47
569	1553055_a_at	SLFN5	schlafen family member 5	1.06	0.47	0.783
570	1553057_at	SERPINB12	serpin peptidase inhibitor, clade B (ovalbumin), member 12	1.09	0.218	0.586
571	1553058_at	GIPC3	GIPC PDZ domain containing family, member 3	0.97	0.595	0.849
572	1553059_at	PGLYRP3	peptidoglycan recognition protein 3	0.99	0.856	0.955
573	1553060_at	PSKH2	protein serine kinase H2	1.13	0.051	0.331
574	1553061_at	OR6W1P	olfactory receptor, family 6, subfamily W, member 1 pseudogene	1.01	0.921	0.976
575	1553062_at	MOGAT1	monoacylglycerol O-acyltransferase 1	1.3	0.044	0.314
576	1553063_at	GPR78	G protein-coupled receptor 78	0.9	0.255	0.622
577	1553064_at	H1FOO	H1 histone family, member O, oocyte-specific	0.86	0.048	0.325
578	1553066_at	TAAR9	trace amine associated receptor 9 (gene/pseudogene)	0.93	0.343	0.695
579	1553067_a_at	GNRHR2	gonadotropin-releasing hormone (type 2) receptor 2	0.88	0.096	0.427
580	1553069_at	BRWD1-IT2	BRWD1 intronic transcript 2 (non-protein coding)	0.83	0.021	0.233
581	1553070_a_at	MYOZ3	myozenin 3	0.96	0.539	0.821
582	1553071_a_at	MYOZ3	myozenin 3	0.93	0.191	0.559
583	1553072_at	BNIPL	BCL2/adenovirus E1B 19kD interacting protein like	1.06	0.276	0.641
584	1553074_at	ASB11	ankyrin repeat and SOCS box containing 11, E3 ubiquitin protein ligase	1.09	0.239	0.607
585	1553075_a_at	OFCC1	orofacial cleft 1 candidate 1	1.01	0.928	0.979
586	1553076_at	OFCC1	orofacial cleft 1 candidate 1	1.11	0.116	0.458
587	1553077_at	SDR9C7	short chain dehydrogenase/reductase family 9C, member 7	1.07	0.342	0.695
588	1553078_at	OR5P3	olfactory receptor, family 5, subfamily P, member 3	1.01	0.87	0.959
589	1553079_at	TRIM40	tripartite motif containing 40	1.1	0.205	0.573
590	1553080_at	CSN1S2AP	casein alpha s2-like A, pseudogene	1.05	0.419	0.751
591	1553081_at	WFDC12	WAP four-disulfide core domain 12	1	0.957	0.988
592	1553082_at	CRYGN	crystallin, gamma N	0.96	0.408	0.744
593	1553083_at	NA	NA	1.11	0.15	0.509
594	1553084_at	STARD6	StAR-related lipid transfer (START) domain containing 6	1.07	0.257	0.624
595	1553086_at	C11orf40	chromosome 11 open reading frame 40	1	0.99	0.996
596	1553087_at	C18orf12	chromosome 18 open reading frame 12	1.12	0.223	0.591
597	1553088_a_at	BCL2L11	BCL2-like 11 (apoptosis facilitator)	1.05	0.428	0.757
598	1553089_a_at	WFDC2	WAP four-disulfide core domain 2	1.11	0.094	0.423
599	1553093_a_at	DEFB119	defensin, beta 119	1	0.945	0.984
600	1553094_at	NA	NA	1.11	0.067	0.372
601	1553096_s_at	BCL2L11	BCL2-like 11 (apoptosis facilitator)	0.92	0.305	0.666
602	1553099_at	TIGD1	tigger transposable element derived 1	0.91	0.122	0.469
603	1553101_a_at	ALKBH5	alkB, alkylation repair homolog 5 (E. coli)	1.02	0.729	0.909
604	1553102_a_at	CCDC69	coiled-coil domain containing 69	1.26	0.011	0.178
605	1553103_at	NFX1	nuclear transcription factor, X-box binding 1	1.04	0.462	0.778
606	1553105_s_at	DSG2	desmoglein 2	0.9	0.103	0.438
607	1553106_at	C5orf24	chromosome 5 open reading frame 24	0.95	0.325	0.682
608	1553107_s_at	C5orf24	chromosome 5 open reading frame 24	0.9	0.105	0.441
609	1553108_at	C5orf24	chromosome 5 open reading frame 24	0.95	0.396	0.735
610	1553111_a_at	KBTBD6	kelch repeat and BTB (POZ) domain containing 6	0.95	0.289	0.652
611	1553112_s_at	CDK8	cyclin-dependent kinase 8	0.94	0.312	0.671
612	1553113_s_at	CDK8	cyclin-dependent kinase 8	1.08	0.463	0.778
613	1553114_a_at	PTK6	protein tyrosine kinase 6	0.96	0.543	0.823
614	1553115_at	NKD1	naked cuticle homolog 1 (Drosophila)	0.99	0.791	0.932
615	1553117_a_at	STK38	serine/threonine kinase 38	0.86	0.087	0.412
616	1553118_at	THEM4	thioesterase superfamily member 4	1.11	0.128	0.478
617	1553120_at	CLSPN	claspin	0.89	0.174	0.539
618	1553122_s_at	NA	NA	1.16	0.093	0.423
619	1553123_at	WDR62	WD repeat domain 62	1.13	0.096	0.427
620	1553125_x_at	WDR62	WD repeat domain 62	1.13	0.057	0.348
621	1553126_a_at	SLC39A12	solute carrier family 39 (zinc transporter), member 12	1	0.986	0.996
622	1553127_a_at	RNF168	ring finger protein 168, E3 ubiquitin protein ligase	0.93	0.16	0.522
623	1553129_at	SVEP1	sushi, von Willebrand factor type A, EGF and pentraxin domain containing 1	1.05	0.55	0.826
624	1553130_at	LOC652276	potassium channel tetramerization domain containing 5 pseudogene	1.1	0.109	0.446
625	1553131_a_at	GATA4	GATA binding protein 4	1.13	0.084	0.407
626	1553132_a_at	TC2N	tandem C2 domains, nuclear	2.02	0	0.006
627	1553133_at	C9orf72	chromosome 9 open reading frame 72	0.78	0.003	0.1
628	1553134_s_at	C9orf72	chromosome 9 open reading frame 72	0.96	0.614	0.859
629	1553136_at	KCTD18	potassium channel tetramerization domain containing 18	0.92	0.174	0.539
630	1553137_s_at	KLF11	Kruppel-like factor 11	0.92	0.218	0.586
631	1553138_a_at	ANKLE1	ankyrin repeat and LEM domain containing 1	1.07	0.408	0.744
632	1553139_s_at	PLXNA3	plexin A3	1.21	0.05	0.331
633	1553140_at	PELO	pelota homolog (Drosophila)	0.94	0.259	0.626
634	1553141_at	LACC1	laccase (multicopper oxidoreductase) domain containing 1	1.19	0.061	0.358
635	1553142_at	LACC1	laccase (multicopper oxidoreductase) domain containing 1	0.97	0.808	0.938
636	1553145_at	TAPT1-AS1	TAPT1 antisense RNA 1 (head to head)	0.98	0.752	0.917
637	1553146_at	C3orf30	chromosome 3 open reading frame 30	1.08	0.306	0.667
638	1553147_at	RANBP3L	RAN binding protein 3-like	1.03	0.544	0.824
639	1553148_a_at	SNX13	sorting nexin 13	1.01	0.922	0.977
640	1553150_at	KDM1B	lysine (K)-specific demethylase 1B	0.97	0.596	0.849
641	1553151_at	ATP6V0D2	ATPase, H+ transporting, lysosomal 38kDa, V0 subunit d2	1.19	0.031	0.272
642	1553153_at	ATP6V0D2	ATPase, H+ transporting, lysosomal 38kDa, V0 subunit d2	1.28	0.009	0.162
643	1553155_x_at	ATP6V0D2	ATPase, H+ transporting, lysosomal 38kDa, V0 subunit d2	1.12	0.058	0.351
644	1553156_at	LHX4	LIM homeobox 4	1.19	0.182	0.549
645	1553157_at	LHX4	LIM homeobox 4	1.04	0.552	0.827
646	1553158_at	CEP19	centrosomal protein 19kDa	0.93	0.343	0.695
647	1553159_at	DNAH11	dynein, axonemal, heavy chain 11	0.99	0.839	0.949
648	1553162_x_at	C19orf55	chromosome 19 open reading frame 55	1.03	0.729	0.909
649	1553163_at	ADPRHL1	ADP-ribosylhydrolase like 1	0.89	0.164	0.526
650	1553165_at	SYNRG	synergin, gamma	0.85	0.04	0.302
651	1553166_at	CDH24	cadherin 24, type 2	0.98	0.661	0.881
652	1553167_a_at	SEPSECS	Sep (O-phosphoserine) tRNA:Sec (selenocysteine) tRNA synthase	0.96	0.611	0.857
653	1553168_at	GRIK5	glutamate receptor, ionotropic, kainate 5	0.96	0.387	0.729
654	1553169_at	LRRN4	leucine rich repeat neuronal 4	1.08	0.162	0.524
655	1553171_x_at	LRRN4	leucine rich repeat neuronal 4	1.17	0.019	0.226
656	1553172_at	ZNF777	zinc finger protein 777	0.9	0.061	0.36
657	1553174_at	JPH2	junctophilin 2	1.1	0.278	0.642
658	1553175_s_at	PDE5A	phosphodiesterase 5A, cGMP-specific	0.97	0.691	0.894
659	1553176_at	SH2D1B	SH2 domain containing 1B	0.97	0.661	0.881
660	1553177_at	SH2D1B	SH2 domain containing 1B	1.02	0.818	0.941
661	1553178_a_at	SSTR3	somatostatin receptor 3	0.88	0.029	0.264
662	1553179_at	ADAMTS19	ADAM metallopeptidase with thrombospondin type 1 motif, 19	1.2	0.008	0.161
663	1553180_at	ADAMTS19	ADAM metallopeptidase with thrombospondin type 1 motif, 19	1.17	0.057	0.349
664	1553181_at	DDX31	DEAD (Asp-Glu-Ala-Asp) box polypeptide 31	1.01	0.851	0.953
665	1553183_at	UMODL1	uromodulin-like 1	1.06	0.313	0.672
666	1553185_at	RASEF	RAS and EF-hand domain containing	1.5	0	0.033
667	1553186_x_at	RASEF	RAS and EF-hand domain containing	1.37	0.001	0.054
668	1553188_s_at	PARD3B	par-3 family cell polarity regulator beta	1.02	0.814	0.94
669	1553190_s_at	PARD3B	par-3 family cell polarity regulator beta	0.95	0.48	0.789
670	1553191_at	DST	dystonin	0.81	0.087	0.412
671	1553192_at	ZNF441	zinc finger protein 441	0.85	0.017	0.215
672	1553193_at	ZNF441	zinc finger protein 441	0.95	0.318	0.676
673	1553194_at	NEGR1	neuronal growth regulator 1	1.05	0.517	0.81
674	1553196_a_at	FCRL3	Fc receptor-like 3	1.04	0.59	0.847
675	1553197_at	DCAF4L2	DDB1 and CUL4 associated factor 4-like 2	0.94	0.422	0.753
676	1553199_at	DCAF4L2	DDB1 and CUL4 associated factor 4-like 2	1.01	0.81	0.939
677	1553202_at	STOX1	storkhead box 1	0.88	0.127	0.476
678	1553204_at	C20orf166-AS1	C20orf166 antisense RNA 1	0.98	0.813	0.94
679	1553205_at	C20orf166-AS1	C20orf166 antisense RNA 1	1.08	0.401	0.739
680	1553207_at	ARL10	ADP-ribosylation factor-like 10	1.26	0.01	0.169
681	1553208_s_at	ARL10	ADP-ribosylation factor-like 10	1.06	0.475	0.786
682	1553209_at	RNFT2	ring finger protein, transmembrane 2	0.93	0.194	0.561
683	1553211_at	ANKFN1	ankyrin-repeat and fibronectin type III domain containing 1	0.95	0.482	0.79
684	1553212_at	KRT78	keratin 78	1.13	0.1	0.434
685	1553213_a_at	KRT78	keratin 78	0.98	0.786	0.93
686	1553214_a_at	CCDC7	coiled-coil domain containing 7	1	0.958	0.988
687	1553215_s_at	CCDC7	coiled-coil domain containing 7	1	1	1
688	1553216_at	ZNF41	zinc finger protein 41	0.89	0.079	0.396
689	1553217_s_at	ZNF41	zinc finger protein 41	1.03	0.56	0.831
690	1553218_a_at	ZNF512	zinc finger protein 512	0.93	0.178	0.544
691	1553219_a_at	AMMECR1	Alport syndrome, mental retardation, midface hypoplasia and elliptocytosis chromosomal region gene 1	1.1	0.205	0.572
692	1553220_at	FAM117B	family with sequence similarity 117, member B	1.04	0.451	0.771
693	1553221_at	ZNF583	zinc finger protein 583	0.95	0.365	0.713
694	1553222_at	OXER1	oxoeicosanoid (OXE) receptor 1	0.99	0.84	0.95
695	1553224_at	LUZP1	leucine zipper protein 1	0.92	0.472	0.784
696	1553225_s_at	ZNF75D	zinc finger protein 75D	0.89	0.121	0.467
697	1553226_at	LINC00052	long intergenic non-protein coding RNA 52	1.05	0.727	0.909
698	1553227_s_at	BRWD1	bromodomain and WD repeat domain containing 1	1.07	0.413	0.747
699	1553228_at	CCDC89	coiled-coil domain containing 89	0.91	0.104	0.439
700	1553229_at	ZNF572	zinc finger protein 572	1.09	0.157	0.517
701	1553232_at	RMDN2	regulator of microtubule dynamics 2	0.97	0.557	0.829
702	1553234_at	ADAMTS18	ADAM metallopeptidase with thrombospondin type 1 motif, 18	1.02	0.691	0.894
703	1553235_at	PCDHAC1	protocadherin alpha subfamily C, 1	1.18	0.011	0.175
704	1553237_x_at	PCDHAC1	protocadherin alpha subfamily C, 1	1.12	0.11	0.448
705	1553238_a_at	HIPK4	homeodomain interacting protein kinase 4	1.06	0.283	0.647
706	1553239_at	FAM124A	family with sequence similarity 124A	1.08	0.335	0.69
707	1553241_at	NKAIN3	Na+/K+ transporting ATPase interacting 3	1.12	0.108	0.445
708	1553243_at	ITIH5	inter-alpha-trypsin inhibitor heavy chain family, member 5	0.96	0.454	0.773
709	1553244_at	FANCB	Fanconi anemia, complementation group B	1	0.971	0.992
710	1553246_a_at	POMK	protein-O-mannose kinase	0.83	0.015	0.205
711	1553247_a_at	ZNF709	zinc finger protein 709	1.17	0.153	0.514
712	1553248_at	CCDC57	coiled-coil domain containing 57	0.9	0.098	0.43
713	1553249_at	SMC1B	structural maintenance of chromosomes 1B	0.94	0.216	0.583
714	1553252_a_at	BRWD3	bromodomain and WD repeat domain containing 3	1.19	0.009	0.168
715	1553253_at	ASB16	ankyrin repeat and SOCS box containing 16	1.03	0.668	0.884
716	1553254_at	MAGEE2	melanoma antigen family E, 2	1.03	0.581	0.842
717	1553255_at	ERVV-1	endogenous retrovirus group V, member 1	1.07	0.483	0.791
718	1553257_at	GAL3ST3	galactose-3-O-sulfotransferase 3	0.97	0.591	0.847
719	1553258_at	FLJ30679	uncharacterized protein FLJ30679	0.98	0.819	0.942
720	1553260_s_at	ALS2CR11	amyotrophic lateral sclerosis 2 (juvenile) chromosome region, candidate 11	0.95	0.354	0.704
721	1553261_x_at	ALS2CR11	amyotrophic lateral sclerosis 2 (juvenile) chromosome region, candidate 11	0.95	0.385	0.728
722	1553262_a_at	UTS2R	urotensin 2 receptor	1.01	0.874	0.96
723	1553263_at	USH1G	Usher syndrome 1G (autosomal recessive)	1.08	0.156	0.516
724	1553264_a_at	SYN1	synapsin I	1.02	0.738	0.912
725	1553265_at	SLC23A3	solute carrier family 23, member 3	0.94	0.347	0.698
726	1553266_at	CNOT6L	CCR4-NOT transcription complex, subunit 6-like	1.01	0.798	0.934
727	1553267_a_at	CNOT6L	CCR4-NOT transcription complex, subunit 6-like	0.96	0.548	0.825
728	1553268_at	RHBDL3	rhomboid, veinlet-like 3 (Drosophila)	1.2	0.027	0.257
729	1553269_at	ZNF718	zinc finger protein 718	1.09	0.15	0.508
730	1553271_at	DIP2B	DIP2 disco-interacting protein 2 homolog B (Drosophila)	0.93	0.455	0.774
731	1553272_at	SLC36A1	solute carrier family 36 (proton/amino acid symporter), member 1	1.2	0.035	0.286
732	1553274_a_at	SNRNP48	small nuclear ribonucleoprotein 48kDa (U11/U12)	0.93	0.17	0.534
733	1553275_s_at	NA	NA	0.97	0.684	0.891
734	1553276_at	ZNF560	zinc finger protein 560	1.05	0.356	0.706
735	1553277_at	RTTN	rotatin	1.05	0.356	0.705
736	1553279_at	BTNL9	butyrophilin-like 9	1.06	0.329	0.685
737	1553280_at	PUS10	pseudouridylate synthase 10	1.14	0.098	0.43
738	1553281_at	PLCXD2	phosphatidylinositol-specific phospholipase C, X domain containing 2	1.16	0.143	0.499
739	1553282_at	C21orf128	chromosome 21 open reading frame 128	1	0.965	0.989
740	1553284_s_at	LMLN	leishmanolysin-like (metallopeptidase M8 family)	1.11	0.211	0.579
741	1553285_s_at	RAD9B	RAD9 homolog B (S. pombe)	1.04	0.604	0.853
742	1553286_at	ZNF555	zinc finger protein 555	1.02	0.824	0.944
743	1553288_a_at	NYAP1	neuronal tyrosine-phosphorylated phosphoinositide-3-kinase adaptor 1	0.78	0.004	0.108
744	1553292_s_at	SGK494	uncharacterized serine/threonine-protein kinase SgK494	0.83	0.008	0.158
745	1553293_at	MRGPRX3	MAS-related GPR, member X3	1.02	0.741	0.914
746	1553295_at	ABCA13	ATP-binding cassette, sub-family A (ABC1), member 13	1.01	0.907	0.971
747	1553296_at	GPR128	G protein-coupled receptor 128	1.03	0.683	0.891
748	1553297_a_at	CSF3R	colony stimulating factor 3 receptor (granulocyte)	0.85	0.106	0.443
749	1553298_at	C17orf77	chromosome 17 open reading frame 77	0.97	0.565	0.834
750	1553299_at	DUSP5P1	dual specificity phosphatase 5 pseudogene 1	1.33	0.13	0.481
751	1553300_a_at	DGKH	diacylglycerol kinase, eta	0.98	0.802	0.936
752	1553301_a_at	TMEM182	transmembrane protein 182	0.85	0.021	0.235
753	1553303_at	C16orf46	chromosome 16 open reading frame 46	0.95	0.452	0.772
754	1553304_at	LSM14B	LSM14B, SCD6 homolog B (S. cerevisiae)	1.06	0.418	0.75
755	1553306_at	CASP8	caspase 8, apoptosis-related cysteine peptidase	0.99	0.922	0.976
756	1553310_at	PLB1	phospholipase B1	1.15	0.022	0.238
757	1553311_at	C20orf197	chromosome 20 open reading frame 197	0.96	0.459	0.776
758	1553313_s_at	SLC5A3	solute carrier family 5 (sodium/myo-inositol cotransporter), member 3	0.88	0.079	0.397
759	1553314_a_at	KIF19	kinesin family member 19	0.91	0.147	0.505
760	1553315_at	SLFNL1	schlafen-like 1	0.98	0.66	0.881
761	1553316_at	GPR82	G protein-coupled receptor 82	0.96	0.565	0.834
762	1553317_s_at	GPR82	G protein-coupled receptor 82	1	1	1
763	1553318_at	RIBC1	RIB43A domain with coiled-coils 1	1.16	0.037	0.293
764	1553319_at	OXGR1	oxoglutarate (alpha-ketoglutarate) receptor 1	1.11	0.375	0.72
765	1553320_s_at	CDC14C	cell division cycle 14C	1.02	0.729	0.91
766	1553321_a_at	SULT1C4	sulfotransferase family, cytosolic, 1C, member 4	1.07	0.381	0.725
767	1553322_s_at	TEAD1	TEA domain family member 1 (SV40 transcriptional enhancer factor)	1.08	0.385	0.728
768	1553323_a_at	CATSPER2	cation channel, sperm associated 2	1.04	0.512	0.808
769	1553325_at	POU5F2	POU domain class 5, transcription factor 2	0.99	0.845	0.951
770	1553326_at	RXFP2	relaxin/insulin-like family peptide receptor 2	1.05	0.372	0.718
771	1553327_a_at	BEND7	BEN domain containing 7	1	0.993	0.997
772	1553328_a_at	SLC18A2	solute carrier family 18 (vesicular monoamine transporter), member 2	1	0.967	0.99
773	1553329_at	SSMEM1	serine-rich single-pass membrane protein 1	1.01	0.926	0.978
774	1553330_at	SSMEM1	serine-rich single-pass membrane protein 1	0.98	0.678	0.888
775	1553333_at	MAB21L3	mab-21-like 3 (C. elegans)	1.02	0.786	0.93
776	1553335_x_at	AC091878.1	uncharacterized LOC285696	0.93	0.36	0.709
777	1553336_a_at	MIER3	mesoderm induction early response 1, family member 3	0.88	0.189	0.557
778	1553338_at	SDE2	SDE2 telomere maintenance homolog (S. pombe)	1.02	0.777	0.926
779	1553340_s_at	NA	NA	1	0.968	0.991
780	1553341_at	UROC1	urocanate hydratase 1	1.01	0.86	0.956
781	1553344_at	PCDH15	protocadherin-related 15	0.87	0.066	0.37
782	1553346_a_at	TNRC6A	trinucleotide repeat containing 6A	0.9	0.142	0.498
783	1553347_s_at	KCNA6	potassium voltage-gated channel, shaker-related subfamily, member 6	1.04	0.507	0.804
784	1553348_a_at	NFX1	nuclear transcription factor, X-box binding 1	0.96	0.618	0.861
785	1553349_at	ARID2	AT rich interactive domain 2 (ARID, RFX-like)	0.81	0.031	0.275
786	1553350_at	AMER3	APC membrane recruitment protein 3	0.99	0.927	0.978
787	1553351_at	OTUD7A	OTU deubiquitinase 7A	0.95	0.557	0.829
788	1553352_x_at	ERVW-1	endogenous retrovirus group W, member 1	1.13	0.215	0.582
789	1553354_a_at	FLJ31958	uncharacterized LOC143153	0.83	0.045	0.317
790	1553355_at	NA	NA	1.03	0.569	0.836
791	1553356_at	NA	NA	0.95	0.404	0.741
792	1553357_at	LINC00889	long intergenic non-protein coding RNA 889	0.91	0.143	0.499
793	1553359_at	FBXL18	F-box and leucine-rich repeat protein 18	0.97	0.527	0.815
794	1553361_x_at	FBXL18	F-box and leucine-rich repeat protein 18	1.01	0.818	0.941
795	1553362_at	DNAH6	dynein, axonemal, heavy chain 6	0.98	0.805	0.937
796	1553363_at	C6orf195	chromosome 6 open reading frame 195	0.95	0.378	0.723
797	1553364_at	PNPLA1	patatin-like phospholipase domain containing 1	1.05	0.458	0.776
798	1553365_at	DEPDC4	DEP domain containing 4	0.86	0.031	0.274
799	1553366_s_at	NA	NA	0.98	0.681	0.89
800	1553367_a_at	COX6B2	cytochrome c oxidase subunit VIb polypeptide 2 (testis)	1.03	0.769	0.923
801	1553369_at	FAM129C	family with sequence similarity 129, member C	0.95	0.645	0.873
802	1553371_at	EPHA10	EPH receptor A10	0.95	0.491	0.795
803	1553372_at	NA	NA	1.12	0.071	0.38
804	1553373_at	WDR64	WD repeat domain 64	0.94	0.331	0.687
805	1553374_at	PRO2949	uncharacterized protein PRO2949	1.02	0.84	0.95
806	1553375_at	BTBD9	BTB (POZ) domain containing 9	1.03	0.688	0.893
807	1553376_a_at	AXDND1	axonemal dynein light chain domain containing 1	0.99	0.899	0.969
808	1553378_a_at	C17orf66	chromosome 17 open reading frame 66	1.04	0.452	0.772
809	1553380_at	PARP15	poly (ADP-ribose) polymerase family, member 15	1.01	0.846	0.951
810	1553383_at	ARHGAP42	Rho GTPase activating protein 42	1	1	1
811	1553385_at	LINC01101	long intergenic non-protein coding RNA 1101	1.17	0.02	0.23
812	1553386_at	MFSD2A	major facilitator superfamily domain containing 2A	1.05	0.531	0.817
813	1553387_at	ATM	ataxia telangiectasia mutated	0.81	0.019	0.224
814	1553388_at	FAM26D	family with sequence similarity 26, member D	1.03	0.613	0.858
815	1553389_at	NPHP3	nephronophthisis 3 (adolescent)	1.07	0.424	0.754
816	1553390_at	ATG9B	autophagy related 9B	0.99	0.89	0.965
817	1553391_at	CXorf58	chromosome X open reading frame 58	0.87	0.192	0.559
818	1553392_at	EFCAB3	EF-hand calcium binding domain 3	0.87	0.064	0.367
819	1553394_a_at	TFAP2B	transcription factor AP-2 beta (activating enhancer binding protein 2 beta)	3.79	0	0.005
820	1553395_a_at	CD200R1	CD200 receptor 1	1.02	0.736	0.912
821	1553396_a_at	CCDC13	coiled-coil domain containing 13	1.46	0.016	0.209
822	1553397_at	CCDC13	coiled-coil domain containing 13	0.97	0.678	0.888
823	1553398_at	NA	NA	0.96	0.436	0.762
824	1553399_a_at	NA	NA	1.09	0.138	0.492
825	1553400_a_at	NA	NA	0.92	0.447	0.769
826	1553401_at	MRGPRX1	MAS-related GPR, member X1	1.03	0.766	0.922
827	1553402_a_at	HFE	hemochromatosis	1.02	0.691	0.894
828	1553403_at	RLN3	relaxin 3	1.03	0.758	0.919
829	1553405_a_at	CSMD1	CUB and Sushi multiple domains 1	1.08	0.249	0.616
830	1553407_at	MACF1	microtubule-actin crosslinking factor 1	1.04	0.512	0.807
831	1553409_at	ADAMTS20	ADAM metallopeptidase with thrombospondin type 1 motif, 20	1.25	0.035	0.288
832	1553410_a_at	ABCC12	ATP-binding cassette, sub-family C (CFTR/MRP), member 12	0.95	0.306	0.667
833	1553411_s_at	SALL3	spalt-like transcription factor 3	0.67	0.006	0.141
834	1553412_at	AGBL4	ATP/GTP binding protein-like 4	0.87	0.166	0.529
835	1553413_at	FLJ13744	uncharacterized FLJ13744	1.08	0.273	0.639
836	1553415_at	SLC17A8	solute carrier family 17 (vesicular glutamate transporter), member 8	0.95	0.537	0.82
837	1553417_at	C11orf44	chromosome 11 open reading frame 44	1	0.989	0.996
838	1553418_a_at	CNTNAP5	contactin associated protein-like 5	1.36	0.002	0.079
839	1553420_at	SATB2-AS1	SATB2 antisense RNA 1	1.02	0.668	0.884
840	1553422_s_at	RBFOX1	RNA binding protein, fox-1 homolog (C. elegans) 1	1.33	0.144	0.499
841	1553423_a_at	SLFN13	schlafen family member 13	1.09	0.191	0.559
842	1553424_at	C12orf40	chromosome 12 open reading frame 40	0.93	0.445	0.767
843	1553425_at	WDR65	WD repeat domain 65	0.93	0.181	0.547
844	1553426_at	C5orf64	chromosome 5 open reading frame 64	0.92	0.364	0.712
845	1553427_at	ADAMTS15	ADAM metallopeptidase with thrombospondin type 1 motif, 15	1.03	0.697	0.896
846	1553428_at	LY86-AS1	LY86 antisense RNA 1	0.9	0.226	0.594
847	1553429_at	FLJ31713	uncharacterized protein FLJ31713	0.96	0.545	0.824
848	1553430_a_at	EDARADD	EDAR-associated death domain	1.09	0.196	0.564
849	1553432_s_at	NA	NA	1.01	0.865	0.958
850	1553433_at	CCDC171	coiled-coil domain containing 171	1.09	0.13	0.48
851	1553434_at	CYP4Z2P	cytochrome P450, family 4, subfamily Z, polypeptide 2, pseudogene	0.93	0.325	0.682
852	1553435_at	C18orf15	chromosome 18 open reading frame 15	0.97	0.692	0.894
853	1553436_at	MUC19	mucin 19, oligomeric	1.09	0.478	0.787
854	1553437_at	KLHDC7A	kelch domain containing 7A	0.96	0.526	0.814
855	1553438_at	C11orf72	chromosome 11 open reading frame 72	1.06	0.352	0.702
856	1553439_at	NA	NA	0.93	0.412	0.746
857	1553440_at	AQP4-AS1	AQP4 antisense RNA 1	0.93	0.276	0.641
858	1553441_at	CNTNAP4	contactin associated protein-like 4	1	1	1
859	1553442_a_at	CNTNAP4	contactin associated protein-like 4	1.07	0.297	0.66
860	1553443_at	FER1L6-AS1	FER1L6 antisense RNA 1	1.03	0.699	0.897
861	1553444_a_at	C1orf127	chromosome 1 open reading frame 127	1.1	0.137	0.49
862	1553446_at	NA	NA	0.98	0.676	0.888
863	1553447_at	AGBL1	ATP/GTP binding protein-like 1	1.09	0.139	0.493
864	1553448_at	FLJ34503	uncharacterized FLJ34503	0.98	0.77	0.924
865	1553449_at	LINC00304	long intergenic non-protein coding RNA 304	1.01	0.838	0.949
866	1553450_s_at	LINC00304	long intergenic non-protein coding RNA 304	0.92	0.304	0.666
867	1553451_at	CCDC79	coiled-coil domain containing 79	1.09	0.095	0.425
868	1553452_at	MYO1H	myosin IH	0.93	0.466	0.78
869	1553453_at	ASB14	ankyrin repeat and SOCS box containing 14	1.1	0.085	0.408
870	1553454_at	RPTN	repetin	0.99	0.919	0.975
871	1553456_at	NA	NA	0.86	0.039	0.3
872	1553457_at	LINC00269	long intergenic non-protein coding RNA 269	1.07	0.24	0.608
873	1553458_at	VSTM4	V-set and transmembrane domain containing 4	1.03	0.563	0.833
874	1553459_at	CCDC150	coiled-coil domain containing 150	1.11	0.19	0.558
875	1553460_at	C2orf61	chromosome 2 open reading frame 61	1.05	0.516	0.81
876	1553461_at	FAM9B	family with sequence similarity 9, member B	1.2	0.086	0.409
877	1553462_at	NA	NA	0.94	0.313	0.672
878	1553464_at	FLJ40288	uncharacterized FLJ40288	1.03	0.661	0.881
879	1553465_a_at	CES5A	carboxylesterase 5A	1.02	0.735	0.912
880	1553466_at	CHDC2	calponin homology domain containing 2	1.05	0.446	0.768
881	1553467_at	NA	NA	0.95	0.389	0.73
882	1553468_at	NA	NA	1.09	0.226	0.594
883	1553470_at	DNAH17	dynein, axonemal, heavy chain 17	1.06	0.371	0.717
884	1553471_at	SLC35G3	solute carrier family 35, member G3	1.01	0.894	0.967
885	1553472_at	FLJ32955	uncharacterized protein FLJ32955	0.93	0.323	0.68
886	1553474_at	NA	NA	1.01	0.933	0.98
887	1553475_at	NA	NA	1.12	0.05	0.329
888	1553478_at	KIRREL3-AS3	KIRREL3 antisense RNA 3	1.08	0.222	0.59
889	1553479_at	TMEM145	transmembrane protein 145	1.2	0.026	0.255
890	1553482_at	C15orf32	chromosome 15 open reading frame 32	0.99	0.912	0.974
891	1553483_at	TSGA10IP	testis specific, 10 interacting protein	1.05	0.363	0.711
892	1553484_at	LINC00477	long intergenic non-protein coding RNA 477	1	1	1
893	1553485_at	CCDC140	coiled-coil domain containing 140	2.1	0.001	0.068
894	1553486_a_at	C17orf78	chromosome 17 open reading frame 78	0.97	0.642	0.872
895	1553488_at	TEKT5	tektin 5	1.02	0.826	0.944
896	1553489_a_at	TEKT5	tektin 5	0.94	0.474	0.785
897	1553491_at	KSR2	kinase suppressor of ras 2	0.97	0.562	0.832
898	1553492_a_at	PAX1	paired box 1	0.96	0.498	0.798
899	1553493_a_at	TDH	L-threonine dehydrogenase (pseudogene)	1.06	0.338	0.692
900	1553494_at	TDH	L-threonine dehydrogenase (pseudogene)	1	0.975	0.993
901	1553497_at	LINC00615	long intergenic non-protein coding RNA 615	1.06	0.468	0.781
902	1553498_at	NA	NA	0.87	0.022	0.24
903	1553499_s_at	SERPINA9	serpin peptidase inhibitor, clade A (alpha-1 antiproteinase, antitrypsin), member 9	1	0.945	0.984
904	1553500_at	FBXL21	F-box and leucine-rich repeat protein 21 (gene/pseudogene)	1.08	0.401	0.739
905	1553502_a_at	NA	NA	1.02	0.754	0.917
906	1553504_at	MRGPRX4	MAS-related GPR, member X4	1.06	0.524	0.814
907	1553505_at	A2ML1	alpha-2-macroglobulin-like 1	1.03	0.642	0.872
908	1553506_at	CPO	carboxypeptidase O	0.85	0.07	0.379
909	1553507_a_at	GPR6	G protein-coupled receptor 6	1.07	0.318	0.677
910	1553508_at	MDS2	myelodysplastic syndrome 2 translocation associated	1.01	0.879	0.962
911	1553510_s_at	RQCD1	RCD1 required for cell differentiation1 homolog (S. pombe)	0.89	0.057	0.349
912	1553511_at	GJD3	gap junction protein, delta 3, 31.9kDa	0.97	0.605	0.853
913	1553512_at	HOXC12	homeobox C12	0.92	0.31	0.67
914	1553513_at	VNN3	vanin 3	0.92	0.202	0.569
915	1553514_a_at	VNN3	vanin 3	1	0.968	0.99
916	1553515_at	MYEOV2	myeloma overexpressed 2	1.04	0.646	0.874
917	1553517_at	FERD3L	Fer3-like bHLH transcription factor	1.17	0.037	0.294
918	1553518_at	NA	NA	1.02	0.771	0.924
919	1553519_at	LINC00314	long intergenic non-protein coding RNA 314	1.02	0.711	0.902
920	1553521_at	NA	NA	1.06	0.445	0.767
921	1553523_at	NLRP14	NLR family, pyrin domain containing 14	0.98	0.76	0.92
922	1553524_at	DGKB	diacylglycerol kinase, beta 90kDa	0.98	0.669	0.884
923	1553525_at	NLRP13	NLR family, pyrin domain containing 13	0.98	0.834	0.947
924	1553526_at	NLRP8	NLR family, pyrin domain containing 8	0.95	0.481	0.789
925	1553527_at	NLRP9	NLR family, pyrin domain containing 9	0.85	0.038	0.298
926	1553528_a_at	TAF5	TAF5 RNA polymerase II, TATA box binding protein (TBP)-associated factor, 100kDa	1.17	0.053	0.337
927	1553529_at	TAS1R2	taste receptor, type 1, member 2	0.91	0.175	0.54
928	1553530_a_at	ITGB1	integrin, beta 1 (fibronectin receptor, beta polypeptide, antigen CD29 includes MDF2, MSK12)	0.96	0.472	0.784
929	1553531_at	PCSK6	proprotein convertase subtilisin/kexin type 6	1.14	0.123	0.469
930	1553532_a_at	ZNF341	zinc finger protein 341	1.09	0.162	0.524
931	1553533_at	JPH1	junctophilin 1	1.19	0.046	0.319
932	1553534_at	NLRP10	NLR family, pyrin domain containing 10	0.86	0.234	0.603
933	1553535_a_at	RANGAP1	Ran GTPase activating protein 1	0.91	0.241	0.609
934	1553536_at	MBNL2	muscleblind-like splicing regulator 2	0.98	0.791	0.932
935	1553537_at	KRT73	keratin 73	1.02	0.711	0.902
936	1553538_s_at	COX1	cytochrome c oxidase subunit I	1.07	0.199	0.566
937	1553539_at	KRT74	keratin 74	1.17	0.013	0.189
938	1553540_a_at	SLC29A2	solute carrier family 29 (equilibrative nucleoside transporter), member 2	1.1	0.288	0.651
939	1553541_at	LMX1A	LIM homeobox transcription factor 1, alpha	0.95	0.568	0.836
940	1553542_at	CCDC125	coiled-coil domain containing 125	0.96	0.546	0.825
941	1553544_at	GPR101	G protein-coupled receptor 101	1.07	0.344	0.696
942	1553545_at	ILDR1	immunoglobulin-like domain containing receptor 1	1.25	0.008	0.159
943	1553546_at	NA	NA	1.01	0.824	0.944
944	1553547_at	RBM26	RNA binding motif protein 26	0.85	0.075	0.389
945	1553549_at	VN1R2	vomeronasal 1 receptor 2	0.97	0.744	0.915
946	1553550_at	VN1R5	vomeronasal 1 receptor 5 (gene/pseudogene)	0.89	0.21	0.578
947	1553551_s_at	ND2	MTND2	1.16	0.021	0.235
948	1553552_at	TAAR8	trace amine associated receptor 8	1.05	0.444	0.767
949	1553553_at	TAS2R39	taste receptor, type 2, member 39	1.03	0.758	0.919
950	1553555_at	TAS2R38	taste receptor, type 2, member 38	1.07	0.481	0.789
951	1553556_at	TAS2R40	taste receptor, type 2, member 40	0.89	0.048	0.325
952	1553558_at	TAS2R41	taste receptor, type 2, member 41	0.94	0.672	0.886
953	1553559_at	TMEM171	transmembrane protein 171	0.98	0.68	0.889
954	1553560_at	VN1R4	vomeronasal 1 receptor 4	1.01	0.873	0.96
955	1553561_at	TAS2R50	taste receptor, type 2, member 50	0.91	0.42	0.751
956	1553562_at	NA	NA	0.99	0.833	0.947
957	1553564_at	MACROD2	MACRO domain containing 2	0.91	0.204	0.571
958	1553565_s_at	DDAH1	dimethylarginine dimethylaminohydrolase 1	0.96	0.544	0.823
959	1553566_at	PIANP	PILR alpha associated neural protein	1.01	0.919	0.975
960	1553567_s_at	ATP6	ATP synthase F0 subunit 6	1.15	0.028	0.26
961	1553568_a_at	HIST1H1T	histone cluster 1, H1t	1.06	0.45	0.771
962	1553569_at	NA	NA	1.06	0.306	0.667
963	1553570_x_at	NA	NA	1.06	0.31	0.67
964	1553572_a_at	CYGB	cytoglobin	1.1	0.137	0.49
965	1553573_s_at	EFNA2	ephrin-A2	1.09	0.173	0.538
966	1553574_at	IFNE	interferon, epsilon	1.04	0.424	0.754
967	1553575_at	ND6	NADH dehydrogenase, subunit 6 (complex I)	1.08	0.249	0.616
968	1553579_a_at	NA	NA	1	0.961	0.988
969	1553581_s_at	SREK1IP1	SREK1-interacting protein 1	0.87	0.024	0.247
970	1553582_a_at	NA	NA	1.15	0.107	0.444
971	1553583_a_at	THRSP	thyroid hormone responsive	1.09	0.257	0.624
972	1553584_at	CXorf36	chromosome X open reading frame 36	1.17	0.029	0.266
973	1553585_a_at	NA	NA	1.07	0.474	0.785
974	1553586_at	FBXL19-AS1	FBXL19 antisense RNA 1 (head to head)	0.94	0.313	0.672
975	1553587_a_at	POLE4	polymerase (DNA-directed), epsilon 4, accessory subunit	0.85	0.028	0.261
976	1553588_at	NA	NA	1.06	0.264	0.631
977	1553589_a_at	PDZK1IP1	PDZK1 interacting protein 1	1.03	0.705	0.899
978	1553590_at	NA	NA	0.94	0.56	0.831
979	1553591_at	BCRP3	breakpoint cluster region pseudogene 3	1.05	0.703	0.899
980	1553592_x_at	BCRP3	breakpoint cluster region pseudogene 3	1.17	0.03	0.269
981	1553593_a_at	TAL2	T-cell acute lymphocytic leukemia 2	0.99	0.942	0.983
982	1553594_a_at	INSL3	insulin-like 3 (Leydig cell)	1.04	0.468	0.781
983	1553599_a_at	SYCP3	synaptonemal complex protein 3	0.99	0.913	0.974
984	1553600_at	TMIE	transmembrane inner ear	1.08	0.444	0.767
985	1553601_a_at	TMIE	transmembrane inner ear	1.09	0.14	0.494
986	1553602_at	MUCL1	mucin-like 1	1.14	0.045	0.317
987	1553603_s_at	ATL2	atlastin GTPase 2	1.03	0.703	0.899
988	1553604_at	ABCA13	ATP-binding cassette, sub-family A (ABC1), member 13	1.02	0.697	0.896
989	1553605_a_at	ABCA13	ATP-binding cassette, sub-family A (ABC1), member 13	1.02	0.643	0.872
990	1553607_at	NA	NA	0.97	0.599	0.851
991	1553608_a_at	LINC00189	long intergenic non-protein coding RNA 189	0.86	0.02	0.23
992	1553611_s_at	KLHL35	kelch-like family member 35	0.86	0.02	0.228
993	1553612_at	ZNF354B	zinc finger protein 354B	1.13	0.061	0.358
994	1553613_s_at	FOXC1	forkhead box C1	1.44	0.001	0.047
995	1553614_a_at	FLJ25694	uncharacterized protein FLJ25694	1.74	0.002	0.086
996	1553618_at	NA	NA	0.95	0.322	0.679
997	1553619_a_at	NA	NA	1.1	0.322	0.68
998	1553620_at	TRIM42	tripartite motif containing 42	0.92	0.168	0.531
999	1553622_a_at	FSIP1	fibrous sheath interacting protein 1	1.03	0.714	0.903
1000	1553623_at	MGC15705	uncharacterized protein MGC15705	1.12	0.145	0.501
1001	1553625_at	FAM98B	family with sequence similarity 98, member B	1.01	0.88	0.962
1002	1553626_a_at	EFCAB13	EF-hand calcium binding domain 13	1	0.988	0.996
1003	1553627_s_at	EFCAB13	EF-hand calcium binding domain 13	0.91	0.123	0.47
1004	1553629_a_at	FAM71B	family with sequence similarity 71, member B	0.98	0.711	0.902
1005	1553630_at	C10orf107	chromosome 10 open reading frame 107	0.92	0.167	0.531
1006	1553633_s_at	SLC9B1	solute carrier family 9, subfamily B (NHA1, cation proton antiporter 1), member 1	1.03	0.657	0.879
1007	1553634_a_at	WEE2-AS1	WEE2 antisense RNA 1	0.87	0.269	0.635
1008	1553635_s_at	TCTEX1D1	Tctex1 domain containing 1	0.96	0.584	0.844
1009	1553636_at	TMCO5A	transmembrane and coiled-coil domains 5A	1.12	0.159	0.52
1010	1553637_s_at	TMCO5A	transmembrane and coiled-coil domains 5A	1.06	0.416	0.749
1011	1553639_a_at	PPARGC1B	peroxisome proliferator-activated receptor gamma, coactivator 1 beta	1.51	0.001	0.05
1012	1553640_at	XKR6	XK, Kell blood group complex subunit-related family, member 6	0.88	0.134	0.486
1013	1553641_a_at	TSGA13	testis specific, 13	0.92	0.169	0.533
1014	1553642_at	C9orf163	chromosome 9 open reading frame 163	0.96	0.672	0.886
1015	1553644_at	SYNE3	spectrin repeat containing, nuclear envelope family member 3	0.96	0.479	0.788
1016	1553645_at	CCDC141	coiled-coil domain containing 141	0.94	0.556	0.829
1017	1553646_at	HDX	highly divergent homeobox	1.08	0.143	0.499
1018	1553647_at	CDYL2	chromodomain protein, Y-like 2	1.01	0.896	0.968
1019	1553651_at	C18orf54	chromosome 18 open reading frame 54	1.18	0.131	0.482
1020	1553652_a_at	C18orf54	chromosome 18 open reading frame 54	1.01	0.933	0.98
1021	1553654_at	SYT14	synaptotagmin XIV	1.29	0.021	0.234
1022	1553655_at	CDC20B	cell division cycle 20B	1.11	0.23	0.598
1023	1553656_at	TECTB	tectorin beta	0.98	0.63	0.867
1024	1553657_at	VWA3A	von Willebrand factor A domain containing 3A	0.93	0.215	0.582
1025	1553658_at	LINC00896	long intergenic non-protein coding RNA 896	0.99	0.878	0.962
1026	1553660_at	HUS1B	HUS1 checkpoint homolog b (S. pombe)	1.22	0.024	0.248
1027	1553661_a_at	HUS1B	HUS1 checkpoint homolog b (S. pombe)	1.09	0.176	0.541
1028	1553663_a_at	NPB	neuropeptide B	0.89	0.108	0.445
1029	1553666_at	CCDC34	coiled-coil domain containing 34	1.01	0.875	0.961
1030	1553668_at	LRCH3	leucine-rich repeats and calponin homology (CH) domain containing 3	1.06	0.386	0.728
1031	1553670_at	INTS4	integrator complex subunit 4	0.99	0.942	0.983
1032	1553672_at	ENAH	enabled homolog (Drosophila)	1.08	0.266	0.633
1033	1553673_at	STK35	serine/threonine kinase 35	1.11	0.276	0.641
1034	1553674_at	LRRIQ3	leucine-rich repeats and IQ motif containing 3	1.04	0.496	0.798
1035	1553675_at	KLC4	kinesin light chain 4	1.14	0.335	0.69
1036	1553677_a_at	TIPRL	TOR signaling pathway regulator	0.98	0.75	0.916
1037	1553678_a_at	ITGB1	integrin, beta 1 (fibronectin receptor, beta polypeptide, antigen CD29 includes MDF2, MSK12)	0.95	0.322	0.679
1038	1553679_s_at	VKORC1L1	vitamin K epoxide reductase complex, subunit 1-like 1	0.89	0.169	0.532
1039	1553681_a_at	PRF1	perforin 1 (pore forming protein)	1.01	0.841	0.95
1040	1553682_at	FBXL14	F-box and leucine-rich repeat protein 14	0.98	0.857	0.955
1041	1553683_s_at	FBXL14	F-box and leucine-rich repeat protein 14	1	0.995	0.998
1042	1553684_at	PPIL6	peptidylprolyl isomerase (cyclophilin)-like 6	1.04	0.685	0.891
1043	1553685_s_at	SP1	Sp1 transcription factor	0.82	0.041	0.303
1044	1553686_at	C18orf25	chromosome 18 open reading frame 25	1.09	0.143	0.498
1045	1553688_at	METTL6	methyltransferase like 6	0.97	0.676	0.888
1046	1553689_s_at	METTL6	methyltransferase like 6	1.09	0.274	0.64
1047	1553690_at	SGOL1	shugoshin-like 1 (S. pombe)	1.01	0.874	0.96
1048	1553691_at	B3GALNT2	beta-1,3-N-acetylgalactosaminyltransferase 2	0.93	0.445	0.768
1049	1553693_s_at	CBR4	carbonyl reductase 4	1.04	0.625	0.865
1050	1553694_a_at	PIK3C2A	phosphatidylinositol-4-phosphate 3-kinase, catalytic subunit type 2 alpha	0.95	0.465	0.779
1051	1553695_a_at	NLRX1	NLR family member X1	0.81	0.113	0.454
1052	1553696_s_at	ZNF569	zinc finger protein 569	1.01	0.933	0.98
1053	1553697_at	CCSAP	centriole, cilia and spindle-associated protein	0.88	0.078	0.393
1054	1553698_a_at	CCSAP	centriole, cilia and spindle-associated protein	1.07	0.267	0.633
1055	1553701_a_at	DUSP18	dual specificity phosphatase 18	1.02	0.734	0.911
1056	1553702_at	ZNF697	zinc finger protein 697	1.01	0.94	0.982
1057	1553703_at	ZNF791	zinc finger protein 791	1.08	0.183	0.55
1058	1553704_x_at	ZNF791	zinc finger protein 791	1.08	0.167	0.53
1059	1553705_a_at	CHRM3	cholinergic receptor, muscarinic 3	1.52	0	0.037
1060	1553706_at	HTRA4	HtrA serine peptidase 4	1	0.958	0.988
1061	1553708_at	LINC00525	long intergenic non-protein coding RNA 525	0.99	0.911	0.973
1062	1553709_a_at	PRPF38A	pre-mRNA processing factor 38A	1.05	0.417	0.749
1063	1553710_at	FAM218A	family with sequence similarity 218, member A	0.96	0.532	0.818
1064	1553711_a_at	FAM218A	family with sequence similarity 218, member A	1.13	0.189	0.557
1065	1553713_a_at	RHEBL1	Ras homolog enriched in brain like 1	1.04	0.52	0.812
1066	1553715_s_at	FAM195A	family with sequence similarity 195, member A	1.13	0.054	0.339
1067	1553717_at	NA	NA	0.98	0.748	0.916
1068	1553718_at	ZNF548	zinc finger protein 548	1.01	0.839	0.95
1069	1553719_s_at	ZNF548	zinc finger protein 548	0.97	0.65	0.876
1070	1553720_a_at	AMER2	APC membrane recruitment protein 2	1.03	0.672	0.886
1071	1553721_at	RNF152	ring finger protein 152	0.97	0.583	0.843
1072	1553722_s_at	RNF152	ring finger protein 152	0.91	0.141	0.495
1073	1553723_at	GPR97	G protein-coupled receptor 97	1.03	0.625	0.865
1074	1553725_s_at	ZNF644	zinc finger protein 644	1.01	0.883	0.963
1075	1553726_s_at	TBC1D32	TBC1 domain family, member 32	0.87	0.148	0.506
1076	1553727_at	B4GALNT3	beta-1,4-N-acetyl-galactosaminyl transferase 3	1.14	0.063	0.364
1077	1553728_at	LRRC43	leucine rich repeat containing 43	1.04	0.387	0.729
1078	1553729_s_at	LRRC43	leucine rich repeat containing 43	0.97	0.555	0.828
1079	1553730_x_at	LRRC43	leucine rich repeat containing 43	0.98	0.786	0.93
1080	1553732_s_at	CEP89	centrosomal protein 89kDa	0.96	0.547	0.825
1081	1553734_at	AK7	adenylate kinase 7	0.97	0.574	0.839
1082	1553736_at	ZFC3H1	zinc finger, C3H1-type containing	0.95	0.356	0.705
1083	1553739_at	IRAK2	interleukin-1 receptor-associated kinase 2	0.99	0.935	0.98
1084	1553740_a_at	IRAK2	interleukin-1 receptor-associated kinase 2	0.96	0.44	0.764
1085	1553741_at	LINC00337	long intergenic non-protein coding RNA 337	1.32	0.013	0.193
1086	1553743_at	METTL21A	methyltransferase like 21A	0.87	0.141	0.494
1087	1553746_a_at	OTOGL	otogelin-like	1.06	0.334	0.689
1088	1553747_at	MGC16025	uncharacterized LOC85009	0.87	0.158	0.518
1089	1553749_at	FAM76B	family with sequence similarity 76, member B	1.1	0.167	0.53
1090	1553750_a_at	FAM76B	family with sequence similarity 76, member B	0.91	0.149	0.507
1091	1553752_at	SPATA25	spermatogenesis associated 25	1.12	0.072	0.382
1092	1553755_at	NXNL1	nucleoredoxin-like 1	0.9	0.141	0.496
1093	1553756_at	GLIS3-AS1	GLIS3 antisense RNA 1	1.04	0.474	0.785
1094	1553757_at	IQCG	IQ motif containing G	1.07	0.218	0.586
1095	1553759_at	MCM9	minichromosome maintenance complex component 9	0.99	0.95	0.985
1096	1553761_at	PRR14L	proline rich 14-like	0.94	0.414	0.747
1097	1553764_a_at	AJUBA	ajuba LIM protein	0.84	0.012	0.186
1098	1553765_a_at	KLHL32	kelch-like family member 32	0.99	0.829	0.945
1099	1553768_a_at	DCBLD1	discoidin, CUB and LCCL domain containing 1	1.06	0.565	0.834
1100	1553769_at	SLAMF9	SLAM family member 9	1.04	0.498	0.799
1101	1553770_a_at	SLAMF9	SLAM family member 9	1.16	0.152	0.511
1102	1553772_at	GK5	glycerol kinase 5 (putative)	0.96	0.685	0.891
1103	1553775_at	FLJ31715	uncharacterized FLJ31715	0.95	0.366	0.713
1104	1553776_at	UBE2U	ubiquitin-conjugating enzyme E2U (putative)	1.07	0.262	0.629
1105	1553778_at	WBSCR27	Williams Beuren syndrome chromosome region 27	1.09	0.338	0.692
1106	1553780_at	LINC00638	long intergenic non-protein coding RNA 638	1.02	0.671	0.885
1107	1553781_at	ZC3HAV1L	zinc finger CCCH-type, antiviral 1-like	0.94	0.309	0.669
1108	1553785_at	RASGEF1B	RasGEF domain family, member 1B	0.92	0.297	0.66
1109	1553787_at	C11orf45	chromosome 11 open reading frame 45	0.96	0.513	0.808
1110	1553789_a_at	C21orf58	chromosome 21 open reading frame 58	0.82	0.022	0.237
1111	1553792_at	KIAA1109	KIAA1109	0.94	0.42	0.751
1112	1553793_a_at	KIAA1109	KIAA1109	1.07	0.298	0.661
1113	1553794_at	STOML3	stomatin (EPB72)-like 3	0.78	0.071	0.381
1114	1553796_at	NA	NA	0.98	0.779	0.927
1115	1553797_a_at	NA	NA	1.07	0.216	0.583
1116	1553798_a_at	FBXL13	F-box and leucine-rich repeat protein 13	1.36	0.034	0.282
1117	1553799_at	FAM227B	family with sequence similarity 227, member B	1.01	0.843	0.951
1118	1553801_a_at	DTD2	D-tyrosyl-tRNA deacylase 2 (putative)	1.21	0.054	0.341
1119	1553802_a_at	SOX3	SRY (sex determining region Y)-box 3	1.01	0.903	0.97
1120	1553803_at	SPATA32	spermatogenesis associated 32	1.03	0.677	0.888
1121	1553804_a_at	SPATA32	spermatogenesis associated 32	0.97	0.684	0.891
1122	1553805_at	C3orf49	chromosome 3 open reading frame 49	1.14	0.114	0.455
1123	1553808_a_at	NKX2-3	NK2 homeobox 3	1.13	0.049	0.328
1124	1553809_a_at	TMEM252	transmembrane protein 252	1.03	0.778	0.927
1125	1553810_a_at	KIAA1524	KIAA1524	1.07	0.313	0.672
1126	1553811_at	FAM222A-AS1	FAM222A antisense RNA 1	1.05	0.353	0.703
1127	1553812_at	TLE6	transducin-like enhancer of split 6	1.14	0.04	0.303
1128	1553813_s_at	TLE6	transducin-like enhancer of split 6	1	0.96	0.988
1129	1553815_a_at	TCEANC	transcription elongation factor A (SII) N-terminal and central domain containing	1.07	0.262	0.629
1130	1553817_at	NA	NA	0.81	0.007	0.151
1131	1553818_x_at	NA	NA	0.98	0.662	0.881
1132	1553821_at	HECTD4	HECT domain containing E3 ubiquitin protein ligase 4	0.94	0.424	0.754
1133	1553822_at	RTP1	receptor (chemosensory) transporter protein 1	1.2	0.012	0.185
1134	1553823_a_at	RTP1	receptor (chemosensory) transporter protein 1	1.75	0.001	0.06
1135	1553826_a_at	C16orf11	chromosome 16 open reading frame 11	1.04	0.663	0.882
1136	1553828_at	NXPE1	neurexophilin and PC-esterase domain family, member 1	1.09	0.266	0.632
1137	1553829_at	CYP1B1-AS1	CYP1B1 antisense RNA 1	1.05	0.441	0.765
1138	1553830_s_at	NA	NA	1.04	0.635	0.869
1139	1553831_at	APOBEC3D	apolipoprotein B mRNA editing enzyme, catalytic polypeptide-like 3D	0.95	0.338	0.692
1140	1553832_at	LINC00315	long intergenic non-protein coding RNA 315	1.07	0.414	0.748
1141	1553834_at	COL6A5	collagen, type VI, alpha 5	0.96	0.438	0.763
1142	1553835_a_at	COL6A5	collagen, type VI, alpha 5	1.13	0.088	0.413
1143	1553837_at	PGAM5	phosphoglycerate mutase family member 5	1.07	0.402	0.739
1144	1553838_at	C4orf45	chromosome 4 open reading frame 45	1.06	0.503	0.802
1145	1553839_at	CCDC149	coiled-coil domain containing 149	1.03	0.74	0.914
1146	1553840_a_at	CCDC149	coiled-coil domain containing 149	1.08	0.212	0.58
1147	1553842_at	BEND2	BEN domain containing 2	0.97	0.663	0.881
1148	1553843_at	C10orf67	chromosome 10 open reading frame 67	1	0.976	0.993
1149	1553844_a_at	C10orf67	chromosome 10 open reading frame 67	0.87	0.086	0.41
1150	1553845_x_at	C10orf67	chromosome 10 open reading frame 67	1.14	0.058	0.351
1151	1553846_at	SPERT	spermatid associated	0.93	0.343	0.695
1152	1553847_a_at	SPERT	spermatid associated	1.11	0.101	0.435
1153	1553849_at	CCDC26	coiled-coil domain containing 26	1.01	0.817	0.941
1154	1553850_at	C21orf88	chromosome 21 open reading frame 88	0.95	0.575	0.839
1155	1553851_at	SPIC	Spi-C transcription factor (Spi-1/PU.1 related)	0.9	0.156	0.516
1156	1553852_at	VPS13B	vacuolar protein sorting 13 homolog B (yeast)	1.08	0.429	0.758
1157	1553856_s_at	P2RY10	purinergic receptor P2Y, G-protein coupled, 10	0.98	0.787	0.93
1158	1553857_at	IGSF22	immunoglobulin superfamily, member 22	1.05	0.558	0.83
1159	1553858_at	ZBTB3	zinc finger and BTB domain containing 3	1.03	0.548	0.825
1160	1553859_at	TPH1	tryptophan hydroxylase 1	0.97	0.538	0.821
1161	1553860_at	DCST1	DC-STAMP domain containing 1	1.19	0.043	0.309
1162	1553861_at	TCP11L2	t-complex 11, testis-specific-like 2	1.02	0.785	0.93
1163	1553863_at	WDFY4	WDFY family member 4	0.93	0.339	0.693
1164	1553864_at	GPR26	G protein-coupled receptor 26	1.06	0.395	0.735
1165	1553865_a_at	GPR26	G protein-coupled receptor 26	0.93	0.191	0.559
1166	1553868_a_at	KIAA0825	KIAA0825	0.96	0.542	0.823
1167	1553869_at	SESN3	sestrin 3	0.95	0.43	0.758
1168	1553871_at	CSNK1G2-AS1	CSNK1G2 antisense RNA 1	1.05	0.363	0.711
1169	1553872_at	C17orf103	chromosome 17 open reading frame 103	0.95	0.372	0.717
1170	1553873_at	KLHL34	kelch-like family member 34	1.07	0.305	0.666
1171	1553874_a_at	ZSCAN10	zinc finger and SCAN domain containing 10	1.33	0.002	0.078
1172	1553875_s_at	ZSCAN10	zinc finger and SCAN domain containing 10	0.98	0.878	0.962
1173	1553876_at	SAMD3	sterile alpha motif domain containing 3	1.1	0.096	0.427
1174	1553878_at	GOT1L1	glutamic-oxaloacetic transaminase 1-like 1	1.2	0.039	0.3
1175	1553879_a_at	GOT1L1	glutamic-oxaloacetic transaminase 1-like 1	1.02	0.829	0.945
1176	1553880_at	C10orf91	chromosome 10 open reading frame 91	0.95	0.46	0.776
1177	1553881_at	MGC16142	uncharacterized protein MGC16142	0.81	0.052	0.336
1178	1553882_at	NA	NA	0.98	0.662	0.881
1179	1553883_at	ZNF99	zinc finger protein 99	0.94	0.283	0.647
1180	1553885_x_at	ZNF99	zinc finger protein 99	0.93	0.257	0.624
1181	1553886_at	CCDC108	coiled-coil domain containing 108	0.97	0.726	0.908
1182	1553887_at	SIGLECL1	SIGLEC family like 1	1	0.965	0.989
1183	1553888_at	LDHAL6A	lactate dehydrogenase A-like 6A	0.83	0.021	0.235
1184	1553889_at	MRGPRX2	MAS-related GPR, member X2	1.1	0.107	0.444
1185	1553890_s_at	NTN5	netrin 5	1.02	0.837	0.949
1186	1553891_at	KLF17	Kruppel-like factor 17	1.1	0.083	0.404
1187	1553893_at	CCDC105	coiled-coil domain containing 105	1.14	0.102	0.436
1188	1553894_at	CCDC122	coiled-coil domain containing 122	1.06	0.27	0.636
1189	1553895_at	C11orf42	chromosome 11 open reading frame 42	0.96	0.546	0.824
1190	1553898_a_at	DKFZp434L192	uncharacterized protein DKFZp434L192	1.03	0.601	0.852
1191	1553900_s_at	NA	NA	0.94	0.341	0.694
1192	1553901_x_at	ZNF486	zinc finger protein 486	1.14	0.079	0.396
1193	1553905_at	CXorf22	chromosome X open reading frame 22	1.01	0.809	0.939
1194	1553906_s_at	FGD2	FYVE, RhoGEF and PH domain containing 2	1.02	0.627	0.865
1195	1553907_a_at	EXD1	exonuclease 3'-5' domain containing 1	0.93	0.306	0.667
1196	1553909_x_at	FAM178A	family with sequence similarity 178, member A	0.95	0.662	0.881
1197	1553910_at	NBPF4	neuroblastoma breakpoint family, member 4	1.12	0.149	0.508
1198	1553911_at	ZNF663P	zinc finger protein 663, pseudogene	0.96	0.514	0.808
1199	1553912_at	LINC00955	long intergenic non-protein coding RNA 955	0.93	0.309	0.669
1200	1553914_at	NA	NA	0.86	0.075	0.388
1201	1553915_at	C10orf126	chromosome 10 open reading frame 126	0.97	0.539	0.821
1202	1553917_at	PIKFYVE	phosphoinositide kinase, FYVE finger containing	1.04	0.578	0.84
1203	1553918_at	LINC00479	long intergenic non-protein coding RNA 479	0.99	0.846	0.952
1204	1553919_at	C9orf62	chromosome 9 open reading frame 62	0.9	0.156	0.516
1205	1553920_at	C9orf84	chromosome 9 open reading frame 84	0.96	0.504	0.802
1206	1553923_at	SLC22A24	solute carrier family 22, member 24	1.06	0.496	0.798
1207	1553924_at	FMO9P	flavin containing monooxygenase 9 pseudogene	0.96	0.453	0.772
1208	1553927_at	C7orf33	chromosome 7 open reading frame 33	1.08	0.185	0.552
1209	1553928_at	ELMOD2	ELMO/CED-12 domain containing 2	0.92	0.251	0.619
1210	1553929_at	ACER1	alkaline ceramidase 1	1.07	0.47	0.783
1211	1553930_at	TAAR1	trace amine associated receptor 1	0.99	0.842	0.95
1212	1553931_at	OSTCP1	oligosaccharyltransferase complex subunit pseudogene 1	1.05	0.496	0.798
1213	1553934_at	LINC00305	long intergenic non-protein coding RNA 305	1.21	0.015	0.203
1214	1553935_at	BFSP2-AS1	BFSP2 antisense RNA 1	1.14	0.055	0.342
1215	1553936_a_at	BFSP2-AS1	BFSP2 antisense RNA 1	1.03	0.538	0.82
1216	1553938_a_at	STK32A	serine/threonine kinase 32A	0.98	0.634	0.868
1217	1553940_a_at	LRRC28	leucine rich repeat containing 28	1.45	0	0.034
1218	1553943_at	NS3BP	NS3BP	1.09	0.132	0.483
1219	1553944_at	NA	NA	1.07	0.249	0.616
1220	1553945_at	GPHB5	glycoprotein hormone beta 5	0.96	0.597	0.849
1221	1553946_at	DCD	dermcidin	0.93	0.22	0.588
1222	1553947_at	EXOSC6	exosome component 6	0.91	0.115	0.456
1223	1553949_at	IQSEC3	IQ motif and Sec7 domain 3	0.93	0.214	0.581
1224	1553952_at	ZDHHC19	zinc finger, DHHC-type containing 19	1.08	0.137	0.49
1225	1553954_at	ALG14	ALG14, UDP-N-acetylglucosaminyltransferase subunit	1.06	0.276	0.641
1226	1553955_at	PPP1R21	protein phosphatase 1, regulatory subunit 21	1	0.949	0.985
1227	1553956_at	TMEM237	transmembrane protein 237	0.94	0.299	0.661
1228	1553957_at	ZNF564	zinc finger protein 564	0.88	0.279	0.643
1229	1553959_a_at	B3GALT6	UDP-Gal:betaGal beta 1,3-galactosyltransferase polypeptide 6	0.92	0.175	0.54
1230	1553960_at	SNX21	sorting nexin family member 21	0.82	0.025	0.25
1231	1553961_s_at	SNX21	sorting nexin family member 21	0.92	0.178	0.544
1232	1553962_s_at	RHOB	ras homolog family member B	1.04	0.597	0.85
1233	1553963_at	RHOB	ras homolog family member B	1.02	0.722	0.907
1234	1553965_x_at	RHOB	ras homolog family member B	1.03	0.622	0.863
1235	1553967_at	NA	NA	1	0.989	0.996
1236	1553968_a_at	NA	NA	0.96	0.436	0.762
1237	1553970_s_at	CEL	carboxyl ester lipase	0.99	0.892	0.966
1238	1553971_a_at	GATS	GATS, stromal antigen 3 opposite strand	0.95	0.308	0.669
1239	1553972_a_at	CBS	cystathionine-beta-synthase	1.06	0.492	0.796
1240	1553973_a_at	SPINK6	serine peptidase inhibitor, Kazal type 6	1.15	0.057	0.349
1241	1553974_at	C22orf39	chromosome 22 open reading frame 39	0.94	0.265	0.632
1242	1553976_a_at	DPCD	deleted in primary ciliary dyskinesia homolog (mouse)	1.16	0.016	0.207
1243	1553977_a_at	CYP39A1	cytochrome P450, family 39, subfamily A, polypeptide 1	1.05	0.537	0.82
1244	1553978_at	NA	NA	1.62	0	0.027
1245	1553979_at	ZNF121	zinc finger protein 121	1.14	0.029	0.266
1246	1553982_a_at	RAB7B	RAB7B, member RAS oncogene family	1.11	0.147	0.504
1247	1553983_at	DTYMK	deoxythymidylate kinase (thymidylate kinase)	1.2	0.014	0.198
1248	1553984_s_at	DTYMK	deoxythymidylate kinase (thymidylate kinase)	0.94	0.32	0.678
1249	1553986_at	RASEF	RAS and EF-hand domain containing	1.1	0.447	0.768
1250	1553987_at	MAPKAPK5-AS1	MAPKAPK5 antisense RNA 1	1.06	0.346	0.697
1251	1553989_a_at	ATP6V1C2	ATPase, H+ transporting, lysosomal 42kDa, V1 subunit C2	1.04	0.615	0.859
1252	1553990_at	BRICD5	BRICHOS domain containing 5	0.89	0.095	0.426
1253	1553991_s_at	VSIG10	V-set and immunoglobulin domain containing 10	1.17	0.013	0.188
1254	1553992_s_at	NBR2	neighbor of BRCA1 gene 2 (non-protein coding)	1.01	0.925	0.977
1255	1553993_s_at	MED25	mediator complex subunit 25	1.06	0.285	0.649
1256	1553994_at	NT5E	5'-nucleotidase, ecto (CD73)	0.96	0.582	0.843
1257	1553995_a_at	NT5E	5'-nucleotidase, ecto (CD73)	0.91	0.128	0.477
1258	1553997_a_at	ASPHD1	aspartate beta-hydroxylase domain containing 1	1.28	0.004	0.108
1259	1553998_at	NA	NA	0.76	0.017	0.216
1260	1554001_at	TRIM37	tripartite motif containing 37	1.09	0.188	0.556
1261	1554003_at	ARHGEF28	Rho guanine nucleotide exchange factor (GEF) 28	1.06	0.495	0.797
1262	1554004_a_at	ARHGEF28	Rho guanine nucleotide exchange factor (GEF) 28	0.97	0.631	0.867
1263	1554006_a_at	LLGL2	lethal giant larvae homolog 2 (Drosophila)	0.93	0.177	0.542
1264	1554007_at	NA	NA	0.98	0.778	0.926
1265	1554008_at	OSMR	oncostatin M receptor	1	0.951	0.985
1266	1554010_at	NDST1	N-deacetylase/N-sulfotransferase (heparan glucosaminyl) 1	0.78	0.002	0.081
1267	1554012_at	RSPO2	R-spondin 2	0.83	0.119	0.464
1268	1554014_at	NA	NA	1.09	0.155	0.515
1269	1554015_a_at	NA	NA	1.19	0.132	0.483
1270	1554016_a_at	USB1	U6 snRNA biogenesis 1	0.87	0.026	0.254
1271	1554017_at	NA	NA	0.97	0.624	0.864
1272	1554018_at	GPNMB	glycoprotein (transmembrane) nmb	0.93	0.26	0.628
1273	1554019_s_at	CEP57L1	centrosomal protein 57kDa-like 1	0.99	0.872	0.96
1274	1554020_at	BICD1	bicaudal D homolog 1 (Drosophila)	1.34	0.006	0.137
1275	1554021_a_at	ZNF12	zinc finger protein 12	1.03	0.64	0.871
1276	1554022_at	CCDC13	coiled-coil domain containing 13	1	0.961	0.988
1277	1554023_s_at	CCDC13	coiled-coil domain containing 13	1.07	0.253	0.62
1278	1554026_a_at	MYO10	myosin X	1.03	0.76	0.92
1279	1554027_a_at	SLC4A4	solute carrier family 4 (sodium bicarbonate cotransporter), member 4	1.05	0.391	0.732
1280	1554029_a_at	TTC37	tetratricopeptide repeat domain 37	1.08	0.217	0.584
1281	1554030_at	ARSB	arylsulfatase B	0.87	0.039	0.299
1282	1554032_at	ARSB	arylsulfatase B	0.88	0.049	0.327
1283	1554033_at	FRMD4A	FERM domain containing 4A	0.96	0.577	0.84
1284	1554034_a_at	FRMD4A	FERM domain containing 4A	1.03	0.629	0.866
1285	1554036_at	ZBTB24	zinc finger and BTB domain containing 24	1.18	0.016	0.206
1286	1554037_a_at	ZBTB24	zinc finger and BTB domain containing 24	1.05	0.414	0.747
1287	1554038_at	LARP1B	La ribonucleoprotein domain family, member 1B	0.86	0.027	0.257
1288	1554039_at	C14orf159	chromosome 14 open reading frame 159	1.1	0.257	0.625
1289	1554041_at	TMEM239	transmembrane protein 239	1.05	0.47	0.783
1290	1554042_s_at	TMEM239	transmembrane protein 239	1.04	0.564	0.834
1291	1554043_a_at	NA	NA	0.92	0.268	0.634
1292	1554044_a_at	MRAP	melanocortin 2 receptor accessory protein	0.94	0.454	0.773
1293	1554045_at	ZNF24	zinc finger protein 24	0.95	0.422	0.753
1294	1554047_at	TXNDC9	thioredoxin domain containing 9	1.26	0.005	0.131
1295	1554049_s_at	DCAF8	DDB1 and CUL4 associated factor 8	1.13	0.222	0.59
1296	1554050_at	SMPDL3B	sphingomyelin phosphodiesterase, acid-like 3B	0.96	0.474	0.785
1297	1554052_at	CNOT1	CCR4-NOT transcription complex, subunit 1	1.07	0.335	0.69
1298	1554053_at	SPTLC1	serine palmitoyltransferase, long chain base subunit 1	1.16	0.043	0.309
1299	1554057_at	ASH1L-AS1	ASH1L antisense RNA 1	0.98	0.696	0.896
1300	1554059_at	SETMAR	SET domain and mariner transposase fusion gene	1.06	0.384	0.727
1301	1554060_s_at	SETMAR	SET domain and mariner transposase fusion gene	0.98	0.805	0.937
1302	1554062_at	XG	Xg blood group	0.94	0.301	0.663
1303	1554063_at	ZHX1-C8ORF76	ZHX1-C8ORF76 readthrough	0.75	0.001	0.043
1304	1554065_at	MVB12B	multivesicular body subunit 12B	1.04	0.502	0.801
1305	1554067_at	C12orf66	chromosome 12 open reading frame 66	0.85	0.103	0.437
1306	1554068_s_at	C12orf66	chromosome 12 open reading frame 66	0.95	0.443	0.766
1307	1554069_at	EPHA8	EPH receptor A8	1.06	0.38	0.724
1308	1554071_at	CCDC67	coiled-coil domain containing 67	1.02	0.742	0.914
1309	1554072_s_at	CCDC67	coiled-coil domain containing 67	1	0.935	0.98
1310	1554074_s_at	SLFNL1	schlafen-like 1	0.89	0.234	0.603
1311	1554076_s_at	TMEM136	transmembrane protein 136	1.01	0.788	0.931
1312	1554077_a_at	TMEM53	transmembrane protein 53	1.26	0.002	0.076
1313	1554078_s_at	DNAJA3	DnaJ (Hsp40) homolog, subfamily A, member 3	0.98	0.845	0.951
1314	1554079_at	GALNT18	UDP-N-acetyl-alpha-D-galactosamine:polypeptide N-acetylgalactosaminyltransferase 18	1.21	0.006	0.132
1315	1554080_at	RQCD1	RCD1 required for cell differentiation1 homolog (S. pombe)	0.85	0.017	0.216
1316	1554082_a_at	NOL9	nucleolar protein 9	0.93	0.215	0.582
1317	1554084_a_at	NOL9	nucleolar protein 9	1.05	0.403	0.741
1318	1554085_at	DDX51	DEAD (Asp-Glu-Ala-Asp) box polypeptide 51	1.02	0.753	0.917
1319	1554086_at	TUBGCP3	tubulin, gamma complex associated protein 3	1	0.989	0.996
1320	1554089_s_at	NA	NA	1.11	0.085	0.409
1321	1554091_a_at	TIRAP	toll-interleukin 1 receptor (TIR) domain containing adaptor protein	0.87	0.052	0.337
1322	1554093_a_at	SNAPC5	small nuclear RNA activating complex, polypeptide 5, 19kDa	1.17	0.028	0.259
1323	1554094_at	ENTPD5	ectonucleoside triphosphate diphosphohydrolase 5	0.87	0.124	0.471
1324	1554095_at	RBM33	RNA binding motif protein 33	1.24	0.007	0.15
1325	1554096_a_at	RBM33	RNA binding motif protein 33	1.22	0.013	0.192
1326	1554097_a_at	MIR31HG	MIR31 host gene (non-protein coding)	1.04	0.461	0.777
1327	1554098_at	SPIN3	spindlin family, member 3	0.98	0.605	0.853
1328	1554099_a_at	SPIN3	spindlin family, member 3	0.89	0.152	0.512
1329	1554101_a_at	TMTC4	transmembrane and tetratricopeptide repeat containing 4	0.88	0.059	0.352
1330	1554102_a_at	TMTC4	transmembrane and tetratricopeptide repeat containing 4	0.93	0.254	0.622
1331	1554103_at	NA	NA	1.07	0.483	0.79
1332	1554105_at	TMEM185A	transmembrane protein 185A	0.81	0.012	0.184
1333	1554106_at	NBEAL1	neurobeachin-like 1	0.99	0.878	0.962
1334	1554108_at	NA	NA	0.92	0.192	0.56
1335	1554110_at	CDCP1	CUB domain containing protein 1	0.95	0.436	0.762
1336	1554112_a_at	ULK2	unc-51 like autophagy activating kinase 2	0.97	0.62	0.862
1337	1554113_a_at	SLC4A8	solute carrier family 4, sodium bicarbonate cotransporter, member 8	1.1	0.316	0.675
1338	1554114_s_at	SSH2	slingshot protein phosphatase 2	1.13	0.206	0.574
1339	1554115_at	C5orf58	chromosome 5 open reading frame 58	1.04	0.526	0.814
1340	1554116_s_at	PARP11	poly (ADP-ribose) polymerase family, member 11	0.87	0.039	0.299
1341	1554117_at	CCDC60	coiled-coil domain containing 60	1	0.963	0.989
1342	1554119_at	USB1	U6 snRNA biogenesis 1	1.04	0.645	0.873
1343	1554121_at	HSD17B12	hydroxysteroid (17-beta) dehydrogenase 12	1.12	0.071	0.38
1344	1554122_a_at	HSD17B12	hydroxysteroid (17-beta) dehydrogenase 12	1.09	0.388	0.729
1345	1554125_a_at	NLGN4Y	neuroligin 4, Y-linked	0.98	0.773	0.925
1346	1554126_at	MSRB3	methionine sulfoxide reductase B3	0.99	0.888	0.965
1347	1554127_s_at	MSRB3	methionine sulfoxide reductase B3	0.87	0.226	0.594
1348	1554128_at	ADIG	adipogenin	1.08	0.396	0.735
1349	1554129_a_at	ADIG	adipogenin	0.98	0.671	0.885
1350	1554131_at	CCSER2	coiled-coil serine-rich protein 2	1.01	0.854	0.955
1351	1554132_a_at	CCSER2	coiled-coil serine-rich protein 2	0.92	0.113	0.454
1352	1554133_at	RUFY2	RUN and FYVE domain containing 2	1.15	0.042	0.307
1353	1554140_at	WDR78	WD repeat domain 78	1.04	0.405	0.742
1354	1554141_s_at	WDR78	WD repeat domain 78	1.01	0.852	0.954
1355	1554142_at	SUGT1P3	SUGT1 pseudogene 3	1.01	0.86	0.956
1356	1554143_a_at	SUGT1P3	SUGT1 pseudogene 3	0.94	0.216	0.584
1357	1554145_a_at	PPP1R21	protein phosphatase 1, regulatory subunit 21	1.03	0.708	0.901
1358	1554147_s_at	MAATS1	MYCBP-associated, testis expressed 1	0.83	0.01	0.171
1359	1554148_a_at	SLC33A1	solute carrier family 33 (acetyl-CoA transporter), member 1	1.13	0.081	0.4
1360	1554149_at	CLDND1	claudin domain containing 1	1.07	0.238	0.606
1361	1554151_at	OGDH	oxoglutarate (alpha-ketoglutarate) dehydrogenase (lipoamide)	0.93	0.24	0.608
1362	1554152_a_at	OGDH	oxoglutarate (alpha-ketoglutarate) dehydrogenase (lipoamide)	0.95	0.571	0.837
1363	1554153_a_at	PHF21A	PHD finger protein 21A	0.91	0.142	0.496
1364	1554154_at	GDAP2	ganglioside induced differentiation associated protein 2	0.88	0.056	0.346
1365	1554155_at	MCPH1	microcephalin 1	1.06	0.318	0.676
1366	1554156_a_at	WFDC8	WAP four-disulfide core domain 8	1.07	0.403	0.74
1367	1554157_a_at	WFDC8	WAP four-disulfide core domain 8	1.02	0.724	0.907
1368	1554158_at	ZMYND11	zinc finger, MYND-type containing 11	0.89	0.237	0.605
1369	1554159_a_at	ZMYND11	zinc finger, MYND-type containing 11	1.11	0.145	0.501
1370	1554160_a_at	ZNF446	zinc finger protein 446	1.03	0.663	0.881
1371	1554161_at	SLC25A27	solute carrier family 25, member 27	1.16	0.029	0.266
1372	1554163_at	TWIST2	twist family bHLH transcription factor 2	0.96	0.542	0.823
1373	1554165_at	FAM53B	family with sequence similarity 53, member B	1.04	0.522	0.813
1374	1554167_a_at	GOLGA7	golgin A7	1.01	0.83	0.946
1375	1554168_a_at	SH3KBP1	SH3-domain kinase binding protein 1	1.22	0.013	0.191
1376	1554170_a_at	MBLAC1	metallo-beta-lactamase domain containing 1	0.97	0.617	0.86
1377	1554171_at	ZMYM3	zinc finger, MYM-type 3	0.98	0.765	0.922
1378	1554172_a_at	ZMYM3	zinc finger, MYM-type 3	0.88	0.112	0.452
1379	1554173_at	CD300LB	CD300 molecule-like family member b	1	0.956	0.987
1380	1554175_at	CD300LB	CD300 molecule-like family member b	1.12	0.14	0.494
1381	1554176_a_at	C3orf33	chromosome 3 open reading frame 33	0.92	0.164	0.526
1382	1554177_a_at	ATP5S	ATP synthase, H+ transporting, mitochondrial Fo complex, subunit s (factor B)	1.12	0.387	0.729
1383	1554178_a_at	FAM126B	family with sequence similarity 126, member B	1.18	0.01	0.17
1384	1554179_s_at	LYNX1	Ly6/neurotoxin 1	0.98	0.734	0.911
1385	1554181_at	SNX32	sorting nexin 32	0.99	0.929	0.979
1386	1554182_at	NA	NA	0.93	0.25	0.617
1387	1554183_s_at	NA	NA	1.03	0.585	0.844
1388	1554185_at	LOC554206	leucine carboxyl methyltransferase 1 pseudogene	1.01	0.925	0.978
1389	1554187_at	LOC554206	leucine carboxyl methyltransferase 1 pseudogene	0.95	0.35	0.7
1390	1554188_at	C11orf53	chromosome 11 open reading frame 53	1.07	0.206	0.574
1391	1554190_s_at	PLEKHS1	pleckstrin homology domain containing, family S member 1	0.94	0.45	0.771
1392	1554192_s_at	TRMT44	tRNA methyltransferase 44 homolog (S. cerevisiae)	1.01	0.851	0.953
1393	1554193_s_at	MANEA	mannosidase, endo-alpha	0.97	0.719	0.905
1394	1554194_at	NA	NA	1.15	0.032	0.276
1395	1554195_a_at	C5orf46	chromosome 5 open reading frame 46	1.01	0.909	0.972
1396	1554196_at	IZUMO1	izumo sperm-egg fusion 1	0.99	0.927	0.978
1397	1554198_at	SH3YL1	SH3 and SYLF domain containing 1	1.1	0.322	0.68
1398	1554199_at	PTPRO	protein tyrosine phosphatase, receptor type, O	0.83	0.027	0.257
1399	1554201_at	CABP4	calcium binding protein 4	1.07	0.207	0.574
1400	1554202_x_at	CABP4	calcium binding protein 4	1.11	0.057	0.349
1401	1554203_at	GRIK1-AS1	GRIK1 antisense RNA 1	1.03	0.711	0.902
1402	1554205_s_at	ICA1L	islet cell autoantigen 1,69kDa-like	0.96	0.473	0.784
1403	1554206_at	TMLHE	trimethyllysine hydroxylase, epsilon	0.93	0.318	0.676
1404	1554208_at	MEI1	meiosis inhibitor 1	0.92	0.118	0.462
1405	1554210_at	ZCCHC13	zinc finger, CCHC domain containing 13	1	0.989	0.996
1406	1554212_s_at	KCNS2	potassium voltage-gated channel, delayed-rectifier, subfamily S, member 2	1.13	0.036	0.289
1407	1554213_at	ARHGEF10	Rho guanine nucleotide exchange factor (GEF) 10	0.83	0.085	0.409
1408	1554214_at	NA	NA	1.11	0.158	0.518
1409	1554216_at	CCDC132	coiled-coil domain containing 132	1.07	0.315	0.674
1410	1554217_a_at	CCDC132	coiled-coil domain containing 132	1.07	0.516	0.809
1411	1554219_at	NA	NA	1	1	1
1412	1554220_a_at	NA	NA	1.08	0.165	0.528
1413	1554222_at	MGC45922	uncharacterized LOC284365	1.02	0.717	0.905
1414	1554224_at	RP11-480C22.1	uncharacterized LOC101929497	0.98	0.747	0.916
1415	1554225_a_at	RP11-480C22.1	uncharacterized LOC101929497	1.04	0.622	0.863
1416	1554228_a_at	BAALCOS	BAALC opposite strand	1.05	0.334	0.689
1417	1554229_at	CREBRF	CREB3 regulatory factor	0.96	0.493	0.796
1418	1554231_a_at	ZNF396	zinc finger protein 396	1.1	0.14	0.494
1419	1554232_a_at	NA	NA	0.97	0.557	0.829
1420	1554233_at	C1QTNF9	C1q and tumor necrosis factor related protein 9	1.02	0.773	0.925
1421	1554234_at	KATNAL2	katanin p60 subunit A-like 2	1.04	0.571	0.837
1422	1554235_at	CTNNA3	catenin (cadherin-associated protein), alpha 3	1.07	0.309	0.669
1423	1554237_at	SDCCAG8	serologically defined colon cancer antigen 8	1.01	0.868	0.959
1424	1554239_s_at	ZADH2	zinc binding alcohol dehydrogenase domain containing 2	1.04	0.652	0.877
1425	1554240_a_at	ITGAL	integrin, alpha L (antigen CD11A (p180), lymphocyte function-associated antigen 1; alpha polypeptide)	0.83	0.014	0.198
1426	1554241_at	COCH	cochlin	0.98	0.654	0.878
1427	1554242_a_at	COCH	cochlin	0.79	0.018	0.221
1428	1554245_x_at	NA	NA	1.15	0.024	0.246
1429	1554246_at	C1orf210	chromosome 1 open reading frame 210	1.09	0.201	0.568
1430	1554248_at	ZNF638	zinc finger protein 638	1.1	0.179	0.545
1431	1554249_a_at	NA	NA	1.02	0.76	0.92
1432	1554250_s_at	TRIM73	tripartite motif containing 73	0.87	0.16	0.521
1433	1554251_at	HP1BP3	heterochromatin protein 1, binding protein 3	1.05	0.333	0.689
1434	1554252_a_at	CERS3	ceramide synthase 3	1.13	0.11	0.448
1435	1554253_a_at	CERS3	ceramide synthase 3	1.15	0.045	0.316
1436	1554256_a_at	PCNXL2	pecanex-like 2 (Drosophila)	0.85	0.017	0.214
1437	1554258_a_at	DNAJC5B	DnaJ (Hsp40) homolog, subfamily C, member 5 beta	1.13	0.193	0.561
1438	1554259_at	GPSM1	G-protein signaling modulator 1	1	0.95	0.985
1439	1554260_a_at	FRYL	FRY-like	0.95	0.358	0.707
1440	1554261_at	KLHL29	kelch-like family member 29	0.95	0.368	0.714
1441	1554262_s_at	KLHL29	kelch-like family member 29	1.04	0.552	0.827
1442	1554264_at	CKAP2	cytoskeleton associated protein 2	0.98	0.786	0.93
1443	1554266_at	NA	NA	1.08	0.4	0.738
1444	1554268_at	MORN1	MORN repeat containing 1	1.06	0.554	0.828
1445	1554271_a_at	CENPL	centromere protein L	1.06	0.341	0.694
1446	1554272_at	ERAP2	endoplasmic reticulum aminopeptidase 2	0.94	0.297	0.66
1447	1554273_a_at	ERAP2	endoplasmic reticulum aminopeptidase 2	0.97	0.587	0.845
1448	1554274_a_at	SSH1	slingshot protein phosphatase 1	0.95	0.464	0.779
1449	1554276_at	SART3	squamous cell carcinoma antigen recognized by T cells 3	0.95	0.608	0.855
1450	1554277_s_at	FANCM	Fanconi anemia, complementation group M	1.04	0.487	0.793
1451	1554279_a_at	TRMT2B	tRNA methyltransferase 2 homolog B (S. cerevisiae)	1.13	0.134	0.487
1452	1554280_a_at	C9orf43	chromosome 9 open reading frame 43	0.94	0.406	0.743
1453	1554281_at	NA	NA	1.02	0.725	0.908
1454	1554283_at	CCRN4L	CCR4 carbon catabolite repression 4-like (S. cerevisiae)	1.58	0.002	0.089
1455	1554285_at	HAVCR2	hepatitis A virus cellular receptor 2	1.06	0.498	0.798
1456	1554286_at	FLJ25758	MAP/microtubule affinity-regulating kinase 1 pseudogene	1.07	0.293	0.656
1457	1554287_at	TRIM4	tripartite motif containing 4	1.25	0.007	0.149
1458	1554288_at	FAM160B1	family with sequence similarity 160, member B1	0.87	0.067	0.372
1459	1554290_at	HERC3	HECT and RLD domain containing E3 ubiquitin protein ligase 3	0.99	0.937	0.981
1460	1554291_at	UHRF1BP1L	UHRF1 binding protein 1-like	0.94	0.415	0.748
1461	1554292_a_at	UHRF1BP1L	UHRF1 binding protein 1-like	1.02	0.783	0.929
1462	1554293_at	TTBK2	tau tubulin kinase 2	0.94	0.395	0.735
1463	1554294_s_at	TTBK2	tau tubulin kinase 2	0.94	0.234	0.603
1464	1554295_x_at	TTBK2	tau tubulin kinase 2	0.93	0.34	0.693
1465	1554296_at	CYP19A1	cytochrome P450, family 19, subfamily A, polypeptide 1	1.04	0.477	0.787
1466	1554298_a_at	WDR49	WD repeat domain 49	1.02	0.678	0.888
1467	1554299_at	NPAS4	neuronal PAS domain protein 4	0.79	0.011	0.179
1468	1554300_a_at	SVOPL	SVOP-like	1.15	0.022	0.238
1469	1554301_at	LHFPL3-AS1	LHFPL3 antisense RNA 1	1.05	0.468	0.781
1470	1554302_s_at	LHFPL3-AS1	LHFPL3 antisense RNA 1	0.96	0.632	0.868
1471	1554303_at	HNMT	histamine N-methyltransferase	1.04	0.484	0.791
1472	1554305_at	MGC20647	uncharacterized protein MGC20647	0.86	0.023	0.244
1473	1554306_at	ITPKB	inositol-trisphosphate 3-kinase B	0.94	0.332	0.688
1474	1554307_at	LOC644852	uncharacterized LOC644852	0.88	0.072	0.382
1475	1554308_s_at	GABRA2	gamma-aminobutyric acid (GABA) A receptor, alpha 2	0.99	0.907	0.971
1476	1554309_at	EIF4G3	eukaryotic translation initiation factor 4 gamma, 3	1.3	0.045	0.316
1477	1554310_a_at	EIF4G3	eukaryotic translation initiation factor 4 gamma, 3	1.01	0.871	0.959
1478	1554311_a_at	SUPT6H	suppressor of Ty 6 homolog (S. cerevisiae)	0.91	0.169	0.533
1479	1554312_at	RNF170	ring finger protein 170	1.01	0.898	0.968
1480	1554314_at	C6orf141	chromosome 6 open reading frame 141	0.81	0.087	0.412
1481	1554316_at	PGLS	6-phosphogluconolactonase	1.17	0.14	0.494
1482	1554317_s_at	TRMT61A	tRNA methyltransferase 61 homolog A (S. cerevisiae)	1.1	0.11	0.448
1483	1554318_at	LOC541473	FK506 binding protein 6, 36kDa pseudogene	1.01	0.926	0.978
1484	1554319_at	RPS6KA5	ribosomal protein S6 kinase, 90kDa, polypeptide 5	1.01	0.879	0.962
1485	1554321_a_at	NFS1	NFS1 cysteine desulfurase	1.13	0.21	0.577
1486	1554322_a_at	HDAC4	histone deacetylase 4	0.92	0.336	0.69
1487	1554324_s_at	DYNC2LI1	dynein, cytoplasmic 2, light intermediate chain 1	1.14	0.091	0.418
1488	1554325_at	DOCK2	dedicator of cytokinesis 2	0.89	0.269	0.635
1489	1554327_a_at	CANT1	calcium activated nucleotidase 1	0.94	0.49	0.795
1490	1554328_at	STXBP4	syntaxin binding protein 4	1.14	0.214	0.581
1491	1554329_x_at	STXBP4	syntaxin binding protein 4	1.32	0.004	0.112
1492	1554331_a_at	LRRC18	leucine rich repeat containing 18	0.87	0.111	0.45
1493	1554332_a_at	RP11-93B14.5	uncharacterized LOC100127888	1	0.986	0.996
1494	1554333_at	DNAJA4	DnaJ (Hsp40) homolog, subfamily A, member 4	1.01	0.859	0.956
1495	1554334_a_at	DNAJA4	DnaJ (Hsp40) homolog, subfamily A, member 4	1.13	0.069	0.376
1496	1554335_at	CYTH4	cytohesin 4	0.9	0.195	0.563
1497	1554337_at	FARP2	FERM, RhoGEF and pleckstrin domain protein 2	0.9	0.208	0.575
1498	1554339_a_at	COG3	component of oligomeric golgi complex 3	0.92	0.23	0.599
1499	1554340_a_at	DRAXIN	dorsal inhibitory axon guidance protein	1.08	0.181	0.547
1500	1554341_a_at	HELQ	helicase, POLQ-like	1.24	0.014	0.194
1501	1554342_s_at	HELQ	helicase, POLQ-like	1.03	0.559	0.831
1502	1554343_a_at	STAP1	signal transducing adaptor family member 1	1.07	0.286	0.65
1503	1554344_s_at	NA	NA	1.01	0.813	0.94
1504	1554345_a_at	GIN1	gypsy retrotransposon integrase 1	1.07	0.212	0.58
1505	1554346_at	GNB5	guanine nucleotide binding protein (G protein), beta 5	1.08	0.27	0.636
1506	1554348_s_at	CDKN2AIPNL	CDKN2A interacting protein N-terminal like	0.96	0.722	0.907
1507	1554349_at	XRCC6BP1	XRCC6 binding protein 1	1.09	0.169	0.532
1508	1554351_a_at	TIPRL	TOR signaling pathway regulator	1.12	0.047	0.323
1509	1554352_s_at	DENND4A	DENN/MADD domain containing 4A	1.45	0.001	0.062
1510	1554354_at	SIAE	sialic acid acetylesterase	0.93	0.207	0.575
1511	1554355_a_at	SIAE	sialic acid acetylesterase	0.99	0.882	0.963
1512	1554356_at	GINS4	GINS complex subunit 4 (Sld5 homolog)	1.04	0.681	0.89
1513	1554360_at	FCHSD2	FCH and double SH3 domains 2	1.05	0.388	0.729
1514	1554362_at	BTG4	B-cell translocation gene 4	0.97	0.662	0.881
1515	1554364_at	PPP2R5C	protein phosphatase 2, regulatory subunit B', gamma	1.1	0.202	0.57
1516	1554365_a_at	PPP2R5C	protein phosphatase 2, regulatory subunit B', gamma	0.99	0.886	0.965
1517	1554367_at	CALHM1	calcium homeostasis modulator 1	1.01	0.872	0.96
1518	1554368_at	NA	NA	1	0.955	0.987
1519	1554371_at	PKD1L2	polycystic kidney disease 1-like 2	0.83	0.015	0.205
1520	1554372_at	NA	NA	1.09	0.303	0.665
1521	1554374_at	NA	NA	0.97	0.667	0.883
1522	1554375_a_at	NR1H4	nuclear receptor subfamily 1, group H, member 4	0.99	0.94	0.982
1523	1554376_s_at	PTPLA	protein tyrosine phosphatase-like (proline instead of catalytic arginine), member A	1.11	0.178	0.544
1524	1554377_a_at	CNTNAP4	contactin associated protein-like 4	1.02	0.787	0.93
1525	1554378_a_at	PDE1C	phosphodiesterase 1C, calmodulin-dependent 70kDa	0.88	0.111	0.45
1526	1554379_a_at	TP73	tumor protein p73	0.97	0.793	0.932
1527	1554380_at	NEK11	NIMA-related kinase 11	0.93	0.315	0.674
1528	1554382_at	LINC00656	long intergenic non-protein coding RNA 656	1.07	0.202	0.569
1529	1554383_a_at	TRAM2	translocation associated membrane protein 2	0.84	0.023	0.244
1530	1554384_at	PADI2	peptidyl arginine deiminase, type II	0.94	0.334	0.689
1531	1554385_a_at	PADI2	peptidyl arginine deiminase, type II	1.02	0.752	0.917
1532	1554386_at	CST9	cystatin 9 (testatin)	0.96	0.566	0.834
1533	1554388_at	VPS29	vacuolar protein sorting 29 homolog (S. cerevisiae)	0.91	0.136	0.489
1534	1554390_s_at	ACTR2	ARP2 actin-related protein 2 homolog (yeast)	1.14	0.103	0.438
1535	1554391_at	LOC653581	uncharacterized LOC653581	1.02	0.803	0.936
1536	1554393_a_at	ADC	arginine decarboxylase	1.01	0.863	0.957
1537	1554394_at	NELL1	NEL-like 1 (chicken)	0.94	0.248	0.616
1538	1554396_at	UEVLD	UEV and lactate/malate dehyrogenase domains	1.06	0.277	0.642
1539	1554397_s_at	UEVLD	UEV and lactate/malate dehyrogenase domains	1.14	0.102	0.437
1540	1554398_at	LYG2	lysozyme G-like 2	0.95	0.285	0.649
1541	1554400_at	TCTE3	t-complex-associated-testis-expressed 3	0.95	0.542	0.823
1542	1554401_a_at	TCTE3	t-complex-associated-testis-expressed 3	1.01	0.933	0.98
1543	1554403_a_at	NA	NA	0.97	0.653	0.877
1544	1554404_a_at	NA	NA	1.1	0.102	0.436
1545	1554405_a_at	LINC00161	long intergenic non-protein coding RNA 161	0.89	0.049	0.328
1546	1554406_a_at	CLEC7A	C-type lectin domain family 7, member A	1.16	0.02	0.23
1547	1554408_a_at	TK1	thymidine kinase 1, soluble	0.92	0.168	0.532
1548	1554409_at	NA	NA	0.97	0.598	0.85
1549	1554410_a_at	NA	NA	0.95	0.428	0.757
1550	1554411_at	CTNNB1	catenin (cadherin-associated protein), beta 1, 88kDa	1.07	0.271	0.637
1551	1554413_s_at	NA	NA	1.08	0.299	0.661
1552	1554414_a_at	OSGIN2	oxidative stress induced growth inhibitor family member 2	0.98	0.732	0.91
1553	1554415_at	TAF5L	TAF5-like RNA polymerase II, p300/CBP-associated factor (PCAF)-associated factor, 65kDa	0.98	0.815	0.94
1554	1554417_s_at	APH1A	APH1A gamma secretase subunit	0.87	0.078	0.395
1555	1554418_s_at	SPOCK3	sparc/osteonectin, cwcv and kazal-like domains proteoglycan (testican) 3	1.1	0.155	0.515
1556	1554419_x_at	GGNBP2	gametogenetin binding protein 2	0.97	0.646	0.874
1557	1554420_at	ATF3	activating transcription factor 3	0.87	0.06	0.357
1558	1554423_a_at	FBXO7	F-box protein 7	1.09	0.111	0.451
1559	1554424_at	FIP1L1	factor interacting with PAPOLA and CPSF1	0.84	0.043	0.31
1560	1554428_s_at	NLGN2	neuroligin 2	1.08	0.248	0.615
1561	1554429_a_at	DMWD	dystrophia myotonica, WD repeat containing	1	0.962	0.989
1562	1554430_at	SMIM11	small integral membrane protein 11	1.13	0.18	0.546
1563	1554432_x_at	SMIM11	small integral membrane protein 11	1.08	0.525	0.814
1564	1554433_a_at	ZNF146	zinc finger protein 146	0.95	0.41	0.745
1565	1554436_a_at	REG4	regenerating islet-derived family, member 4	0.98	0.697	0.896
1566	1554438_at	KIAA1217	KIAA1217	0.98	0.839	0.95
1567	1554440_at	KIAA0513	KIAA0513	1.07	0.379	0.723
1568	1554441_a_at	WAPAL	wings apart-like homolog (Drosophila)	1.11	0.087	0.412
1569	1554442_at	BEST1	bestrophin 1	1.03	0.524	0.814
1570	1554443_s_at	BEST1	bestrophin 1	0.98	0.86	0.956
1571	1554444_s_at	SLC35F6	solute carrier family 35, member F6	1	0.966	0.99
1572	1554445_at	ZNF85	zinc finger protein 85	0.87	0.032	0.275
1573	1554447_at	JPX	JPX transcript, XIST activator (non-protein coding)	1.28	0.002	0.079
1574	1554448_at	JPX	JPX transcript, XIST activator (non-protein coding)	1.03	0.69	0.893
1575	1554449_at	MIER3	mesoderm induction early response 1, family member 3	0.9	0.35	0.701
1576	1554450_s_at	MIER3	mesoderm induction early response 1, family member 3	0.92	0.165	0.527
1577	1554451_s_at	DNAJC14	DnaJ (Hsp40) homolog, subfamily C, member 14	0.95	0.398	0.737
1578	1554452_a_at	HILPDA	hypoxia inducible lipid droplet-associated	0.97	0.608	0.855
1579	1554453_at	HNRNPLL	heterogeneous nuclear ribonucleoprotein L-like	1.02	0.81	0.939
1580	1554455_at	LINS	lines homolog (Drosophila)	0.92	0.18	0.546
1581	1554456_a_at	LINS	lines homolog (Drosophila)	0.99	0.83	0.946
1582	1554459_s_at	CFHR3	complement factor H-related 3	0.92	0.31	0.67
1583	1554460_at	ST8SIA4	ST8 alpha-N-acetyl-neuraminide alpha-2,8-sialyltransferase 4	0.91	0.191	0.559
1584	1554462_a_at	DNAJB9	DnaJ (Hsp40) homolog, subfamily B, member 9	1.03	0.625	0.865
1585	1554464_a_at	CRTAP	cartilage associated protein	1.05	0.378	0.723
1586	1554465_s_at	NA	NA	0.89	0.108	0.446
1587	1554466_a_at	C16orf13	chromosome 16 open reading frame 13	1.04	0.493	0.796
1588	1554468_s_at	MRPL38	mitochondrial ribosomal protein L38	0.93	0.215	0.582
1589	1554469_at	ZBTB44	zinc finger and BTB domain containing 44	0.95	0.477	0.787
1590	1554470_s_at	ZBTB44	zinc finger and BTB domain containing 44	0.97	0.637	0.87
1591	1554471_a_at	ANKRD13C	ankyrin repeat domain 13C	1	1	1
1592	1554472_a_at	PHF20L1	PHD finger protein 20-like 1	0.95	0.404	0.741
1593	1554473_at	SRGAP1	SLIT-ROBO Rho GTPase activating protein 1	0.9	0.09	0.417
1594	1554474_a_at	MOXD1	monooxygenase, DBH-like 1	0.89	0.443	0.766
1595	1554475_a_at	C19orf47	chromosome 19 open reading frame 47	1.11	0.183	0.55
1596	1554476_x_at	ZNF808	zinc finger protein 808	1.26	0.021	0.235
1597	1554478_a_at	HEATR3	HEAT repeat containing 3	1.17	0.036	0.291
1598	1554479_a_at	CARD8	caspase recruitment domain family, member 8	0.89	0.108	0.446
1599	1554480_a_at	ARMC10	armadillo repeat containing 10	0.95	0.333	0.689
1600	1554481_a_at	EPB41	erythrocyte membrane protein band 4.1 (elliptocytosis 1, RH-linked)	0.89	0.095	0.426
1601	1554482_a_at	SAR1B	secretion associated, Ras related GTPase 1B	1.22	0.008	0.161
1602	1554483_at	TMEM37	transmembrane protein 37	1.1	0.17	0.534
1603	1554485_s_at	TMEM37	transmembrane protein 37	1.2	0.013	0.191
1604	1554486_a_at	GFOD1	glucose-fructose oxidoreductase domain containing 1	1.18	0.009	0.165
1605	1554487_a_at	ATF6B	activating transcription factor 6 beta	0.96	0.579	0.841
1606	1554488_at	CEP70	centrosomal protein 70kDa	0.78	0.004	0.12
1607	1554489_a_at	CEP70	centrosomal protein 70kDa	1.02	0.753	0.917
1608	1554491_a_at	SERPINC1	serpin peptidase inhibitor, clade C (antithrombin), member 1	0.98	0.705	0.899
1609	1554492_at	THADA	thyroid adenoma associated	0.9	0.096	0.427
1610	1554493_s_at	THADA	thyroid adenoma associated	0.97	0.718	0.905
1611	1554494_at	MTHFSD	methenyltetrahydrofolate synthetase domain containing	0.96	0.507	0.804
1612	1554495_s_at	MTHFSD	methenyltetrahydrofolate synthetase domain containing	1.02	0.694	0.895
1613	1554496_at	RAD51B	RAD51 paralog B	0.91	0.158	0.519
1614	1554499_s_at	PPA2	pyrophosphatase (inorganic) 2	1.06	0.516	0.81
1615	1554500_a_at	RGS7	regulator of G-protein signaling 7	1.04	0.594	0.849
1616	1554501_at	TSC22D4	TSC22 domain family, member 4	1.18	0.01	0.169
1617	1554503_a_at	OSCAR	osteoclast associated, immunoglobulin-like receptor	0.96	0.493	0.796
1618	1554504_at	NAALAD2	N-acetylated alpha-linked acidic dipeptidase 2	0.97	0.548	0.825
1619	1554506_x_at	NAALAD2	N-acetylated alpha-linked acidic dipeptidase 2	0.95	0.324	0.681
1620	1554507_at	NAALAD2	N-acetylated alpha-linked acidic dipeptidase 2	1.09	0.399	0.737
1621	1554508_at	PIK3AP1	phosphoinositide-3-kinase adaptor protein 1	1.01	0.855	0.955
1622	1554509_a_at	FAM188A	family with sequence similarity 188, member A	1.16	0.074	0.386
1623	1554510_s_at	GHITM	growth hormone inducible transmembrane protein	1.16	0.019	0.225
1624	1554511_at	WWC1	WW and C2 domain containing 1	1.07	0.511	0.807
1625	1554512_a_at	CEP89	centrosomal protein 89kDa	1.12	0.151	0.509
1626	1554513_s_at	CEP89	centrosomal protein 89kDa	0.97	0.687	0.892
1627	1554514_at	ACSM5	acyl-CoA synthetase medium-chain family member 5	0.95	0.573	0.838
1628	1554516_at	LINC00537	long intergenic non-protein coding RNA 537	1.17	0.085	0.408
1629	1554517_x_at	LINC00537	long intergenic non-protein coding RNA 537	1.07	0.289	0.653
1630	1554518_at	GSTCD	glutathione S-transferase, C-terminal domain containing	1	0.961	0.989
1631	1554519_at	CD80	CD80 molecule	1.16	0.038	0.297
1632	1554520_at	LOC283861	uncharacterized LOC283861	0.97	0.75	0.916
1633	1554522_at	CNNM2	cyclin M2	1.27	0.003	0.1
1634	1554523_a_at	CNNM2	cyclin M2	1.16	0.054	0.34
1635	1554524_a_at	OLFM3	olfactomedin 3	1.65	0	0.031
1636	1554526_at	OLFM3	olfactomedin 3	1.67	0	0.014
1637	1554528_at	MAATS1	MYCBP-associated, testis expressed 1	0.91	0.211	0.579
1638	1554530_at	VSTM2A	V-set and transmembrane domain containing 2A	0.78	0.003	0.107
1639	1554531_at	TTC12	tetratricopeptide repeat domain 12	0.99	0.82	0.942
1640	1554533_at	C2	complement component 2	0.99	0.884	0.964
1641	1554534_at	DPYD	dihydropyrimidine dehydrogenase	1.05	0.375	0.72
1642	1554536_at	DPYD	dihydropyrimidine dehydrogenase	0.89	0.101	0.435
1643	1554537_at	TMEM126B	transmembrane protein 126B	1.03	0.681	0.89
1644	1554538_at	RHOF	ras homolog family member F (in filopodia)	1.02	0.815	0.941
1645	1554539_a_at	RHOF	ras homolog family member F (in filopodia)	1.18	0.025	0.251
1646	1554540_at	DNAH14	dynein, axonemal, heavy chain 14	0.95	0.467	0.781
1647	1554541_a_at	GPRIN2	G protein regulated inducer of neurite outgrowth 2	1.02	0.811	0.939
1648	1554542_at	SLC25A48	solute carrier family 25, member 48	1.03	0.77	0.924
1649	1554543_at	SPAG9	sperm associated antigen 9	1.08	0.362	0.71
1650	1554544_a_at	MBP	myelin basic protein	0.93	0.248	0.616
1651	1554545_at	APOBEC4	apolipoprotein B mRNA editing enzyme, catalytic polypeptide-like 4 (putative)	0.9	0.189	0.557
1652	1554547_at	FAM13C	family with sequence similarity 13, member C	1.06	0.626	0.865
1653	1554549_a_at	WDR20	WD repeat domain 20	1.26	0.046	0.318
1654	1554550_at	KIAA1430	KIAA1430	1.04	0.477	0.787
1655	1554553_s_at	YIF1B	Yip1 interacting factor homolog B (S. cerevisiae)	1.01	0.901	0.97
1656	1554554_at	CCDC57	coiled-coil domain containing 57	0.97	0.634	0.869
1657	1554555_a_at	SETD6	SET domain containing 6	0.95	0.354	0.704
1658	1554556_a_at	ATP11B	ATPase, class VI, type 11B	1.12	0.118	0.462
1659	1554557_at	ATP11B	ATPase, class VI, type 11B	0.92	0.297	0.66
1660	1554558_at	DCAF5	DDB1 and CUL4 associated factor 5	1.05	0.476	0.786
1661	1554559_at	GPR62	G protein-coupled receptor 62	1.03	0.675	0.887
1662	1554560_at	PGM5	phosphoglucomutase 5	1	0.945	0.984
1663	1554564_a_at	SPPL3	signal peptide peptidase like 3	0.93	0.24	0.609
1664	1554565_x_at	SPPL3	signal peptide peptidase like 3	0.91	0.105	0.441
1665	1554566_at	KCTD17	potassium channel tetramerization domain containing 17	1.04	0.552	0.827
1666	1554568_at	DYNLRB1	dynein, light chain, roadblock-type 1	0.86	0.021	0.233
1667	1554569_a_at	CELF2	CUGBP, Elav-like family member 2	0.98	0.787	0.93
1668	1554571_at	APBB1IP	amyloid beta (A4) precursor protein-binding, family B, member 1 interacting protein	1.02	0.676	0.888
1669	1554572_a_at	SUV39H2	suppressor of variegation 3-9 homolog 2 (Drosophila)	0.93	0.178	0.544
1670	1554574_a_at	CYB5R3	cytochrome b5 reductase 3	1	0.961	0.989
1671	1554575_a_at	BPNT1	3'(2'), 5'-bisphosphate nucleotidase 1	0.99	0.911	0.973
1672	1554576_a_at	ETV4	ets variant 4	1	0.993	0.997
1673	1554577_a_at	PSMD10	proteasome (prosome, macropain) 26S subunit, non-ATPase, 10	0.97	0.55	0.826
1674	1554578_at	ZNF70	zinc finger protein 70	0.9	0.101	0.435
1675	1554579_a_at	MYO18B	myosin XVIIIB	1.05	0.482	0.79
1676	1554580_a_at	WWP2	WW domain containing E3 ubiquitin protein ligase 2	0.97	0.623	0.864
1677	1554582_a_at	METTL20	methyltransferase like 20	0.98	0.844	0.951
1678	1554583_a_at	METTL20	methyltransferase like 20	0.96	0.685	0.892
1679	1554584_at	LRRC48	leucine rich repeat containing 48	0.98	0.717	0.905
1680	1554586_a_at	RHOBTB2	Rho-related BTB domain containing 2	1.05	0.438	0.763
1681	1554588_a_at	TTC30B	tetratricopeptide repeat domain 30B	1.38	0.002	0.078
1682	1554589_at	LENG9	leukocyte receptor cluster (LRC) member 9	1.03	0.557	0.83
1683	1554591_at	PCAT4	prostate cancer associated transcript 4 (non-protein coding)	0.97	0.723	0.907
1684	1554592_a_at	SLC1A6	solute carrier family 1 (high affinity aspartate/glutamate transporter), member 6	0.81	0.004	0.11
1685	1554593_s_at	SLC1A6	solute carrier family 1 (high affinity aspartate/glutamate transporter), member 6	0.81	0.006	0.132
1686	1554594_at	ARHGAP27	Rho GTPase activating protein 27	1.12	0.064	0.365
1687	1554595_at	SYMPK	symplekin	0.97	0.638	0.87
1688	1554597_at	NA	NA	0.9	0.064	0.365
1689	1554599_x_at	NA	NA	0.89	0.058	0.35
1690	1554600_s_at	LMNA	lamin A/C	1.1	0.198	0.565
1691	1554601_at	NKAIN2	Na+/K+ transporting ATPase interacting 2	1	0.96	0.988
1692	1554602_at	RBM8A	RNA binding motif protein 8A	0.97	0.615	0.859
1693	1554604_at	MBTPS2	membrane-bound transcription factor peptidase, site 2	0.97	0.571	0.837
1694	1554606_at	CEP120	centrosomal protein 120kDa	0.88	0.376	0.721
1695	1554607_at	CNKSR2	connector enhancer of kinase suppressor of Ras 2	0.85	0.013	0.192
1696	1554608_at	TGOLN2	trans-golgi network protein 2	1.06	0.359	0.708
1697	1554609_at	LOC100287896	uncharacterized LOC100287896	0.77	0.014	0.196
1698	1554610_at	ANKMY1	ankyrin repeat and MYND domain containing 1	0.94	0.386	0.728
1699	1554612_at	KIAA0226	KIAA0226	0.9	0.073	0.384
1700	1554613_a_at	KIAA0226	KIAA0226	1.04	0.601	0.852
1701	1554614_a_at	PTBP2	polypyrimidine tract binding protein 2	1.03	0.534	0.818
1702	1554615_at	NA	NA	0.91	0.238	0.607
1703	1554616_at	SERPINB8	serpin peptidase inhibitor, clade B (ovalbumin), member 8	1	0.944	0.984
1704	1554618_at	AGFG2	ArfGAP with FG repeats 2	1.01	0.889	0.965
1705	1554619_at	MBLAC2	metallo-beta-lactamase domain containing 2	1.01	0.88	0.962
1706	1554621_at	DGKE	diacylglycerol kinase, epsilon 64kDa	1.18	0.103	0.437
1707	1554623_x_at	DGKE	diacylglycerol kinase, epsilon 64kDa	1.09	0.21	0.577
1708	1554624_a_at	SIRPB1	signal-regulatory protein beta 1	1.07	0.289	0.652
1709	1554625_at	BCL6B	B-cell CLL/lymphoma 6, member B	1.04	0.578	0.841
1710	1554627_a_at	ASCC1	activating signal cointegrator 1 complex subunit 1	0.94	0.387	0.729
1711	1554628_at	ZNF57	zinc finger protein 57	1.1	0.137	0.49
1712	1554629_at	EPHA7	EPH receptor A7	1.72	0	0.01
1713	1554631_at	ATM	ataxia telangiectasia mutated	1.09	0.226	0.594
1714	1554633_a_at	MYT1L	myelin transcription factor 1-like	0.94	0.244	0.611
1715	1554634_at	PDS5B	PDS5, regulator of cohesion maintenance, homolog B (S. cerevisiae)	1	0.987	0.996
1716	1554635_a_at	NPAS3	neuronal PAS domain protein 3	0.97	0.562	0.833
1717	1554636_at	NA	NA	0.95	0.485	0.791
1718	1554637_a_at	CBFA2T2	core-binding factor, runt domain, alpha subunit 2; translocated to, 2	0.95	0.618	0.861
1719	1554638_at	ZFYVE16	zinc finger, FYVE domain containing 16	0.74	0.001	0.068
1720	1554640_at	PALM2	paralemmin 2	1.05	0.656	0.879
1721	1554641_a_at	TET3	tet methylcytosine dioxygenase 3	1.06	0.428	0.757
1722	1554642_at	RNF32	ring finger protein 32	0.93	0.219	0.587
1723	1554643_at	RGS11	regulator of G-protein signaling 11	0.97	0.506	0.803
1724	1554646_at	OSBPL1A	oxysterol binding protein-like 1A	1.13	0.144	0.5
1725	1554648_a_at	DUOXA1	dual oxidase maturation factor 1	0.94	0.357	0.706
1726	1554649_at	NA	NA	1.12	0.106	0.443
1727	1554650_a_at	NA	NA	1.05	0.383	0.726
1728	1554652_s_at	MAST4	microtubule associated serine/threonine kinase family member 4	1.06	0.299	0.661
1729	1554655_a_at	RPRML	reprimo-like	1.41	0.002	0.084
1730	1554657_a_at	C20orf26	chromosome 20 open reading frame 26	0.99	0.825	0.944
1731	1554659_at	NEK4	NIMA-related kinase 4	1.15	0.104	0.439
1732	1554660_a_at	CNST	consortin, connexin sorting protein	0.94	0.581	0.842
1733	1554661_s_at	CNST	consortin, connexin sorting protein	0.97	0.706	0.9
1734	1554662_at	C17orf47	chromosome 17 open reading frame 47	0.91	0.304	0.665
1735	1554663_a_at	NUMA1	nuclear mitotic apparatus protein 1	0.96	0.465	0.78
1736	1554664_at	NAIF1	nuclear apoptosis inducing factor 1	0.96	0.494	0.797
1737	1554665_at	ZNF586	zinc finger protein 586	0.99	0.826	0.944
1738	1554666_at	RP11-333E1.1	uncharacterized LOC100130950	0.94	0.312	0.671
1739	1554667_s_at	METTL8	methyltransferase like 8	1.11	0.065	0.369
1740	1554668_a_at	FAM151A	family with sequence similarity 151, member A	1.14	0.35	0.7
1741	1554670_at	GGA1	golgi-associated, gamma adaptin ear containing, ARF binding protein 1	0.97	0.733	0.911
1742	1554671_a_at	SRRM2	serine/arginine repetitive matrix 2	0.99	0.921	0.976
1743	1554672_at	TTC26	tetratricopeptide repeat domain 26	1	0.957	0.988
1744	1554675_a_at	SYCE1	synaptonemal complex central element protein 1	1	0.969	0.991
1745	1554676_at	SRGN	serglycin	0.92	0.331	0.687
1746	1554677_s_at	CMTM4	CKLF-like MARVEL transmembrane domain containing 4	0.95	0.568	0.836
1747	1554678_s_at	HNRNPDL	heterogeneous nuclear ribonucleoprotein D-like	1.2	0.046	0.318
1748	1554679_a_at	LAPTM4B	lysosomal protein transmembrane 4 beta	1.11	0.077	0.392
1749	1554680_s_at	KCNS2	potassium voltage-gated channel, delayed-rectifier, subfamily S, member 2	1.02	0.733	0.911
1750	1554681_a_at	MGC50722	uncharacterized MGC50722	1.05	0.367	0.714
1751	1554683_a_at	MGC50722	uncharacterized MGC50722	0.97	0.704	0.899
1752	1554685_a_at	CEMIP	cell migration inducing protein, hyaluronan binding	1.08	0.284	0.648
1753	1554686_at	STAU2	staufen double-stranded RNA binding protein 2	0.79	0.095	0.425
1754	1554689_a_at	NLGN4X	neuroligin 4, X-linked	0.85	0.039	0.3
1755	1554690_a_at	TACC1	transforming, acidic coiled-coil containing protein 1	1.07	0.521	0.812
1756	1554691_a_at	PACSIN2	protein kinase C and casein kinase substrate in neurons 2	0.91	0.146	0.502
1757	1554692_at	SLC23A2	solute carrier family 23 (ascorbic acid transporter), member 2	1.03	0.699	0.897
1758	1554694_at	CCNY	cyclin Y	1	1	1
1759	1554696_s_at	TYMS	thymidylate synthetase	0.94	0.315	0.674
1760	1554697_at	ADAMTS9	ADAM metallopeptidase with thrombospondin type 1 motif, 9	0.94	0.447	0.769
1761	1554699_at	L3MBTL4	l(3)mbt-like 4 (Drosophila)	0.92	0.145	0.502
1762	1554700_at	CDH7	cadherin 7, type 2	0.95	0.503	0.801
1763	1554701_a_at	TBC1D16	TBC1 domain family, member 16	0.96	0.403	0.74
1764	1554702_at	NALCN	sodium leak channel, non-selective	0.89	0.053	0.339
1765	1554703_at	ARHGEF10	Rho guanine nucleotide exchange factor (GEF) 10	0.84	0.013	0.193
1766	1554704_at	ATP8B3	ATPase, aminophospholipid transporter, class I, type 8B, member 3	1.36	0.046	0.319
1767	1554705_at	SCARA5	scavenger receptor class A, member 5 (putative)	1.01	0.812	0.94
1768	1554706_at	OR2L13	olfactory receptor, family 2, subfamily L, member 13	1.05	0.479	0.788
1769	1554707_at	SPATA6L	spermatogenesis associated 6-like	1	0.969	0.991
1770	1554708_s_at	SPATA6L	spermatogenesis associated 6-like	1.09	0.281	0.645
1771	1554710_at	KCNMB1	potassium large conductance calcium-activated channel, subfamily M, beta member 1	1.01	0.861	0.956
1772	1554711_at	CALHM3	calcium homeostasis modulator 3	0.98	0.762	0.921
1773	1554712_a_at	GLYATL2	glycine-N-acyltransferase-like 2	0.86	0.079	0.396
1774	1554714_at	RELL1	RELT-like 1	0.96	0.559	0.831
1775	1554715_at	LINC00593	long intergenic non-protein coding RNA 593	0.97	0.598	0.85
1776	1554716_s_at	LINC00593	long intergenic non-protein coding RNA 593	1.04	0.442	0.766
1777	1554717_a_at	PDE4D	phosphodiesterase 4D, cAMP-specific	1.12	0.079	0.396
1778	1554719_at	NDUFA10	NADH dehydrogenase (ubiquinone) 1 alpha subcomplex, 10, 42kDa	1.07	0.271	0.637
1779	1554721_a_at	TAF2	TAF2 RNA polymerase II, TATA box binding protein (TBP)-associated factor, 150kDa	0.98	0.738	0.912
1780	1554722_at	TRPM3	transient receptor potential cation channel, subfamily M, member 3	0.96	0.587	0.845
1781	1554723_x_at	NA	NA	1.02	0.714	0.903
1782	1554724_at	SLC6A11	solute carrier family 6 (neurotransmitter transporter), member 11	0.9	0.143	0.498
1783	1554725_at	RABGAP1L	RAB GTPase activating protein 1-like	1.02	0.784	0.929
1784	1554726_at	ZNF655	zinc finger protein 655	0.96	0.481	0.789
1785	1554728_at	SLC9A1	solute carrier family 9, subfamily A (NHE1, cation proton antiporter 1), member 1	1.07	0.582	0.843
1786	1554730_at	MCTP1	multiple C2 domains, transmembrane 1	1.07	0.298	0.66
1787	1554732_at	RP11-290F5.2	uncharacterized LOC728175	1.03	0.642	0.872
1788	1554733_at	RP11-290F5.2	uncharacterized LOC728175	0.92	0.137	0.49
1789	1554735_a_at	TRIM7	tripartite motif containing 7	1.02	0.688	0.893
1790	1554736_at	ARHGAP29	Rho GTPase activating protein 29	1.03	0.638	0.87
1791	1554737_at	FBN2	fibrillin 2	0.97	0.658	0.879
1792	1554739_at	IPP	intracisternal A particle-promoted polypeptide	0.94	0.427	0.756
1793	1554740_a_at	IPP	intracisternal A particle-promoted polypeptide	0.84	0.011	0.175
1794	1554741_s_at	NA	NA	0.94	0.541	0.822
1795	1554742_at	PMS1	PMS1 postmeiotic segregation increased 1 (S. cerevisiae)	0.98	0.771	0.924
1796	1554743_x_at	PMS1	PMS1 postmeiotic segregation increased 1 (S. cerevisiae)	0.92	0.385	0.728
1797	1554744_at	CARD16	caspase recruitment domain family, member 16	0.91	0.159	0.52
1798	1554745_at	RALGPS1	Ral GEF with PH domain and SH3 binding motif 1	1.1	0.112	0.451
1799	1554747_a_at	SEPT2	septin 2	0.99	0.918	0.975
1800	1554748_at	CLCNKB	chloride channel, voltage-sensitive Kb	1.16	0.115	0.456
1801	1554749_s_at	CLCNKB	chloride channel, voltage-sensitive Kb	0.9	0.172	0.536
1802	1554751_at	NA	NA	0.84	0.008	0.159
1803	1554752_a_at	NA	NA	1	0.98	0.994
1804	1554755_a_at	MTUS2	microtubule associated tumor suppressor candidate 2	0.94	0.28	0.644
1805	1554757_a_at	INPP5A	inositol polyphosphate-5-phosphatase, 40kDa	0.81	0.012	0.187
1806	1554758_a_at	CD99L2	CD99 molecule-like 2	0.9	0.09	0.417
1807	1554759_at	SRCIN1	SRC kinase signaling inhibitor 1	0.96	0.532	0.818
1808	1554761_a_at	HEATR2	HEAT repeat containing 2	1.09	0.119	0.464
1809	1554762_a_at	NA	NA	0.98	0.738	0.912
1810	1554763_at	UBE2DNL	ubiquitin-conjugating enzyme E2D N-terminal like (pseudogene)	1.1	0.172	0.536
1811	1554764_a_at	LINC00301	long intergenic non-protein coding RNA 301	1.02	0.745	0.915
1812	1554765_a_at	LINC00301	long intergenic non-protein coding RNA 301	1.01	0.927	0.978
1813	1554766_s_at	NA	NA	1.04	0.467	0.781
1814	1554767_s_at	CRYZL1	crystallin, zeta (quinone reductase)-like 1	1.13	0.056	0.347
1815	1554768_a_at	MAD2L1	MAD2 mitotic arrest deficient-like 1 (yeast)	0.97	0.509	0.805
1816	1554769_at	ZNF785	zinc finger protein 785	0.8	0.177	0.542
1817	1554770_x_at	ZNF785	zinc finger protein 785	0.9	0.133	0.484
1818	1554771_at	NA	NA	0.84	0.022	0.236
1819	1554772_at	EFCAB13	EF-hand calcium binding domain 13	0.93	0.465	0.779
1820	1554773_at	WFIKKN2	WAP, follistatin/kazal, immunoglobulin, kunitz and netrin domain containing 2	1.05	0.391	0.731
1821	1554774_at	MINA	MYC induced nuclear antigen	0.93	0.373	0.718
1822	1554776_at	ZFP42	ZFP42 zinc finger protein	1.58	0	0.009
1823	1554777_at	ZFP42	ZFP42 zinc finger protein	1.52	0	0.015
1824	1554778_at	PHLDB2	pleckstrin homology-like domain, family B, member 2	1.02	0.65	0.876
1825	1554779_s_at	PHLDB2	pleckstrin homology-like domain, family B, member 2	0.97	0.572	0.838
1826	1554780_a_at	PHTF2	putative homeodomain transcription factor 2	0.75	0.001	0.041
1827	1554781_at	MGC32805	uncharacterized LOC153163	0.88	0.089	0.415
1828	1554782_at	KLHL30-AS1	KLHL30 antisense RNA 1	0.96	0.456	0.774
1829	1554783_s_at	ARHGEF2	Rho/Rac guanine nucleotide exchange factor (GEF) 2	1.06	0.631	0.868
1830	1554784_at	CNTN1	contactin 1	1.02	0.686	0.892
1831	1554785_at	CCDC82	coiled-coil domain containing 82	1.21	0.011	0.178
1832	1554786_at	CASS4	Cas scaffolding protein family member 4	1.03	0.679	0.889
1833	1554787_at	C9orf96	chromosome 9 open reading frame 96	0.94	0.286	0.65
1834	1554789_a_at	PDE8B	phosphodiesterase 8B	0.82	0.004	0.109
1835	1554790_at	ZSCAN20	zinc finger and SCAN domain containing 20	0.92	0.305	0.666
1836	1554791_a_at	KANSL1L	KAT8 regulatory NSL complex subunit 1-like	0.9	0.333	0.689
1837	1554793_at	UBE3C	ubiquitin protein ligase E3C	0.93	0.203	0.571
1838	1554794_a_at	UBE3C	ubiquitin protein ligase E3C	0.92	0.279	0.644
1839	1554795_a_at	FBLIM1	filamin binding LIM protein 1	1.36	0.046	0.32
1840	1554796_at	DPP6	dipeptidyl-peptidase 6	1.08	0.21	0.578
1841	1554797_at	SYT16	synaptotagmin XVI	0.94	0.319	0.677
1842	1554798_at	SNED1	sushi, nidogen and EGF-like domains 1	1.01	0.792	0.932
1843	1554800_at	RAB39A	RAB39A, member RAS oncogene family	1.21	0.066	0.37
1844	1554801_at	FNDC9	fibronectin type III domain containing 9	1.12	0.113	0.454
1845	1554803_s_at	TRIM72	tripartite motif containing 72, E3 ubiquitin protein ligase	0.92	0.126	0.476
1846	1554804_a_at	CLDN19	claudin 19	1.04	0.597	0.85
1847	1554805_at	CLDN19	claudin 19	0.94	0.308	0.668
1848	1554806_a_at	FBXO8	F-box protein 8	1.11	0.109	0.446
1849	1554807_a_at	SPIRE1	spire-type actin nucleation factor 1	1.02	0.785	0.929
1850	1554808_at	ACP1	acid phosphatase 1, soluble	1.02	0.762	0.92
1851	1554809_at	LOC389199	uncharacterized LOC389199	1.07	0.224	0.592
1852	1554810_at	PLA2G4C	phospholipase A2, group IVC (cytosolic, calcium-independent)	0.95	0.673	0.886
1853	1554812_at	CLDN20	claudin 20	0.94	0.196	0.564
1854	1554813_at	NA	NA	0.83	0.006	0.133
1855	1554814_at	UBE2O	ubiquitin-conjugating enzyme E2O	1.05	0.634	0.868
1856	1554816_at	ASTN2	astrotactin 2	1.11	0.097	0.429
1857	1554818_s_at	DZANK1	double zinc ribbon and ankyrin repeat domains 1	0.98	0.645	0.873
1858	1554819_a_at	ITGA11	integrin, alpha 11	0.99	0.813	0.94
1859	1554820_at	AGBL3	ATP/GTP binding protein-like 3	0.97	0.566	0.834
1860	1554821_a_at	ZBED1	zinc finger, BED-type containing 1	1.08	0.292	0.655
1861	1554822_at	PHTF2	putative homeodomain transcription factor 2	0.82	0.003	0.105
1862	1554824_at	ZNF585A	zinc finger protein 585A	1.13	0.347	0.697
1863	1554825_at	NA	NA	1.06	0.281	0.645
1864	1554826_at	CDK15	cyclin-dependent kinase 15	1.01	0.96	0.988
1865	1554827_a_at	ADCY7	adenylate cyclase 7	1.01	0.868	0.959
1866	1554828_at	PDGFRA	platelet-derived growth factor receptor, alpha polypeptide	1.09	0.273	0.639
1867	1554830_a_at	STEAP3	STEAP family member 3, metalloreductase	1.13	0.185	0.552
1868	1554831_x_at	ALS2CR11	amyotrophic lateral sclerosis 2 (juvenile) chromosome region, candidate 11	0.99	0.866	0.958
1869	1554833_at	MCTP2	multiple C2 domains, transmembrane 2	1.03	0.667	0.883
1870	1554834_a_at	RASSF5	Ras association (RalGDS/AF-6) domain family member 5	0.99	0.908	0.972
1871	1554835_a_at	B3GNT5	UDP-GlcNAc:betaGal beta-1,3-N-acetylglucosaminyltransferase 5	0.9	0.08	0.397
1872	1554836_at	USP36	ubiquitin specific peptidase 36	0.98	0.714	0.903
1873	1554837_a_at	NA	NA	1.03	0.6	0.852
1874	1554839_at	CIDECP	cell death-inducing DFFA-like effector c pseudogene	0.87	0.043	0.309
1875	1554840_at	LOC280665	anti-CNG alpha 1 cation channel translation product-like	0.97	0.525	0.814
1876	1554841_at	MTHFD2L	methylenetetrahydrofolate dehydrogenase (NADP+ dependent) 2-like	1.14	0.16	0.522
1877	1554842_at	SLC12A1	solute carrier family 12 (sodium/potassium/chloride transporter), member 1	1.05	0.63	0.867
1878	1554844_at	EYA3	eyes absent homolog 3 (Drosophila)	1.1	0.162	0.524
1879	1554846_at	CCDC158	coiled-coil domain containing 158	0.87	0.077	0.392
1880	1554847_at	ATP6V1B1	ATPase, H+ transporting, lysosomal 56/58kDa, V1 subunit B1	1.06	0.511	0.807
1881	1554849_at	TOR1A	torsin family 1, member A (torsin A)	0.95	0.433	0.76
1882	1554850_at	VWA5B2	von Willebrand factor A domain containing 5B2	0.95	0.387	0.729
1883	1554852_a_at	KIAA1257	KIAA1257	0.91	0.234	0.603
1884	1554853_at	CYP2U1	cytochrome P450, family 2, subfamily U, polypeptide 1	0.94	0.363	0.711
1885	1554855_at	PARK2	parkin RBR E3 ubiquitin protein ligase	1.08	0.261	0.628
1886	1554857_at	ELMO2	engulfment and cell motility 2	1.11	0.141	0.496
1887	1554860_at	PTPN7	protein tyrosine phosphatase, non-receptor type 7	0.88	0.129	0.479
1888	1554862_at	CMAHP	cytidine monophospho-N-acetylneuraminic acid hydroxylase, pseudogene	0.98	0.7	0.897
1889	1554863_s_at	DOK5	docking protein 5	1.37	0.001	0.063
1890	1554864_a_at	SDC3	syndecan 3	1.2	0.083	0.405
1891	1554865_at	NA	NA	1.01	0.77	0.924
1892	1554866_at	TMEM135	transmembrane protein 135	0.93	0.209	0.577
1893	1554867_a_at	PRR16	proline rich 16	1.15	0.063	0.362
1894	1554868_s_at	PCNP	PEST proteolytic signal containing nuclear protein	0.95	0.35	0.7
1895	1554869_at	WDR37	WD repeat domain 37	0.92	0.309	0.669
1896	1554871_at	NA	NA	0.95	0.366	0.713
1897	1554872_a_at	HMGCLL1	3-hydroxymethyl-3-methylglutaryl-CoA lyase-like 1	0.71	0.001	0.067
1898	1554873_at	CSPP1	centrosome and spindle pole associated protein 1	1.08	0.235	0.604
1899	1554874_at	MITF	microphthalmia-associated transcription factor	0.94	0.247	0.615
1900	1554875_at	CAMKMT	calmodulin-lysine N-methyltransferase	1.07	0.346	0.697
1901	1554876_a_at	S100Z	S100 calcium binding protein Z	1.1	0.154	0.514
1902	1554878_a_at	ABCD3	ATP-binding cassette, sub-family D (ALD), member 3	0.96	0.434	0.76
1903	1554880_at	DKFZP434K028	uncharacterized LOC26070	1.02	0.683	0.891
1904	1554882_at	ERCC8	excision repair cross-complementation group 8	1.12	0.242	0.61
1905	1554883_a_at	ERCC8	excision repair cross-complementation group 8	1.1	0.139	0.492
1906	1554884_at	PRIM2	primase, DNA, polypeptide 2 (58kDa)	0.97	0.62	0.862
1907	1554885_a_at	PRIM2	primase, DNA, polypeptide 2 (58kDa)	1.09	0.247	0.614
1908	1554886_a_at	MLXIP	MLX interacting protein	0.94	0.47	0.783
1909	1554887_at	RP11-132A1.4	uncharacterized LOC101927746	1.76	0	0.036
1910	1554889_at	TIA1	TIA1 cytotoxic granule-associated RNA binding protein	1.07	0.28	0.644
1911	1554890_a_at	TIA1	TIA1 cytotoxic granule-associated RNA binding protein	0.86	0.019	0.222
1912	1554891_at	LOC101927129	uncharacterized LOC101927129	0.99	0.813	0.94
1913	1554892_a_at	MS4A3	membrane-spanning 4-domains, subfamily A, member 3 (hematopoietic cell-specific)	1.12	0.072	0.382
1914	1554894_a_at	PCBD2	pterin-4 alpha-carbinolamine dehydratase/dimerization cofactor of hepatocyte nuclear factor 1 alpha (TCF1) 2	1.43	0.001	0.047
1915	1554895_a_at	RHBDL2	rhomboid, veinlet-like 2 (Drosophila)	0.92	0.236	0.605
1916	1554897_s_at	RHBDL2	rhomboid, veinlet-like 2 (Drosophila)	1.09	0.152	0.511
1917	1554899_s_at	FCER1G	Fc fragment of IgE, high affinity I, receptor for; gamma polypeptide	1.01	0.92	0.976
1918	1554901_at	GAFA1	FGF2-associated protein GAFA1	1.07	0.35	0.7
1919	1554903_at	FRMD8	FERM domain containing 8	0.94	0.368	0.715
1920	1554905_x_at	FRMD8	FERM domain containing 8	0.88	0.089	0.414
1921	1554906_a_at	MPHOSPH6	M-phase phosphoprotein 6	1.12	0.088	0.413
1922	1554907_a_at	NA	NA	0.99	0.903	0.97
1923	1554908_at	HYDIN	HYDIN, axonemal central pair apparatus protein	1.07	0.409	0.745
1924	1554909_at	CCDC36	coiled-coil domain containing 36	0.98	0.754	0.917
1925	1554910_at	PRKD3	protein kinase D3	0.88	0.243	0.61
1926	1554911_at	ABCC11	ATP-binding cassette, sub-family C (CFTR/MRP), member 11	1.07	0.401	0.739
1927	1554912_at	ESYT3	extended synaptotagmin-like protein 3	1.1	0.14	0.494
1928	1554914_at	PLA2G4D	phospholipase A2, group IVD (cytosolic)	0.86	0.095	0.426
1929	1554915_a_at	PDE12	phosphodiesterase 12	1.21	0.01	0.169
1930	1554916_a_at	JRK	jerky homolog (mouse)	1.12	0.157	0.518
1931	1554918_a_at	ABCC4	ATP-binding cassette, sub-family C (CFTR/MRP), member 4	0.89	0.082	0.403
1932	1554919_s_at	C7orf63	chromosome 7 open reading frame 63	1.16	0.06	0.357
1933	1554920_at	SCEL	sciellin	1.02	0.638	0.87
1934	1554921_a_at	SCEL	sciellin	0.97	0.591	0.847
1935	1554922_at	ZNF678	zinc finger protein 678	1.02	0.8	0.935
1936	1554923_at	ANKS6	ankyrin repeat and sterile alpha motif domain containing 6	1.17	0.054	0.339
1937	1554927_at	LINC00598	long intergenic non-protein coding RNA 598	0.95	0.359	0.707
1938	1554929_at	SIK3	SIK family kinase 3	1.04	0.488	0.794
1939	1554930_a_at	FUT8	fucosyltransferase 8 (alpha (1,6) fucosyltransferase)	0.82	0.005	0.12
1940	1554931_at	CYP4A11	cytochrome P450, family 4, subfamily A, polypeptide 11	0.87	0.041	0.304
1941	1554932_at	ZSWIM2	zinc finger, SWIM-type containing 2	1.06	0.455	0.774
1942	1554933_at	PSIP1	PC4 and SFRS1 interacting protein 1	0.86	0.018	0.217
1943	1554934_at	RCBTB1	regulator of chromosome condensation (RCC1) and BTB (POZ) domain containing protein 1	1	0.935	0.98
1944	1554937_x_at	EXOC3L1	exocyst complex component 3-like 1	1.02	0.736	0.912
1945	1554938_a_at	ACOT11	acyl-CoA thioesterase 11	0.94	0.373	0.719
1946	1554940_a_at	AP000345.1	uncharacterized LOC388882	1.04	0.563	0.833
1947	1554941_at	KLHL14	kelch-like family member 14	1.05	0.468	0.781
1948	1554942_a_at	KLHL14	kelch-like family member 14	1.01	0.849	0.953
1949	1554943_at	VIL1	villin 1	1.04	0.479	0.788
1950	1554945_x_at	VIL1	villin 1	0.98	0.654	0.878
1951	1554946_at	LINC01234	long intergenic non-protein coding RNA 1234	1.04	0.524	0.814
1952	1554947_at	ACAT1	acetyl-CoA acetyltransferase 1	0.88	0.041	0.305
1953	1554948_at	NA	NA	0.94	0.442	0.766
1954	1554949_at	LOC554174	uncharacterized LOC554174	1.03	0.68	0.889
1955	1554950_at	ACAN	aggrecan	0.96	0.694	0.895
1956	1554951_at	NA	NA	0.84	0.011	0.177
1957	1554952_s_at	NLRP12	NLR family, pyrin domain containing 12	1.22	0.064	0.367
1958	1554953_a_at	C21orf90	chromosome 21 open reading frame 90	1.05	0.447	0.769
1959	1554954_at	C21orf90	chromosome 21 open reading frame 90	0.99	0.886	0.965
1960	1554957_at	NA	NA	0.94	0.268	0.634
1961	1554958_at	ZNF641	zinc finger protein 641	1.01	0.91	0.973
1962	1554960_at	C1orf110	chromosome 1 open reading frame 110	1.01	0.91	0.973
1963	1554961_at	FGFR4	fibroblast growth factor receptor 4	0.99	0.875	0.961
1964	1554962_a_at	FGFR4	fibroblast growth factor receptor 4	0.98	0.74	0.913
1965	1554963_at	NA	NA	0.9	0.135	0.487
1966	1554964_x_at	NA	NA	0.9	0.367	0.714
1967	1554965_at	FILIP1L	filamin A interacting protein 1-like	1.08	0.152	0.511
1968	1554966_a_at	FILIP1L	filamin A interacting protein 1-like	0.97	0.648	0.875
1969	1554967_at	DIP2A	DIP2 disco-interacting protein 2 homolog A (Drosophila)	0.95	0.425	0.755
1970	1554969_x_at	DIP2A	DIP2 disco-interacting protein 2 homolog A (Drosophila)	1.24	0.133	0.485
1971	1554970_at	PDILT	protein disulfide isomerase-like, testis expressed	0.99	0.9	0.969
1972	1554971_at	OK/SW-CL.58	OK/SW-CL.58	1.01	0.925	0.977
1973	1554972_at	NA	NA	0.77	0.006	0.141
1974	1554973_a_at	ZBTB26	zinc finger and BTB domain containing 26	0.98	0.633	0.868
1975	1554974_at	ACY3	aspartoacylase (aminocyclase) 3	1.05	0.411	0.745
1976	1554976_a_at	LINC00051	long intergenic non-protein coding RNA 51	0.95	0.615	0.859
1977	1554977_at	LKAAEAR1	LKAAEAR motif containing 1	1.02	0.787	0.93
1978	1554978_at	ERICH1-AS1	ERICH1 antisense RNA 1	1.01	0.878	0.962
1979	1554980_a_at	ATF3	activating transcription factor 3	1.05	0.425	0.755
1980	1554981_at	EQTN	equatorin, sperm acrosome associated	0.95	0.364	0.711
1981	1554982_a_at	EQTN	equatorin, sperm acrosome associated	0.9	0.153	0.513
1982	1554983_at	LINC00317	long intergenic non-protein coding RNA 317	1.12	0.138	0.491
1983	1554984_a_at	HLA-DOB	major histocompatibility complex, class II, DO beta	0.98	0.736	0.912
1984	1554985_at	ZNF396	zinc finger protein 396	1.17	0.164	0.526
1985	1554986_a_at	SNX19	sorting nexin 19	0.91	0.302	0.664
1986	1554987_at	GOLGA3	golgin A3	1.05	0.454	0.773
1987	1554988_at	SLC9C2	solute carrier family 9, member C2 (putative)	0.94	0.207	0.574
1988	1554989_at	AREL1	apoptosis resistant E3 ubiquitin protein ligase 1	1.15	0.036	0.292
1989	1554992_at	RASGRF1	Ras protein-specific guanine nucleotide-releasing factor 1	1.14	0.187	0.556
1990	1554994_at	RAG1	recombination activating gene 1	0.91	0.205	0.573
1991	1554996_at	NA	NA	1	1	1
1992	1554997_a_at	PTGS2	prostaglandin-endoperoxide synthase 2 (prostaglandin G/H synthase and cyclooxygenase)	1.06	0.25	0.617
1993	1554999_at	RASGEF1B	RasGEF domain family, member 1B	1	0.987	0.996
1994	1555000_at	OK/SW-CL.36	OK/SW-CL.36	0.89	0.038	0.296
1995	1555001_at	IQCF1	IQ motif containing F1	0.91	0.196	0.564
1996	1555002_at	MGC39545	uncharacterized LOC403312	0.98	0.757	0.919
1997	1555003_at	RBL1	retinoblastoma-like 1	0.94	0.315	0.674
1998	1555004_a_at	RBL1	retinoblastoma-like 1	0.8	0.087	0.412
1999	1555006_at	WDR66	WD repeat domain 66	1	1	1
[truncated: 52,676 more rows]

## Sheet: DMSO-sheet 3
	Affy_ID	Symbol	Name	FC	p.value	adj.p.value
1	1007_s_at	NA	NA	1.03	0.494	0.865
2	1053_at	RFC2	replication factor C (activator 1) 2, 40kDa	1.15	0.002	0.156
3	117_at	HSPA6	heat shock 70kDa protein 6 (HSP70B')	1	0.943	0.99
4	121_at	PAX8	paired box 8	1	0.978	0.996
5	1255_g_at	GUCA1A	guanylate cyclase activator 1A (retina)	0.97	0.557	0.89
6	1294_at	NA	NA	1.01	0.823	0.966
7	1316_at	THRA	thyroid hormone receptor, alpha	1.03	0.561	0.891
8	1320_at	PTPN21	protein tyrosine phosphatase, non-receptor type 21	1.08	0.096	0.556
9	1405_i_at	CCL5	chemokine (C-C motif) ligand 5	1	0.994	0.999
10	1431_at	CYP2E1	cytochrome P450, family 2, subfamily E, polypeptide 1	1.04	0.423	0.83
11	1438_at	EPHB3	EPH receptor B3	1.01	0.891	0.98
12	1487_at	ESRRA	estrogen-related receptor alpha	1.1	0.038	0.421
13	1494_f_at	CYP2A6	cytochrome P450, family 2, subfamily A, polypeptide 6	1.01	0.882	0.978
14	1552256_a_at	SCARB1	scavenger receptor class B, member 1	1.01	0.898	0.981
15	1552257_a_at	TTLL12	tubulin tyrosine ligase-like family, member 12	1.05	0.235	0.713
16	1552258_at	LINC00152	long intergenic non-protein coding RNA 152	0.95	0.221	0.702
17	1552261_at	WFDC2	WAP four-disulfide core domain 2	1.1	0.046	0.447
18	1552263_at	MAPK1	mitogen-activated protein kinase 1	1	0.944	0.99
19	1552264_a_at	MAPK1	mitogen-activated protein kinase 1	1.03	0.603	0.904
20	1552266_at	ADAM32	ADAM metallopeptidase domain 32	0.97	0.513	0.874
21	1552269_at	SPATA17	spermatogenesis associated 17	1.05	0.395	0.816
22	1552271_at	PRR22	proline rich 22	1.03	0.602	0.904
23	1552272_a_at	PRR22	proline rich 22	1.05	0.251	0.727
24	1552274_at	PXK	PX domain containing serine/threonine kinase	1.08	0.132	0.608
25	1552275_s_at	PXK	PX domain containing serine/threonine kinase	1.06	0.352	0.792
26	1552276_a_at	VPS18	vacuolar protein sorting 18 homolog (S. cerevisiae)	1.1	0.12	0.591
27	1552277_a_at	MSANTD3	Myb/SANT-like DNA-binding domain containing 3	1.01	0.839	0.969
28	1552278_a_at	SLC46A1	solute carrier family 46 (folate transporter), member 1	1.04	0.36	0.798
29	1552279_a_at	SLC46A1	solute carrier family 46 (folate transporter), member 1	0.97	0.507	0.872
30	1552280_at	TIMD4	T-cell immunoglobulin and mucin domain containing 4	1.01	0.769	0.953
31	1552281_at	SLC39A5	solute carrier family 39 (zinc transporter), member 5	1.01	0.9	0.982
32	1552283_s_at	NA	NA	1.01	0.905	0.983
33	1552286_at	NA	NA	0.91	0.147	0.625
34	1552287_s_at	AFG3L1P	AFG3-like AAA ATPase 1, pseudogene	0.93	0.094	0.552
35	1552288_at	CILP2	cartilage intermediate layer protein 2	1.01	0.794	0.96
36	1552289_a_at	CILP2	cartilage intermediate layer protein 2	1.05	0.272	0.743
37	1552291_at	PIGX	phosphatidylinositol glycan anchor biosynthesis, class X	1.07	0.227	0.706
38	1552293_at	TMEM196	transmembrane protein 196	1.01	0.809	0.963
39	1552295_a_at	SLC39A13	solute carrier family 39 (zinc transporter), member 13	0.97	0.564	0.892
40	1552296_at	BEST4	bestrophin 4	1.02	0.715	0.938
41	1552299_at	AK9	adenylate kinase 9	1.01	0.937	0.99
42	1552301_a_at	CORO6	coronin 6	1.08	0.238	0.715
43	1552302_at	TMEM106A	transmembrane protein 106A	0.99	0.783	0.957
44	1552303_a_at	TMEM106A	transmembrane protein 106A	0.98	0.599	0.903
45	1552304_at	ALG10	ALG10, alpha-1,2-glucosyltransferase	1.11	0.177	0.661
46	1552306_at	ALG10	ALG10, alpha-1,2-glucosyltransferase	1.24	0.008	0.254
47	1552307_a_at	TTC39C	tetratricopeptide repeat domain 39C	1	0.972	0.995
48	1552309_a_at	NEXN	nexilin (F actin binding protein)	1.01	0.909	0.984
49	1552310_at	C15orf40	chromosome 15 open reading frame 40	1.11	0.012	0.287
50	1552311_a_at	RAX2	retina and anterior neural fold homeobox 2	0.93	0.208	0.691
51	1552312_a_at	MFAP3	microfibrillar-associated protein 3	1.14	0.054	0.465
52	1552314_a_at	EYA3	eyes absent homolog 3 (Drosophila)	1.05	0.423	0.83
53	1552315_at	GIMAP1	GTPase, IMAP family member 1	1.05	0.322	0.774
54	1552316_a_at	GIMAP1	GTPase, IMAP family member 1	0.94	0.225	0.705
55	1552318_at	GIMAP1	GTPase, IMAP family member 1	1.04	0.391	0.815
56	1552319_a_at	KLK8	kallikrein-related peptidase 8	1.05	0.398	0.817
57	1552320_a_at	CCDC65	coiled-coil domain containing 65	1.03	0.472	0.855
58	1552321_a_at	CCDC65	coiled-coil domain containing 65	1.06	0.162	0.642
59	1552322_at	FAM122C	family with sequence similarity 122C	1.03	0.581	0.898
60	1552323_s_at	FAM122C	family with sequence similarity 122C	1.07	0.187	0.672
61	1552325_at	CCDC11	coiled-coil domain containing 11	0.99	0.804	0.962
62	1552326_a_at	CCDC11	coiled-coil domain containing 11	1.04	0.496	0.867
63	1552327_at	ARMCX4	armadillo repeat containing, X-linked 4	0.98	0.723	0.94
64	1552329_at	RBBP6	retinoblastoma binding protein 6	1.1	0.056	0.472
65	1552330_at	CENPBD1	CENPB DNA-binding domains containing 1	1.08	0.189	0.674
66	1552332_at	TRIOBP	TRIO and F-actin binding protein	0.91	0.131	0.607
67	1552334_at	TRIOBP	TRIO and F-actin binding protein	1.04	0.376	0.806
68	1552335_at	CATSPER1	cation channel, sperm associated 1	0.98	0.738	0.944
69	1552337_s_at	HOXD4	homeobox D4	1.03	0.56	0.891
70	1552338_at	GSC	goosecoid homeobox	1.11	0.063	0.487
71	1552340_at	SP7	Sp7 transcription factor	0.89	0.025	0.371
72	1552343_s_at	PDE7A	phosphodiesterase 7A	0.79	0.002	0.157
73	1552344_s_at	CNOT7	CCR4-NOT transcription complex, subunit 7	0.98	0.706	0.935
74	1552347_at	CRYZL1	crystallin, zeta (quinone reductase)-like 1	0.9	0.041	0.431
75	1552348_at	PRSS33	protease, serine, 33	1.02	0.686	0.929
76	1552349_a_at	PRSS33	protease, serine, 33	1.09	0.175	0.659
77	1552354_at	C19orf26	chromosome 19 open reading frame 26	0.91	0.075	0.515
78	1552355_s_at	C19orf26	chromosome 19 open reading frame 26	0.96	0.339	0.784
79	1552359_at	MCMDC2	minichromosome maintenance domain containing 2	1.01	0.825	0.966
80	1552360_a_at	TIRAP	toll-interleukin 1 receptor (TIR) domain containing adaptor protein	1.21	0.005	0.221
81	1552362_a_at	LEAP2	liver expressed antimicrobial peptide 2	0.93	0.11	0.576
82	1552364_s_at	MSI2	musashi RNA-binding protein 2	1.13	0.016	0.32
83	1552365_at	SCIN	scinderin	0.95	0.207	0.69
84	1552367_a_at	SCIN	scinderin	1.04	0.494	0.865
85	1552368_at	CTCFL	CCCTC-binding factor (zinc finger protein)-like	0.95	0.239	0.716
86	1552370_at	C4orf33	chromosome 4 open reading frame 33	1.13	0.061	0.484
87	1552372_at	C4orf33	chromosome 4 open reading frame 33	1.02	0.568	0.894
88	1552373_s_at	C4orf33	chromosome 4 open reading frame 33	1.03	0.452	0.846
89	1552375_at	ZNF333	zinc finger protein 333	0.99	0.855	0.973
90	1552377_s_at	TVP23C	trans-golgi network vesicle protein 23 homolog C (S. cerevisiae)	1	0.927	0.987
91	1552378_s_at	RDH10	retinol dehydrogenase 10 (all-trans)	1.03	0.567	0.893
92	1552379_at	RDH10	retinol dehydrogenase 10 (all-trans)	0.94	0.206	0.69
93	1552381_at	SRSF12	serine/arginine-rich splicing factor 12	1.05	0.428	0.833
94	1552383_at	FAM71A	family with sequence similarity 71, member A	0.94	0.306	0.767
95	1552384_a_at	FAM71A	family with sequence similarity 71, member A	1.03	0.461	0.85
96	1552386_at	GAPT	GRB2-binding adaptor protein, transmembrane	1.02	0.676	0.927
97	1552388_at	FLJ30901	uncharacterized protein FLJ30901	0.94	0.306	0.767
98	1552389_at	ERICH5	glutamate-rich 5	1.05	0.346	0.787
99	1552390_a_at	ERICH5	glutamate-rich 5	1.14	0.079	0.522
100	1552391_at	C1orf65	chromosome 1 open reading frame 65	1.07	0.234	0.712
101	1552393_at	ENTHD1	ENTH domain containing 1	1.04	0.406	0.821
102	1552394_a_at	ENTHD1	ENTH domain containing 1	0.96	0.364	0.8
103	1552395_at	TSSK3	testis-specific serine kinase 3	0.98	0.638	0.915
104	1552396_at	WFDC6	WAP four-disulfide core domain 6	1.05	0.279	0.748
105	1552398_a_at	CLEC12A	C-type lectin domain family 12, member A	1.03	0.457	0.848
106	1552399_a_at	BRF1	BRF1, RNA polymerase III transcription initiation factor 90 kDa subunit	1.1	0.069	0.5
107	1552400_a_at	C15orf27	chromosome 15 open reading frame 27	1.05	0.355	0.794
108	1552401_a_at	NA	NA	0.94	0.233	0.711
109	1552402_at	CALML6	calmodulin-like 6	0.94	0.327	0.777
110	1552405_at	NLRP5	NLR family, pyrin domain containing 5	1.09	0.18	0.664
111	1552408_at	ODF4	outer dense fiber of sperm tails 4	1.08	0.109	0.576
112	1552409_a_at	ODF4	outer dense fiber of sperm tails 4	0.99	0.858	0.973
113	1552410_at	CLEC4F	C-type lectin domain family 4, member F	0.96	0.517	0.876
114	1552411_at	NA	NA	0.91	0.084	0.531
115	1552412_a_at	NA	NA	1.04	0.351	0.791
116	1552414_at	WFDC9	WAP four-disulfide core domain 9	0.99	0.868	0.975
117	1552415_a_at	WFDC9	WAP four-disulfide core domain 9	1.01	0.9	0.982
118	1552417_a_at	NEDD1	neural precursor cell expressed, developmentally down-regulated 1	1.05	0.382	0.81
119	1552418_at	TTLL10	tubulin tyrosine ligase-like family, member 10	0.92	0.221	0.702
120	1552419_s_at	TTLL10	tubulin tyrosine ligase-like family, member 10	0.98	0.643	0.917
121	1552421_a_at	CALR3	calreticulin 3	1	0.978	0.996
122	1552422_at	C10orf25	chromosome 10 open reading frame 25	1.19	0.036	0.414
123	1552423_at	ETV3	ets variant 3	1.1	0.056	0.47
124	1552424_at	KLHL10	kelch-like family member 10	0.97	0.481	0.86
125	1552425_a_at	KLHL10	kelch-like family member 10	0.95	0.248	0.724
126	1552426_a_at	TM2D3	TM2 domain containing 3	1	0.981	0.996
127	1552427_at	ZNF485	zinc finger protein 485	0.96	0.511	0.873
128	1552430_at	WDR17	WD repeat domain 17	0.93	0.117	0.587
129	1552432_at	MFSD6L	major facilitator superfamily domain containing 6-like	1.05	0.237	0.715
130	1552436_a_at	NA	NA	1.01	0.904	0.982
131	1552438_a_at	ANKAR	ankyrin and armadillo repeat containing	1.07	0.305	0.765
132	1552439_s_at	MEGF11	multiple EGF-like-domains 11	1.06	0.214	0.696
133	1552440_at	GPR182	G protein-coupled receptor 182	0.96	0.328	0.778
134	1552445_a_at	ESX1	ESX homeobox 1	1	0.969	0.995
135	1552448_a_at	C8orf12	chromosome 8 open reading frame 12	1.03	0.678	0.927
136	1552449_a_at	NA	NA	1.05	0.263	0.736
137	1552450_a_at	DNAJC5G	DnaJ (Hsp40) homolog, subfamily C, member 5 gamma	1.06	0.346	0.787
138	1552452_at	WDR88	WD repeat domain 88	1.02	0.744	0.946
139	1552453_a_at	WDR88	WD repeat domain 88	1.01	0.827	0.967
140	1552455_at	PRUNE2	prune homolog 2 (Drosophila)	1.02	0.623	0.911
141	1552456_a_at	MBD3L2	methyl-CpG binding domain protein 3-like 2	0.99	0.859	0.973
142	1552457_a_at	ADAMTSL1	ADAMTS-like 1	1.07	0.155	0.635
143	1552458_at	MBD3L1	methyl-CpG binding domain protein 3-like 1	0.93	0.184	0.668
144	1552459_a_at	MBD3L1	methyl-CpG binding domain protein 3-like 1	0.91	0.09	0.544
145	1552461_at	FAM46D	family with sequence similarity 46, member D	1.04	0.325	0.776
146	1552463_at	SERPINB11	serpin peptidase inhibitor, clade B (ovalbumin), member 11 (gene/pseudogene)	1	0.967	0.995
147	1552466_x_at	LINC00161	long intergenic non-protein coding RNA 161	0.95	0.167	0.648
148	1552467_at	DSCR10	Down syndrome critical region gene 10 (non-protein coding)	1.01	0.869	0.976
149	1552468_a_at	DSCR10	Down syndrome critical region gene 10 (non-protein coding)	1.01	0.781	0.957
150	1552470_a_at	ABHD11	abhydrolase domain containing 11	1.05	0.43	0.834
151	1552472_a_at	ACAP2	ArfGAP with coiled-coil, ankyrin repeat and PH domains 2	1.03	0.713	0.938
152	1552473_at	GAMT	guanidinoacetate N-methyltransferase	1.01	0.816	0.964
153	1552474_a_at	GAMT	guanidinoacetate N-methyltransferase	1	0.942	0.99
154	1552476_s_at	PLCD3	phospholipase C, delta 3	1.05	0.48	0.859
155	1552477_a_at	IRF6	interferon regulatory factor 6	1.01	0.795	0.96
156	1552478_a_at	IRF6	interferon regulatory factor 6	0.94	0.186	0.671
157	1552480_s_at	PTPRC	protein tyrosine phosphatase, receptor type, C	1	0.934	0.989
158	1552481_s_at	MAN1A2	mannosidase, alpha, class 1A, member 2	1.03	0.613	0.908
159	1552482_at	RAPH1	Ras association (RalGDS/AF-6) and pleckstrin homology domains 1	0.98	0.629	0.913
160	1552484_at	SMCR8	Smith-Magenis syndrome chromosome region, candidate 8	1.02	0.738	0.944
161	1552485_at	LACTB	lactamase, beta	1.03	0.643	0.917
162	1552486_s_at	LACTB	lactamase, beta	1.27	0.001	0.147
163	1552487_a_at	BNC1	basonuclin 1	1.05	0.283	0.751
164	1552489_s_at	MPP4	membrane protein, palmitoylated 4 (MAGUK p55 subfamily member 4)	1.01	0.746	0.946
165	1552490_at	LACE1	lactation elevated 1	1.11	0.051	0.457
166	1552491_at	IDI2	isopentenyl-diphosphate delta isomerase 2	0.93	0.161	0.642
167	1552493_s_at	CYP11B1	cytochrome P450, family 11, subfamily B, polypeptide 1	1.03	0.559	0.89
168	1552494_at	TAF8	TAF8 RNA polymerase II, TATA box binding protein (TBP)-associated factor, 43kDa	0.96	0.376	0.806
169	1552496_a_at	COBL	cordon-bleu WH2 repeat protein	1.06	0.326	0.776
170	1552497_a_at	SLAMF6	SLAM family member 6	0.9	0.039	0.422
171	1552498_at	ZSCAN20	zinc finger and SCAN domain containing 20	1.12	0.044	0.442
172	1552499_a_at	ZSCAN20	zinc finger and SCAN domain containing 20	1.08	0.273	0.744
173	1552501_a_at	GPBAR1	G protein-coupled bile acid receptor 1	0.96	0.479	0.859
174	1552502_s_at	RHBDL2	rhomboid, veinlet-like 2 (Drosophila)	0.93	0.333	0.781
175	1552503_at	FRAS1	Fraser syndrome 1	0.88	0.081	0.528
176	1552504_a_at	BRSK1	BR serine/threonine kinase 1	1.06	0.399	0.817
177	1552506_at	CRB2	crumbs family member 2	0.99	0.883	0.978
178	1552507_at	KCNE4	potassium voltage-gated channel, Isk-related family, member 4	1.03	0.594	0.902
179	1552508_at	KCNE4	potassium voltage-gated channel, Isk-related family, member 4	1.06	0.316	0.773
180	1552509_a_at	CD300LG	CD300 molecule-like family member g	1.09	0.113	0.582
181	1552510_at	SLC34A3	solute carrier family 34 (type II sodium/phosphate contransporter), member 3	0.99	0.868	0.975
182	1552511_a_at	CPA6	carboxypeptidase A6	0.96	0.375	0.806
183	1552514_at	WBP2NL	WBP2 N-terminal like	0.94	0.263	0.736
184	1552515_at	HIPK1	homeodomain interacting protein kinase 1	0.94	0.229	0.708
185	1552516_a_at	HIPK1	homeodomain interacting protein kinase 1	0.9	0.029	0.387
186	1552518_s_at	MTBP	MDM2 binding protein	1.11	0.267	0.739
187	1552519_at	ACVR1C	activin A receptor, type IC	0.94	0.313	0.771
188	1552520_at	TMEM74	transmembrane protein 74	1.13	0.032	0.399
189	1552521_a_at	TMEM74	transmembrane protein 74	1.21	0	0.118
190	1552522_at	TIGD4	tigger transposable element derived 4	1.19	0.032	0.4
191	1552523_a_at	TIGD4	tigger transposable element derived 4	0.95	0.221	0.702
192	1552524_at	ART5	ADP-ribosyltransferase 5	1.08	0.099	0.56
193	1552526_at	FAM71C	family with sequence similarity 71, member C	0.89	0.069	0.501
194	1552528_at	C21orf67	chromosome 21 open reading frame 67	0.96	0.349	0.79
195	1552531_a_at	NLRP11	NLR family, pyrin domain containing 11	0.94	0.305	0.766
196	1552532_a_at	ATP6V1C2	ATPase, H+ transporting, lysosomal 42kDa, V1 subunit C2	1.01	0.8	0.961
197	1552535_at	CLDN19	claudin 19	1.02	0.74	0.944
198	1552536_at	VTI1A	vesicle transport through interaction with t-SNAREs 1A	0.9	0.054	0.467
199	1552538_a_at	KIF6	kinesin family member 6	1.01	0.895	0.981
200	1552540_s_at	IQCD	IQ motif containing D	0.94	0.217	0.699
201	1552541_at	TAGAP	T-cell activation RhoGTPase activating protein	1.01	0.874	0.977
202	1552542_s_at	TAGAP	T-cell activation RhoGTPase activating protein	0.93	0.258	0.734
203	1552543_a_at	STON2	stonin 2	0.94	0.436	0.837
204	1552544_at	SERPINA12	serpin peptidase inhibitor, clade A (alpha-1 antiproteinase, antitrypsin), member 12	0.9	0.126	0.601
205	1552546_a_at	LETM2	leucine zipper-EF-hand containing transmembrane protein 2	1.08	0.059	0.479
206	1552548_at	BSND	Bartter syndrome, infantile, with sensorineural deafness (Barttin)	1.03	0.52	0.877
207	1552549_a_at	BSND	Bartter syndrome, infantile, with sensorineural deafness (Barttin)	1	0.978	0.996
208	1552552_s_at	CLEC4C	C-type lectin domain family 4, member C	1.03	0.513	0.874
209	1552553_a_at	NLRC4	NLR family, CARD domain containing 4	0.94	0.235	0.713
210	1552554_a_at	NLRC4	NLR family, CARD domain containing 4	1	0.908	0.983
211	1552555_at	PRSS36	protease, serine, 36	0.96	0.47	0.854
212	1552557_a_at	ZDHHC15	zinc finger, DHHC-type containing 15	1.13	0.027	0.377
213	1552558_a_at	RAI1	retinoic acid induced 1	1	0.992	0.999
214	1552559_a_at	CDK15	cyclin-dependent kinase 15	1	0.958	0.993
215	1552562_at	ZNF570	zinc finger protein 570	1.11	0.251	0.727
216	1552563_a_at	NA	NA	0.91	0.159	0.639
217	1552564_at	NUDT9P1	nudix (nucleoside diphosphate linked moiety X)-type motif 9 pseudogene 1	0.94	0.201	0.684
218	1552566_at	BTBD16	BTB (POZ) domain containing 16	1.07	0.334	0.782
219	1552568_at	RTP3	receptor (chemosensory) transporter protein 3	0.96	0.413	0.824
220	1552569_a_at	RTP3	receptor (chemosensory) transporter protein 3	1.03	0.625	0.912
221	1552570_at	TSPEAR	thrombospondin-type laminin G domain and EAR repeats	0.97	0.483	0.86
222	1552572_a_at	MIPOL1	mirror-image polydactyly 1	1.08	0.113	0.582
223	1552573_s_at	MIPOL1	mirror-image polydactyly 1	1.06	0.204	0.688
224	1552575_a_at	C6orf141	chromosome 6 open reading frame 141	0.96	0.569	0.895
225	1552576_at	ALMS1P	Alstrom syndrome 1 pseudogene	0.99	0.817	0.964
226	1552578_a_at	MYO3B	myosin IIIB	1.17	0.06	0.481
227	1552579_a_at	ADAM21	ADAM metallopeptidase domain 21	1.01	0.889	0.979
228	1552580_at	TRIML2	tripartite motif family-like 2	1.06	0.351	0.791
229	1552582_at	ABCC13	ATP-binding cassette, sub-family C (CFTR/MRP), member 13, pseudogene	0.93	0.124	0.598
230	1552583_s_at	ABCC13	ATP-binding cassette, sub-family C (CFTR/MRP), member 13, pseudogene	1.08	0.345	0.787
231	1552584_at	IL12RB1	interleukin 12 receptor, beta 1	0.91	0.115	0.584
232	1552585_s_at	GTF2A1L	general transcription factor IIA, 1-like	1	0.977	0.996
233	1552586_at	TRPV3	transient receptor potential cation channel, subfamily V, member 3	0.96	0.294	0.759
234	1552587_at	CNBD1	cyclic nucleotide binding domain containing 1	1.08	0.264	0.737
235	1552588_a_at	CNBD1	cyclic nucleotide binding domain containing 1	1.01	0.798	0.961
236	1552590_a_at	ABCC12	ATP-binding cassette, sub-family C (CFTR/MRP), member 12	1.06	0.192	0.677
237	1552592_at	MMP21	matrix metallopeptidase 21	1.06	0.188	0.673
238	1552594_at	TMEM190	transmembrane protein 190	1	0.95	0.991
239	1552596_at	GAS2L2	growth arrest-specific 2 like 2	0.96	0.423	0.83
240	1552598_at	KCNG4	potassium voltage-gated channel, subfamily G, member 4	0.88	0.055	0.468
241	1552599_at	PXT1	peroxisomal, testis specific 1	1	0.968	0.995
242	1552602_at	CACNG5	calcium channel, voltage-dependent, gamma subunit 5	0.94	0.132	0.608
243	1552604_at	LINC00308	long intergenic non-protein coding RNA 308	1.04	0.516	0.875
244	1552605_s_at	LINC00308	long intergenic non-protein coding RNA 308	0.87	0.046	0.446
245	1552607_at	NA	NA	1.02	0.756	0.949
246	1552608_at	WFDC11	WAP four-disulfide core domain 11	0.97	0.468	0.853
247	1552609_s_at	NA	NA	1.02	0.661	0.922
248	1552610_a_at	JAK1	Janus kinase 1	1.01	0.896	0.981
249	1552611_a_at	JAK1	Janus kinase 1	1.02	0.664	0.924
250	1552612_at	CDC42SE2	CDC42 small effector 2	1.01	0.803	0.962
251	1552613_s_at	CDC42SE2	CDC42 small effector 2	1.05	0.33	0.779
252	1552615_at	ACACB	acetyl-CoA carboxylase beta	1.04	0.415	0.825
253	1552616_a_at	ACACB	acetyl-CoA carboxylase beta	0.98	0.698	0.932
254	1552617_a_at	RFWD2	ring finger and WD repeat domain 2, E3 ubiquitin protein ligase	1.04	0.318	0.773
255	1552618_at	STX6	syntaxin 6	1.04	0.36	0.798
256	1552619_a_at	ANLN	anillin, actin binding protein	1.04	0.372	0.804
257	1552620_at	SPRR4	small proline-rich protein 4	0.9	0.134	0.61
258	1552621_at	NA	NA	1	0.995	0.999
259	1552622_s_at	NA	NA	1.03	0.527	0.88
260	1552623_at	HSH2D	hematopoietic SH2 domain containing	0.99	0.858	0.973
261	1552625_a_at	TRNT1	tRNA nucleotidyl transferase, CCA-adding, 1	1.16	0.006	0.238
262	1552626_a_at	TMEM163	transmembrane protein 163	0.92	0.26	0.735
263	1552627_a_at	ARHGAP5	Rho GTPase activating protein 5	0.92	0.19	0.675
264	1552628_a_at	HERPUD2	HERPUD family member 2	1.1	0.034	0.407
265	1552629_a_at	JMJD6	jumonji domain containing 6	1.02	0.668	0.925
266	1552630_a_at	SRCAP	Snf2-related CREBBP activator protein	1.03	0.6	0.904
267	1552631_a_at	MAP3K6	mitogen-activated protein kinase kinase kinase 6	1.06	0.309	0.768
268	1552632_a_at	ARSG	arylsulfatase G	1.1	0.114	0.583
269	1552633_at	ZNF101	zinc finger protein 101	0.91	0.161	0.641
270	1552634_a_at	ZNF101	zinc finger protein 101	1.4	0	0.075
271	1552637_at	PTPN11	protein tyrosine phosphatase, non-receptor type 11	0.96	0.379	0.808
272	1552639_at	KLHDC7B	kelch domain containing 7B	0.99	0.879	0.978
273	1552641_s_at	NA	NA	1.05	0.382	0.81
274	1552643_at	ZNF626	zinc finger protein 626	1.11	0.033	0.403
275	1552644_a_at	PHC3	polyhomeotic homolog 3 (Drosophila)	0.88	0.107	0.573
276	1552646_at	IL11RA	interleukin 11 receptor, alpha	1.06	0.232	0.711
277	1552648_a_at	TNFRSF10A	tumor necrosis factor receptor superfamily, member 10a	1.11	0.041	0.429
278	1552649_a_at	NA	NA	1.08	0.175	0.659
279	1552651_a_at	NA	NA	0.95	0.388	0.813
280	1552652_at	HPS4	Hermansky-Pudlak syndrome 4	1.07	0.129	0.606
281	1552656_s_at	UHMK1	U2AF homology motif (UHM) kinase 1	1.01	0.818	0.964
282	1552657_a_at	TXNDC2	thioredoxin domain containing 2 (spermatozoa)	0.93	0.169	0.65
283	1552658_a_at	NAV3	neuron navigator 3	1.05	0.417	0.826
284	1552660_a_at	C5orf22	chromosome 5 open reading frame 22	1.05	0.54	0.884
285	1552661_at	PCDHGB7	protocadherin gamma subfamily B, 7	1.04	0.332	0.78
286	1552662_a_at	PCDHGB7	protocadherin gamma subfamily B, 7	0.94	0.475	0.857
287	1552663_a_at	ERC1	ELKS/RAB6-interacting/CAST family member 1	1.01	0.827	0.967
288	1552664_at	FLCN	folliculin	1.08	0.183	0.668
289	1552665_at	JMJD1C-AS1	JMJD1C antisense RNA 1	1	0.988	0.998
290	1552666_a_at	LRRC7	leucine rich repeat containing 7	1.06	0.237	0.714
291	1552667_a_at	SH2D3C	SH2 domain containing 3C	1.12	0.036	0.414
292	1552669_at	PPP1R3B	protein phosphatase 1, regulatory subunit 3B	0.92	0.156	0.635
293	1552670_a_at	PPP1R3B	protein phosphatase 1, regulatory subunit 3B	1.07	0.176	0.66
294	1552671_a_at	SLC9A7	solute carrier family 9, subfamily A (NHE7, cation proton antiporter 7), member 7	1	0.926	0.987
295	1552672_a_at	IGSF3	immunoglobulin superfamily, member 3	1.06	0.371	0.803
296	1552673_at	RFX6	regulatory factor X, 6	0.94	0.321	0.774
297	1552674_at	DIRC1	disrupted in renal carcinoma 1	0.99	0.69	0.93
298	1552675_at	DNAJB7	DnaJ (Hsp40) homolog, subfamily B, member 7	0.97	0.394	0.816
299	1552676_at	UCN3	urocortin 3	1.04	0.442	0.84
300	1552677_a_at	DIP2A	DIP2 disco-interacting protein 2 homolog A (Drosophila)	1.29	0.004	0.204
301	1552678_a_at	USP28	ubiquitin specific peptidase 28	1.05	0.262	0.736
302	1552680_a_at	CASC5	cancer susceptibility candidate 5	1.05	0.561	0.891
303	1552682_a_at	CASC5	cancer susceptibility candidate 5	0.93	0.278	0.748
304	1552684_a_at	SENP8	SUMO/sentrin specific peptidase family member 8	1.16	0.017	0.326
305	1552685_a_at	GRHL1	grainyhead-like 1 (Drosophila)	1.1	0.062	0.485
306	1552686_at	CNBD2	cyclic nucleotide binding domain containing 2	1.08	0.246	0.723
307	1552687_a_at	CNBD2	cyclic nucleotide binding domain containing 2	0.95	0.391	0.815
308	1552689_at	CASKIN1	CASK interacting protein 1	1.03	0.466	0.852
309	1552690_a_at	CACNA2D4	calcium channel, voltage-dependent, alpha 2/delta subunit 4	0.94	0.345	0.787
310	1552691_at	ARL11	ADP-ribosylation factor-like 11	1	0.947	0.991
311	1552693_at	ARL11	ADP-ribosylation factor-like 11	0.97	0.533	0.882
312	1552694_at	SLC2A13	solute carrier family 2 (facilitated glucose transporter), member 13	0.99	0.898	0.981
313	1552695_a_at	SLC2A13	solute carrier family 2 (facilitated glucose transporter), member 13	0.99	0.882	0.978
314	1552696_at	NIPA1	non imprinted in Prader-Willi/Angelman syndrome 1	1.01	0.887	0.979
315	1552698_at	TUBA3FP	tubulin, alpha 3f, pseudogene	1.12	0.109	0.576
316	1552701_a_at	CARD16	caspase recruitment domain family, member 16	0.96	0.457	0.848
317	1552703_s_at	NA	NA	1.01	0.775	0.955
318	1552705_at	DUSP19	dual specificity phosphatase 19	1.05	0.426	0.832
319	1552708_a_at	DUSP19	dual specificity phosphatase 19	0.98	0.728	0.941
320	1552711_a_at	CYB5D1	cytochrome b5 domain containing 1	1.01	0.868	0.975
321	1552712_a_at	NMNAT2	nicotinamide nucleotide adenylyltransferase 2	0.88	0.052	0.461
322	1552713_a_at	SLC4A1	solute carrier family 4 (anion exchanger), member 1 (Diego blood group)	1.04	0.303	0.765
323	1552714_at	CREG2	cellular repressor of E1A-stimulated genes 2	0.99	0.907	0.983
324	1552715_a_at	RXFP1	relaxin/insulin-like family peptide receptor 1	0.95	0.24	0.717
325	1552716_at	SPEF2	sperm flagellar 2	1.07	0.17	0.652
326	1552717_s_at	NA	NA	0.96	0.627	0.913
327	1552718_at	DTD1	D-tyrosyl-tRNA deacylase 1	0.88	0.044	0.438
328	1552719_at	CASC4	cancer susceptibility candidate 4	0.9	0.105	0.57
329	1552721_a_at	FGF1	fibroblast growth factor 1 (acidic)	0.96	0.352	0.792
330	1552722_at	ARPP21	cAMP-regulated phosphoprotein, 21kDa	1.07	0.088	0.54
331	1552724_at	RHOXF1	Rhox homeobox family, member 1	1.06	0.222	0.703
332	1552725_s_at	ADAMTS17	ADAM metallopeptidase with thrombospondin type 1 motif, 17	1.06	0.34	0.784
333	1552726_at	ADAMTS17	ADAM metallopeptidase with thrombospondin type 1 motif, 17	0.96	0.444	0.842
334	1552727_s_at	ADAMTS17	ADAM metallopeptidase with thrombospondin type 1 motif, 17	1.07	0.237	0.715
335	1552729_at	NA	NA	1.07	0.119	0.591
336	1552730_at	DHH	desert hedgehog	1.06	0.23	0.709
337	1552731_at	ABRA	actin-binding Rho activating protein	0.95	0.297	0.762
338	1552732_at	ABRA	actin-binding Rho activating protein	1.05	0.215	0.697
339	1552733_at	KLHDC1	kelch domain containing 1	0.98	0.755	0.949
340	1552734_at	RICTOR	RPTOR independent companion of MTOR, complex 2	1	0.953	0.992
341	1552735_at	NA	NA	0.88	0.098	0.558
342	1552736_a_at	NETO1	neuropilin (NRP) and tolloid (TLL)-like 1	1.03	0.667	0.925
343	1552737_s_at	WWP2	WW domain containing E3 ubiquitin protein ligase 2	1	0.924	0.987
344	1552738_a_at	ST7L	suppression of tumorigenicity 7 like	1.1	0.259	0.734
345	1552739_s_at	ST7L	suppression of tumorigenicity 7 like	1.09	0.231	0.71
346	1552740_at	NA	NA	1.15	0.008	0.253
347	1552742_at	KCNH8	potassium voltage-gated channel, subfamily H (eag-related), member 8	0.97	0.656	0.921
348	1552743_at	MCF2L	MCF.2 cell line derived transforming sequence-like	0.98	0.584	0.899
349	1552745_at	SLCO6A1	solute carrier organic anion transporter family, member 6A1	0.84	0.068	0.498
350	1552747_a_at	PP2D1	protein phosphatase 2C-like domain containing 1	1.02	0.676	0.927
351	1552749_a_at	KLC3	kinesin light chain 3	0.93	0.184	0.669
352	1552750_at	CIB3	calcium and integrin binding family member 3	0.97	0.497	0.867
353	1552751_a_at	CIB3	calcium and integrin binding family member 3	0.95	0.302	0.764
354	1552752_a_at	CADM2	cell adhesion molecule 2	1.02	0.793	0.96
355	1552754_a_at	CADM2	cell adhesion molecule 2	0.97	0.681	0.928
356	1552755_at	C9orf66	chromosome 9 open reading frame 66	1.04	0.542	0.885
357	1552757_s_at	C9orf66	chromosome 9 open reading frame 66	1.08	0.143	0.62
358	1552758_at	HDAC9	histone deacetylase 9	1.02	0.735	0.943
359	1552760_at	HDAC9	histone deacetylase 9	1	0.958	0.993
360	1552761_at	SLC16A11	solute carrier family 16, member 11	1.05	0.394	0.815
361	1552763_at	TMEM67	transmembrane protein 67	0.99	0.856	0.973
362	1552765_x_at	TMEM67	transmembrane protein 67	1.06	0.282	0.75
363	1552766_at	HS6ST2	heparan sulfate 6-O-sulfotransferase 2	1.2	0.004	0.213
364	1552767_a_at	HS6ST2	heparan sulfate 6-O-sulfotransferase 2	1.01	0.757	0.95
365	1552768_at	CAMKK1	calcium/calmodulin-dependent protein kinase kinase 1, alpha	0.97	0.55	0.888
366	1552769_at	ZNF625	zinc finger protein 625	1.17	0.015	0.309
367	1552770_s_at	ZNF563	zinc finger protein 563	1.06	0.19	0.675
368	1552771_a_at	LIN9	lin-9 homolog (C. elegans)	0.94	0.278	0.747
369	1552772_at	CLEC4D	C-type lectin domain family 4, member D	0.96	0.408	0.822
370	1552773_at	CLEC4D	C-type lectin domain family 4, member D	1.02	0.685	0.929
371	1552774_a_at	SLC25A27	solute carrier family 25, member 27	0.96	0.482	0.86
372	1552775_at	GPRC6A	G protein-coupled receptor, class C, group 6, member A	1.03	0.671	0.925
373	1552777_a_at	RAET1E	retinoic acid early transcript 1E	0.98	0.823	0.966
374	1552779_a_at	SLC44A5	solute carrier family 44, member 5	0.93	0.204	0.688
375	1552782_at	SLC44A5	solute carrier family 44, member 5	0.98	0.796	0.96
376	1552783_at	ZNF417	zinc finger protein 417	1.04	0.301	0.764
377	1552785_at	ZNF781	zinc finger protein 781	1.32	0.036	0.414
378	1552787_at	HELB	helicase (DNA) B	1.11	0.102	0.566
379	1552788_a_at	HELB	helicase (DNA) B	1.02	0.627	0.913
380	1552789_at	SEC62	SEC62 homolog (S. cerevisiae)	1.02	0.823	0.966
381	1552790_a_at	SEC62	SEC62 homolog (S. cerevisiae)	0.91	0.171	0.654
382	1552791_a_at	TRDN	triadin	1.05	0.206	0.69
383	1552792_at	SOCS4	suppressor of cytokine signaling 4	1.09	0.115	0.585
384	1552793_at	C8orf31	chromosome 8 open reading frame 31	0.92	0.04	0.427
385	1552794_a_at	ZNF547	zinc finger protein 547	1.1	0.298	0.762
386	1552796_a_at	SIM1	single-minded family bHLH transcription factor 1	0.93	0.328	0.778
387	1552797_s_at	PROM2	prominin 2	0.99	0.731	0.942
388	1552798_a_at	TLR4	toll-like receptor 4	0.99	0.917	0.985
389	1552799_at	TSNARE1	t-SNARE domain containing 1	1.01	0.843	0.97
390	1552800_at	ABHD11	abhydrolase domain containing 11	0.96	0.404	0.821
391	1552801_at	CAPN13	calpain 13	1.01	0.798	0.961
392	1552803_a_at	STMN1	stathmin 1	0.99	0.844	0.971
393	1552804_a_at	TIRAP	toll-interleukin 1 receptor (TIR) domain containing adaptor protein	1.04	0.428	0.833
394	1552806_a_at	SIGLEC10	sialic acid binding Ig-like lectin 10	1.06	0.184	0.668
395	1552807_a_at	SIGLEC10	sialic acid binding Ig-like lectin 10	0.99	0.867	0.975
396	1552808_at	ADAMTSL1	ADAMTS-like 1	1.07	0.234	0.712
397	1552809_at	RFX4	regulatory factor X, 4 (influences HLA class II expression)	0.89	0.034	0.408
398	1552811_at	WFIKKN1	WAP, follistatin/kazal, immunoglobulin, kunitz and netrin domain containing 1	1.09	0.07	0.502
399	1552812_a_at	SENP1	SUMO1/sentrin specific peptidase 1	1.1	0.1	0.562
400	1552813_at	KLF14	Kruppel-like factor 14	0.88	0.099	0.561
401	1552814_a_at	KLF14	Kruppel-like factor 14	1.11	0.025	0.371
402	1552816_at	NXNL2	nucleoredoxin-like 2	0.97	0.409	0.822
403	1552818_a_at	BRS3	bombesin-like receptor 3	0.94	0.261	0.736
404	1552819_at	LINC00205	long intergenic non-protein coding RNA 205	1.06	0.453	0.846
405	1552822_at	TMX3	thioredoxin-related transmembrane protein 3	1.06	0.334	0.782
406	1552825_at	ZNF396	zinc finger protein 396	0.91	0.14	0.617
407	1552826_at	SLC26A7	solute carrier family 26 (anion exchanger), member 7	1.05	0.275	0.746
408	1552827_s_at	SLC26A7	solute carrier family 26 (anion exchanger), member 7	0.99	0.882	0.978
409	1552828_at	SNX18	sorting nexin 18	1.05	0.46	0.849
410	1552829_at	NA	NA	0.95	0.529	0.88
411	1552830_at	FBXO39	F-box protein 39	0.95	0.203	0.687
412	1552833_at	B3GNT6	UDP-GlcNAc:betaGal beta-1,3-N-acetylglucosaminyltransferase 6 (core 3 synthase)	1	0.958	0.993
413	1552834_at	B3GNT6	UDP-GlcNAc:betaGal beta-1,3-N-acetylglucosaminyltransferase 6 (core 3 synthase)	1.07	0.26	0.736
414	1552835_at	DENND1B	DENN/MADD domain containing 1B	1.09	0.277	0.747
415	1552836_at	ZNF619	zinc finger protein 619	1.03	0.577	0.897
416	1552837_at	ICK	intestinal cell (MAK-like) kinase	0.97	0.433	0.836
417	1552839_at	FAM71D	family with sequence similarity 71, member D	0.97	0.509	0.872
418	1552841_s_at	BCL2L14	BCL2-like 14 (apoptosis facilitator)	1.08	0.234	0.712
419	1552842_at	HS6ST3	heparan sulfate 6-O-sulfotransferase 3	1.02	0.719	0.939
420	1552843_at	SLC26A1	solute carrier family 26 (anion exchanger), member 1	0.99	0.84	0.969
421	1552845_at	CLDN15	claudin 15	1.03	0.651	0.92
422	1552846_s_at	RAB42	RAB42, member RAS oncogene family	1.03	0.486	0.862
423	1552848_a_at	PTCHD1	patched domain containing 1	1.09	0.171	0.655
424	1552849_at	M1AP	meiosis 1 associated protein	1.1	0.043	0.437
425	1552851_at	ZSCAN4	zinc finger and SCAN domain containing 4	0.99	0.754	0.949
426	1552852_a_at	ZSCAN4	zinc finger and SCAN domain containing 4	1.01	0.879	0.978
427	1552853_at	VWA5B1	von Willebrand factor A domain containing 5B1	1.15	0.006	0.233
428	1552854_a_at	VWA5B1	von Willebrand factor A domain containing 5B1	1.02	0.722	0.94
429	1552856_at	LINC00311	long intergenic non-protein coding RNA 311	1.02	0.668	0.925
430	1552857_a_at	HTR6	5-hydroxytryptamine (serotonin) receptor 6, G protein-coupled	1.03	0.618	0.91
431	1552858_at	MAGEB6	melanoma antigen family B, 6	0.97	0.559	0.89
432	1552860_at	NA	NA	0.99	0.862	0.974
433	1552862_at	RUSC1-AS1	RUSC1 antisense RNA 1	0.9	0.218	0.699
434	1552863_a_at	CACNG6	calcium channel, voltage-dependent, gamma subunit 6	0.97	0.561	0.891
435	1552865_a_at	IFLTD1	intermediate filament tail domain containing 1	0.95	0.34	0.785
436	1552867_at	NA	NA	0.88	0.163	0.643
437	1552868_at	CIRBP-AS1	CIRBP antisense RNA 1	0.99	0.819	0.964
438	1552870_s_at	AXDND1	axonemal dynein light chain domain containing 1	0.98	0.608	0.906
439	1552872_at	ASMTL-AS1	ASMTL antisense RNA 1	1.04	0.408	0.822
440	1552873_s_at	ASMTL-AS1	ASMTL antisense RNA 1	1.02	0.618	0.91
441	1552875_a_at	CD200R1	CD200 receptor 1	1.03	0.429	0.833
442	1552876_at	LINC00334	long intergenic non-protein coding RNA 334	1.02	0.581	0.899
443	1552877_s_at	LINC00334	long intergenic non-protein coding RNA 334	1.05	0.392	0.815
444	1552878_at	ATOH7	atonal homolog 7 (Drosophila)	1.09	0.082	0.529
445	1552879_a_at	ATOH7	atonal homolog 7 (Drosophila)	1.07	0.365	0.8
446	1552880_at	SEC16B	SEC16 homolog B (S. cerevisiae)	0.99	0.918	0.986
447	1552882_a_at	AMER1	APC membrane recruitment protein 1	1.12	0.223	0.703
448	1552884_at	NKX6-3	NK6 homeobox 3	1.05	0.434	0.836
449	1552885_a_at	NKX6-3	NK6 homeobox 3	0.95	0.25	0.726
450	1552887_at	TBATA	thymus, brain and testes associated	1.05	0.352	0.792
451	1552889_a_at	EXOC3L2	exocyst complex component 3-like 2	0.99	0.786	0.958
452	1552890_a_at	CABP4	calcium binding protein 4	1.08	0.227	0.706
453	1552892_at	TNFRSF13C	tumor necrosis factor receptor superfamily, member 13C	0.94	0.241	0.717
454	1552893_at	CAMK2N2	calcium/calmodulin-dependent protein kinase II inhibitor 2	1.07	0.241	0.717
455	1552895_a_at	ANKRD30BP2	ankyrin repeat domain 30B pseudogene 2	1.02	0.711	0.937
456	1552897_a_at	KCNG3	potassium voltage-gated channel, subfamily G, member 3	1.05	0.383	0.81
457	1552898_a_at	KCNG3	potassium voltage-gated channel, subfamily G, member 3	1.05	0.235	0.713
458	1552899_at	MGC34034	uncharacterized protein MGC34034	0.98	0.591	0.901
459	1552900_a_at	MGC34034	uncharacterized protein MGC34034	1.03	0.522	0.878
460	1552902_a_at	FOXP2	forkhead box P2	1.02	0.737	0.943
461	1552903_at	B4GALNT2	beta-1,4-N-acetyl-galactosaminyl transferase 2	1	1	1
462	1552904_at	NETO1	neuropilin (NRP) and tolloid (TLL)-like 1	1.01	0.78	0.957
463	1552906_at	FMR1NB	fragile X mental retardation 1 neighbor	0.98	0.637	0.915
464	1552908_at	GCSAML	germinal center-associated, signaling and motility-like	1.04	0.321	0.774
465	1552910_at	SIGLEC11	sialic acid binding Ig-like lectin 11	0.96	0.406	0.821
466	1552911_at	SIGLEC11	sialic acid binding Ig-like lectin 11	1.07	0.168	0.649
467	1552912_a_at	IL23R	interleukin 23 receptor	0.94	0.145	0.622
468	1552913_at	MAGEB18	melanoma antigen family B, 18	0.97	0.493	0.865
469	1552914_a_at	CD276	CD276 molecule	0.97	0.467	0.853
470	1552915_at	IFNL2	interferon, lambda 2	0.97	0.672	0.926
471	1552917_at	IFNL1	interferon, lambda 1	0.93	0.176	0.659
472	1552919_at	C4orf36	chromosome 4 open reading frame 36	1.08	0.247	0.723
473	1552921_a_at	FIGNL1	fidgetin-like 1	1.02	0.743	0.946
474	1552922_at	RIMS1	regulating synaptic membrane exocytosis 1	1	0.906	0.983
475	1552923_a_at	PITPNM2	phosphatidylinositol transfer protein, membrane-associated 2	0.92	0.234	0.712
476	1552924_a_at	PITPNM2	phosphatidylinositol transfer protein, membrane-associated 2	1.06	0.185	0.669
477	1552925_at	PCDH10	protocadherin 10	0.96	0.509	0.872
478	1552927_at	TAB3	TGF-beta activated kinase 1/MAP3K7 binding protein 3	1.12	0.025	0.37
479	1552928_s_at	TAB3	TGF-beta activated kinase 1/MAP3K7 binding protein 3	0.98	0.601	0.904
480	1552929_at	GRK7	G protein-coupled receptor kinase 7	0.98	0.746	0.946
481	1552930_at	MMEL1	membrane metallo-endopeptidase-like 1	1.02	0.692	0.93
482	1552931_a_at	PDE8A	phosphodiesterase 8A	1.01	0.78	0.956
483	1552932_at	NLRP6	NLR family, pyrin domain containing 6	1.01	0.814	0.964
484	1552933_at	AKNAD1	AKNA domain containing 1	1.07	0.201	0.684
485	1552935_at	ZCCHC5	zinc finger, CCHC domain containing 5	1.09	0.165	0.646
486	1552937_s_at	ATRIP	ATR interacting protein	1.07	0.361	0.798
487	1552938_at	ZIC5	Zic family member 5	1.13	0.1	0.563
488	1552939_at	ANGPT1	angiopoietin 1	0.94	0.144	0.62
489	1552940_at	TEDDM1	transmembrane epididymal protein 1	1.05	0.272	0.743
490	1552942_at	RP5-1097F14.3	uncharacterized LOC149373	1	0.98	0.996
491	1552943_at	GABRG1	gamma-aminobutyric acid (GABA) A receptor, gamma 1	1.02	0.686	0.929
492	1552944_a_at	PANX2	pannexin 2	1.05	0.272	0.743
493	1552946_at	ZNF114	zinc finger protein 114	1.06	0.22	0.702
494	1552947_x_at	ZNF114	zinc finger protein 114	1.15	0.023	0.359
495	1552948_at	CCDC27	coiled-coil domain containing 27	1.02	0.769	0.953
496	1552950_at	C15orf26	chromosome 15 open reading frame 26	1.01	0.895	0.981
497	1552952_at	RBMY2FP	RNA binding motif protein, Y-linked, family 2, member F pseudogene	1	0.982	0.997
498	1552953_a_at	NEUROD2	neuronal differentiation 2	1.02	0.646	0.918
499	1552954_at	C5orf17	chromosome 5 open reading frame 17	1.02	0.722	0.94
500	1552955_at	LINC00208	long intergenic non-protein coding RNA 208	0.94	0.286	0.753
501	1552957_at	DNAH6	dynein, axonemal, heavy chain 6	0.97	0.501	0.869
502	1552960_at	LRRC15	leucine rich repeat containing 15	1.03	0.623	0.911
503	1552961_at	NA	NA	1.07	0.195	0.679
504	1552964_at	TTC40	tetratricopeptide repeat domain 40	1.04	0.288	0.755
505	1552965_a_at	B3GNT7	UDP-GlcNAc:betaGal beta-1,3-N-acetylglucosaminyltransferase 7	1.01	0.892	0.98
506	1552967_at	ZNF645	zinc finger protein 645	1	0.993	0.999
507	1552969_a_at	ZMYM6	zinc finger, MYM-type 6	1.08	0.031	0.396
508	1552970_s_at	ZMYM6	zinc finger, MYM-type 6	0.95	0.259	0.734
509	1552971_at	SGCZ	sarcoglycan, zeta	1	0.976	0.996
510	1552972_at	RP11-890B15.2	uncharacterized LOC100507431	0.97	0.505	0.871
511	1552973_at	WNT9B	wingless-type MMTV integration site family, member 9B	0.98	0.68	0.928
512	1552974_at	NA	NA	1.01	0.812	0.963
513	1552975_x_at	NA	NA	0.98	0.59	0.901
514	1552976_at	DNAJB13	DnaJ (Hsp40) homolog, subfamily B, member 13	1.07	0.159	0.64
515	1552977_a_at	CNPY3	canopy FGF signaling regulator 3	1.24	0.002	0.156
516	1552978_a_at	SCAMP1	secretory carrier membrane protein 1	1.08	0.203	0.687
517	1552979_at	LINC00471	long intergenic non-protein coding RNA 471	0.97	0.401	0.818
518	1552980_at	HAS3	hyaluronan synthase 3	1.1	0.261	0.736
519	1552982_a_at	FGF4	fibroblast growth factor 4	1.07	0.236	0.714
520	1552985_at	SLC30A8	solute carrier family 30 (zinc transporter), member 8	0.95	0.467	0.853
521	1552986_at	LOC142937	uncharacterized protein BC008131	0.93	0.169	0.65
522	1552987_a_at	MGC42157	uncharacterized locus MGC42157	0.98	0.729	0.941
523	1552988_at	C11orf65	chromosome 11 open reading frame 65	1.04	0.458	0.848
524	1552990_at	FAM71E2	family with sequence similarity 71, member E2	1.01	0.833	0.968
525	1552991_at	OR5P2	olfactory receptor, family 5, subfamily P, member 2	0.92	0.152	0.632
526	1552993_at	DYDC1	DPY30 domain containing 1	1.03	0.437	0.838
527	1552995_at	IL27	interleukin 27	0.99	0.819	0.965
528	1552997_a_at	IQCF1	IQ motif containing F1	1	0.922	0.986
529	1552998_at	DEFB125	defensin, beta 125	1.09	0.211	0.695
530	1552999_a_at	WFDC10B	WAP four-disulfide core domain 10B	1	0.931	0.988
531	1553002_at	NA	NA	1.06	0.313	0.771
532	1553003_at	PKHD1	polycystic kidney and hepatic disease 1 (autosomal recessive)	1.02	0.617	0.91
533	1553004_at	PKD1L1	polycystic kidney disease 1 like 1	1.05	0.339	0.784
534	1553006_at	GPR112	G protein-coupled receptor 112	0.92	0.129	0.606
535	1553007_a_at	TENM1	teneurin transmembrane protein 1	0.94	0.372	0.804
536	1553009_s_at	REXO1L1P	REX1, RNA exonuclease 1 homolog (S. cerevisiae)-like 1, pseudogene	1.08	0.093	0.549
537	1553011_at	TAF1L	TAF1 RNA polymerase II, TATA box binding protein (TBP)-associated factor, 210kDa-like	1.11	0.137	0.614
538	1553013_at	CNTNAP5	contactin associated protein-like 5	1.03	0.546	0.886
539	1553015_a_at	RECQL4	RecQ protein-like 4	1.11	0.02	0.344
540	1553016_at	GPR113	G protein-coupled receptor 113	0.95	0.287	0.754
541	1553019_at	TMC2	transmembrane channel-like 2	1.03	0.551	0.888
542	1553020_at	SMCR5	Smith-Magenis syndrome chromosome region, candidate 5 (non-protein coding)	0.9	0.102	0.567
543	1553021_s_at	BICD2	bicaudal D homolog 2 (Drosophila)	0.97	0.492	0.864
544	1553022_at	ZIM3	zinc finger, imprinted 3	0.97	0.514	0.875
545	1553023_a_at	NOX5	NADPH oxidase, EF-hand calcium binding domain 5	1.07	0.221	0.702
546	1553024_at	DAOA-AS1	DAOA antisense RNA 1	0.95	0.308	0.768
547	1553025_at	GPR126	G protein-coupled receptor 126	1.03	0.621	0.91
548	1553027_a_at	KLHL4	kelch-like family member 4	0.97	0.667	0.924
549	1553028_at	GPR156	G protein-coupled receptor 156	0.94	0.331	0.78
550	1553030_a_at	SUOX	sulfite oxidase	1.11	0.036	0.413
551	1553031_at	GPR115	G protein-coupled receptor 115	0.97	0.464	0.851
552	1553032_at	IL31RA	interleukin 31 receptor A	0.98	0.727	0.941
553	1553033_at	SYTL5	synaptotagmin-like 5	0.91	0.064	0.49
554	1553034_at	SDCCAG8	serologically defined colon cancer antigen 8	1.05	0.383	0.81
555	1553036_at	GPR111	G protein-coupled receptor 111	0.93	0.303	0.764
556	1553037_a_at	SYN2	synapsin II	0.96	0.376	0.806
557	1553039_a_at	ASB10	ankyrin repeat and SOCS box containing 10	0.97	0.459	0.849
558	1553041_at	HTR3C	5-hydroxytryptamine (serotonin) receptor 3C, ionotropic	1.05	0.336	0.783
559	1553042_a_at	NFKBID	nuclear factor of kappa light polypeptide gene enhancer in B-cells inhibitor, delta	1	0.995	0.999
560	1553043_a_at	CD300LF	CD300 molecule-like family member f	1.02	0.726	0.94
561	1553044_at	GJA10	gap junction protein, alpha 10, 62kDa	0.95	0.508	0.872
562	1553045_at	WNT9A	wingless-type MMTV integration site family, member 9A	0.98	0.717	0.938
563	1553046_s_at	GAL3ST2	galactose-3-O-sulfotransferase 2	0.92	0.098	0.56
564	1553047_at	PIP4K2B	phosphatidylinositol-5-phosphate 4-kinase, type II, beta	1.01	0.877	0.977
565	1553048_a_at	PIP4K2B	phosphatidylinositol-5-phosphate 4-kinase, type II, beta	1.08	0.103	0.568
566	1553051_s_at	ODF3	outer dense fiber of sperm tails 3	1.25	0.001	0.135
567	1553052_at	WFDC13	WAP four-disulfide core domain 13	1.01	0.765	0.952
568	1553053_at	LINC00521	long intergenic non-protein coding RNA 521	1.06	0.184	0.668
569	1553055_a_at	SLFN5	schlafen family member 5	1.01	0.85	0.972
570	1553057_at	SERPINB12	serpin peptidase inhibitor, clade B (ovalbumin), member 12	0.98	0.722	0.94
571	1553058_at	GIPC3	GIPC PDZ domain containing family, member 3	0.93	0.183	0.668
572	1553059_at	PGLYRP3	peptidoglycan recognition protein 3	0.97	0.671	0.926
573	1553060_at	PSKH2	protein serine kinase H2	0.99	0.881	0.978
574	1553061_at	OR6W1P	olfactory receptor, family 6, subfamily W, member 1 pseudogene	0.95	0.504	0.87
575	1553062_at	MOGAT1	monoacylglycerol O-acyltransferase 1	0.97	0.725	0.94
576	1553063_at	GPR78	G protein-coupled receptor 78	1	0.956	0.993
577	1553064_at	H1FOO	H1 histone family, member O, oocyte-specific	1.01	0.777	0.955
578	1553066_at	TAAR9	trace amine associated receptor 9 (gene/pseudogene)	0.98	0.676	0.927
579	1553067_a_at	GNRHR2	gonadotropin-releasing hormone (type 2) receptor 2	1.04	0.455	0.847
580	1553069_at	BRWD1-IT2	BRWD1 intronic transcript 2 (non-protein coding)	1.07	0.213	0.696
581	1553070_a_at	MYOZ3	myozenin 3	1	0.986	0.998
582	1553071_a_at	MYOZ3	myozenin 3	0.98	0.682	0.928
583	1553072_at	BNIPL	BCL2/adenovirus E1B 19kD interacting protein like	1.1	0.061	0.483
584	1553074_at	ASB11	ankyrin repeat and SOCS box containing 11, E3 ubiquitin protein ligase	1.02	0.774	0.954
585	1553075_a_at	OFCC1	orofacial cleft 1 candidate 1	0.94	0.176	0.659
586	1553076_at	OFCC1	orofacial cleft 1 candidate 1	1.02	0.734	0.942
587	1553077_at	SDR9C7	short chain dehydrogenase/reductase family 9C, member 7	1.01	0.879	0.978
588	1553078_at	OR5P3	olfactory receptor, family 5, subfamily P, member 3	0.94	0.162	0.642
589	1553079_at	TRIM40	tripartite motif containing 40	1.06	0.124	0.599
590	1553080_at	CSN1S2AP	casein alpha s2-like A, pseudogene	0.95	0.216	0.698
591	1553081_at	WFDC12	WAP four-disulfide core domain 12	0.99	0.837	0.969
592	1553082_at	CRYGN	crystallin, gamma N	0.97	0.618	0.91
593	1553083_at	NA	NA	0.91	0.08	0.524
594	1553084_at	STARD6	StAR-related lipid transfer (START) domain containing 6	1.01	0.849	0.971
595	1553086_at	C11orf40	chromosome 11 open reading frame 40	1.01	0.735	0.943
596	1553087_at	C18orf12	chromosome 18 open reading frame 12	0.97	0.602	0.904
597	1553088_a_at	BCL2L11	BCL2-like 11 (apoptosis facilitator)	1	0.962	0.994
598	1553089_a_at	WFDC2	WAP four-disulfide core domain 2	0.96	0.588	0.9
599	1553093_a_at	DEFB119	defensin, beta 119	1.01	0.912	0.985
600	1553094_at	NA	NA	1.05	0.39	0.814
601	1553096_s_at	BCL2L11	BCL2-like 11 (apoptosis facilitator)	1.05	0.483	0.86
602	1553099_at	TIGD1	tigger transposable element derived 1	1.07	0.229	0.709
603	1553101_a_at	ALKBH5	alkB, alkylation repair homolog 5 (E. coli)	1.09	0.068	0.499
604	1553102_a_at	CCDC69	coiled-coil domain containing 69	1.07	0.101	0.565
605	1553103_at	NFX1	nuclear transcription factor, X-box binding 1	0.97	0.511	0.873
606	1553105_s_at	DSG2	desmoglein 2	1.21	0.01	0.272
607	1553106_at	C5orf24	chromosome 5 open reading frame 24	1.48	0.011	0.282
608	1553107_s_at	C5orf24	chromosome 5 open reading frame 24	1	0.999	1
609	1553108_at	C5orf24	chromosome 5 open reading frame 24	0.94	0.362	0.799
610	1553111_a_at	KBTBD6	kelch repeat and BTB (POZ) domain containing 6	1.08	0.126	0.601
611	1553112_s_at	CDK8	cyclin-dependent kinase 8	1.09	0.135	0.611
612	1553113_s_at	CDK8	cyclin-dependent kinase 8	1.03	0.52	0.877
613	1553114_a_at	PTK6	protein tyrosine kinase 6	0.94	0.275	0.745
614	1553115_at	NKD1	naked cuticle homolog 1 (Drosophila)	0.91	0.055	0.469
615	1553117_a_at	STK38	serine/threonine kinase 38	1.13	0.017	0.326
616	1553118_at	THEM4	thioesterase superfamily member 4	1.17	0.002	0.171
617	1553120_at	CLSPN	claspin	0.91	0.063	0.487
618	1553122_s_at	NA	NA	1.77	0.028	0.38
619	1553123_at	WDR62	WD repeat domain 62	1.06	0.186	0.67
620	1553125_x_at	WDR62	WD repeat domain 62	1.13	0.012	0.291
621	1553126_a_at	SLC39A12	solute carrier family 39 (zinc transporter), member 12	1.03	0.335	0.782
622	1553127_a_at	RNF168	ring finger protein 168, E3 ubiquitin protein ligase	1.05	0.381	0.809
623	1553129_at	SVEP1	sushi, von Willebrand factor type A, EGF and pentraxin domain containing 1	1	0.998	1
624	1553130_at	LOC652276	potassium channel tetramerization domain containing 5 pseudogene	0.96	0.468	0.853
625	1553131_a_at	GATA4	GATA binding protein 4	1.02	0.71	0.936
626	1553132_a_at	TC2N	tandem C2 domains, nuclear	1.01	0.853	0.972
627	1553133_at	C9orf72	chromosome 9 open reading frame 72	1.17	0.001	0.144
628	1553134_s_at	C9orf72	chromosome 9 open reading frame 72	0.95	0.544	0.886
629	1553136_at	KCTD18	potassium channel tetramerization domain containing 18	1.02	0.675	0.927
630	1553137_s_at	KLF11	Kruppel-like factor 11	1.09	0.107	0.574
631	1553138_a_at	ANKLE1	ankyrin repeat and LEM domain containing 1	1.02	0.761	0.951
632	1553139_s_at	PLXNA3	plexin A3	1.07	0.224	0.704
633	1553140_at	PELO	pelota homolog (Drosophila)	1.01	0.861	0.974
634	1553141_at	LACC1	laccase (multicopper oxidoreductase) domain containing 1	1.08	0.08	0.524
635	1553142_at	LACC1	laccase (multicopper oxidoreductase) domain containing 1	0.98	0.746	0.946
636	1553145_at	TAPT1-AS1	TAPT1 antisense RNA 1 (head to head)	0.95	0.508	0.872
637	1553146_at	C3orf30	chromosome 3 open reading frame 30	0.99	0.848	0.971
638	1553147_at	RANBP3L	RAN binding protein 3-like	0.96	0.431	0.835
639	1553148_a_at	SNX13	sorting nexin 13	0.89	0.026	0.375
640	1553150_at	KDM1B	lysine (K)-specific demethylase 1B	0.96	0.394	0.815
641	1553151_at	ATP6V0D2	ATPase, H+ transporting, lysosomal 38kDa, V0 subunit d2	1.09	0.06	0.481
642	1553153_at	ATP6V0D2	ATPase, H+ transporting, lysosomal 38kDa, V0 subunit d2	0.97	0.632	0.913
643	1553155_x_at	ATP6V0D2	ATPase, H+ transporting, lysosomal 38kDa, V0 subunit d2	0.9	0.168	0.649
644	1553156_at	LHX4	LIM homeobox 4	1	0.985	0.998
645	1553157_at	LHX4	LIM homeobox 4	0.97	0.566	0.893
646	1553158_at	CEP19	centrosomal protein 19kDa	1.2	0.009	0.268
647	1553159_at	DNAH11	dynein, axonemal, heavy chain 11	1.16	0.042	0.432
648	1553162_x_at	C19orf55	chromosome 19 open reading frame 55	1.05	0.364	0.8
649	1553163_at	ADPRHL1	ADP-ribosylhydrolase like 1	1.01	0.825	0.966
650	1553165_at	SYNRG	synergin, gamma	1.04	0.41	0.823
651	1553166_at	CDH24	cadherin 24, type 2	0.98	0.7	0.933
652	1553167_a_at	SEPSECS	Sep (O-phosphoserine) tRNA:Sec (selenocysteine) tRNA synthase	1.14	0.183	0.667
653	1553168_at	GRIK5	glutamate receptor, ionotropic, kainate 5	0.98	0.617	0.909
654	1553169_at	LRRN4	leucine rich repeat neuronal 4	0.97	0.625	0.911
655	1553171_x_at	LRRN4	leucine rich repeat neuronal 4	1.04	0.534	0.883
656	1553172_at	ZNF777	zinc finger protein 777	1.1	0.153	0.632
657	1553174_at	JPH2	junctophilin 2	1.05	0.372	0.804
658	1553175_s_at	PDE5A	phosphodiesterase 5A, cGMP-specific	1.05	0.261	0.736
659	1553176_at	SH2D1B	SH2 domain containing 1B	0.9	0.038	0.421
660	1553177_at	SH2D1B	SH2 domain containing 1B	1.07	0.25	0.726
661	1553178_a_at	SSTR3	somatostatin receptor 3	0.95	0.417	0.827
662	1553179_at	ADAMTS19	ADAM metallopeptidase with thrombospondin type 1 motif, 19	1.06	0.295	0.76
663	1553180_at	ADAMTS19	ADAM metallopeptidase with thrombospondin type 1 motif, 19	1.08	0.244	0.72
664	1553181_at	DDX31	DEAD (Asp-Glu-Ala-Asp) box polypeptide 31	1.06	0.307	0.767
665	1553183_at	UMODL1	uromodulin-like 1	1.03	0.466	0.852
666	1553185_at	RASEF	RAS and EF-hand domain containing	0.93	0.267	0.739
667	1553186_x_at	RASEF	RAS and EF-hand domain containing	0.9	0.075	0.514
668	1553188_s_at	PARD3B	par-3 family cell polarity regulator beta	1.09	0.09	0.543
669	1553190_s_at	PARD3B	par-3 family cell polarity regulator beta	0.97	0.592	0.901
670	1553191_at	DST	dystonin	1.12	0.264	0.738
671	1553192_at	ZNF441	zinc finger protein 441	1.23	0.015	0.306
672	1553193_at	ZNF441	zinc finger protein 441	1.04	0.385	0.811
673	1553194_at	NEGR1	neuronal growth regulator 1	0.98	0.669	0.925
674	1553196_a_at	FCRL3	Fc receptor-like 3	1.03	0.621	0.91
675	1553197_at	DCAF4L2	DDB1 and CUL4 associated factor 4-like 2	1.03	0.513	0.874
676	1553199_at	DCAF4L2	DDB1 and CUL4 associated factor 4-like 2	1.05	0.365	0.8
677	1553202_at	STOX1	storkhead box 1	1.07	0.123	0.598
678	1553204_at	C20orf166-AS1	C20orf166 antisense RNA 1	1	0.963	0.994
679	1553205_at	C20orf166-AS1	C20orf166 antisense RNA 1	0.86	0.024	0.368
680	1553207_at	ARL10	ADP-ribosylation factor-like 10	1.18	0.009	0.269
681	1553208_s_at	ARL10	ADP-ribosylation factor-like 10	0.94	0.406	0.821
682	1553209_at	RNFT2	ring finger protein, transmembrane 2	0.95	0.373	0.805
683	1553211_at	ANKFN1	ankyrin-repeat and fibronectin type III domain containing 1	0.96	0.502	0.87
684	1553212_at	KRT78	keratin 78	0.99	0.818	0.964
685	1553213_a_at	KRT78	keratin 78	0.95	0.262	0.736
686	1553214_a_at	CCDC7	coiled-coil domain containing 7	0.97	0.382	0.81
687	1553215_s_at	CCDC7	coiled-coil domain containing 7	0.95	0.501	0.869
688	1553216_at	ZNF41	zinc finger protein 41	0.99	0.844	0.971
689	1553217_s_at	ZNF41	zinc finger protein 41	1.02	0.727	0.941
690	1553218_a_at	ZNF512	zinc finger protein 512	1.03	0.623	0.911
691	1553219_a_at	AMMECR1	Alport syndrome, mental retardation, midface hypoplasia and elliptocytosis chromosomal region gene 1	0.86	0.013	0.298
692	1553220_at	FAM117B	family with sequence similarity 117, member B	1.02	0.756	0.949
693	1553221_at	ZNF583	zinc finger protein 583	1.09	0.321	0.774
694	1553222_at	OXER1	oxoeicosanoid (OXE) receptor 1	0.95	0.288	0.754
695	1553224_at	LUZP1	leucine zipper protein 1	1.06	0.431	0.835
696	1553225_s_at	ZNF75D	zinc finger protein 75D	1.06	0.575	0.897
697	1553226_at	LINC00052	long intergenic non-protein coding RNA 52	1.02	0.68	0.927
698	1553227_s_at	BRWD1	bromodomain and WD repeat domain containing 1	0.94	0.19	0.675
699	1553228_at	CCDC89	coiled-coil domain containing 89	0.92	0.074	0.512
700	1553229_at	ZNF572	zinc finger protein 572	1.07	0.144	0.621
701	1553232_at	RMDN2	regulator of microtubule dynamics 2	1.04	0.437	0.838
702	1553234_at	ADAMTS18	ADAM metallopeptidase with thrombospondin type 1 motif, 18	0.93	0.302	0.764
703	1553235_at	PCDHAC1	protocadherin alpha subfamily C, 1	1.05	0.429	0.833
704	1553237_x_at	PCDHAC1	protocadherin alpha subfamily C, 1	1.01	0.85	0.972
705	1553238_a_at	HIPK4	homeodomain interacting protein kinase 4	1	0.91	0.984
706	1553239_at	FAM124A	family with sequence similarity 124A	0.92	0.234	0.712
707	1553241_at	NKAIN3	Na+/K+ transporting ATPase interacting 3	0.93	0.378	0.808
708	1553243_at	ITIH5	inter-alpha-trypsin inhibitor heavy chain family, member 5	1.06	0.18	0.665
709	1553244_at	FANCB	Fanconi anemia, complementation group B	0.91	0.144	0.621
710	1553246_a_at	POMK	protein-O-mannose kinase	0.88	0.051	0.457
711	1553247_a_at	ZNF709	zinc finger protein 709	1.07	0.529	0.88
712	1553248_at	CCDC57	coiled-coil domain containing 57	1.09	0.099	0.561
713	1553249_at	SMC1B	structural maintenance of chromosomes 1B	0.94	0.213	0.695
714	1553252_a_at	BRWD3	bromodomain and WD repeat domain containing 3	1.1	0.363	0.799
715	1553253_at	ASB16	ankyrin repeat and SOCS box containing 16	0.93	0.103	0.567
716	1553254_at	MAGEE2	melanoma antigen family E, 2	0.98	0.626	0.912
717	1553255_at	ERVV-1	endogenous retrovirus group V, member 1	1.02	0.626	0.912
718	1553257_at	GAL3ST3	galactose-3-O-sulfotransferase 3	0.97	0.559	0.89
719	1553258_at	FLJ30679	uncharacterized protein FLJ30679	0.92	0.27	0.741
720	1553260_s_at	ALS2CR11	amyotrophic lateral sclerosis 2 (juvenile) chromosome region, candidate 11	0.98	0.648	0.919
721	1553261_x_at	ALS2CR11	amyotrophic lateral sclerosis 2 (juvenile) chromosome region, candidate 11	1	0.991	0.999
722	1553262_a_at	UTS2R	urotensin 2 receptor	0.96	0.366	0.8
723	1553263_at	USH1G	Usher syndrome 1G (autosomal recessive)	1.01	0.907	0.983
724	1553264_a_at	SYN1	synapsin I	0.97	0.36	0.798
725	1553265_at	SLC23A3	solute carrier family 23, member 3	1.04	0.38	0.808
726	1553266_at	CNOT6L	CCR4-NOT transcription complex, subunit 6-like	0.98	0.612	0.907
727	1553267_a_at	CNOT6L	CCR4-NOT transcription complex, subunit 6-like	1.01	0.805	0.962
728	1553268_at	RHBDL3	rhomboid, veinlet-like 3 (Drosophila)	1.02	0.684	0.929
729	1553269_at	ZNF718	zinc finger protein 718	1.02	0.701	0.933
730	1553271_at	DIP2B	DIP2 disco-interacting protein 2 homolog B (Drosophila)	1.04	0.589	0.901
731	1553272_at	SLC36A1	solute carrier family 36 (proton/amino acid symporter), member 1	0.96	0.543	0.885
732	1553274_a_at	SNRNP48	small nuclear ribonucleoprotein 48kDa (U11/U12)	1.01	0.759	0.95
733	1553275_s_at	NA	NA	0.97	0.676	0.927
734	1553276_at	ZNF560	zinc finger protein 560	0.98	0.588	0.9
735	1553277_at	RTTN	rotatin	1.05	0.283	0.751
736	1553279_at	BTNL9	butyrophilin-like 9	0.92	0.074	0.51
737	1553280_at	PUS10	pseudouridylate synthase 10	1.02	0.544	0.886
738	1553281_at	PLCXD2	phosphatidylinositol-specific phospholipase C, X domain containing 2	0.95	0.595	0.902
739	1553282_at	C21orf128	chromosome 21 open reading frame 128	0.97	0.554	0.89
740	1553284_s_at	LMLN	leishmanolysin-like (metallopeptidase M8 family)	0.99	0.809	0.963
741	1553285_s_at	RAD9B	RAD9 homolog B (S. pombe)	1.1	0.025	0.372
742	1553286_at	ZNF555	zinc finger protein 555	1.08	0.047	0.448
743	1553288_a_at	NYAP1	neuronal tyrosine-phosphorylated phosphoinositide-3-kinase adaptor 1	1.03	0.561	0.891
744	1553292_s_at	SGK494	uncharacterized serine/threonine-protein kinase SgK494	0.95	0.277	0.747
745	1553293_at	MRGPRX3	MAS-related GPR, member X3	0.94	0.214	0.697
746	1553295_at	ABCA13	ATP-binding cassette, sub-family A (ABC1), member 13	0.97	0.43	0.834
747	1553296_at	GPR128	G protein-coupled receptor 128	1.02	0.645	0.918
748	1553297_a_at	CSF3R	colony stimulating factor 3 receptor (granulocyte)	1	0.997	1
749	1553298_at	C17orf77	chromosome 17 open reading frame 77	0.98	0.532	0.881
750	1553299_at	DUSP5P1	dual specificity phosphatase 5 pseudogene 1	1.03	0.586	0.9
751	1553300_a_at	DGKH	diacylglycerol kinase, eta	0.97	0.484	0.861
752	1553301_a_at	TMEM182	transmembrane protein 182	1.06	0.224	0.704
753	1553303_at	C16orf46	chromosome 16 open reading frame 46	0.94	0.398	0.817
754	1553304_at	LSM14B	LSM14B, SCD6 homolog B (S. cerevisiae)	1.21	0.049	0.452
755	1553306_at	CASP8	caspase 8, apoptosis-related cysteine peptidase	0.86	0.029	0.388
756	1553310_at	PLB1	phospholipase B1	0.99	0.824	0.966
757	1553311_at	C20orf197	chromosome 20 open reading frame 197	0.98	0.729	0.941
758	1553313_s_at	SLC5A3	solute carrier family 5 (sodium/myo-inositol cotransporter), member 3	0.98	0.779	0.956
759	1553314_a_at	KIF19	kinesin family member 19	1.07	0.071	0.502
760	1553315_at	SLFNL1	schlafen-like 1	0.95	0.378	0.807
761	1553316_at	GPR82	G protein-coupled receptor 82	1.02	0.745	0.946
762	1553317_s_at	GPR82	G protein-coupled receptor 82	1.05	0.211	0.694
763	1553318_at	RIBC1	RIB43A domain with coiled-coils 1	1.06	0.321	0.774
764	1553319_at	OXGR1	oxoglutarate (alpha-ketoglutarate) receptor 1	1.02	0.726	0.94
765	1553320_s_at	CDC14C	cell division cycle 14C	1.09	0.053	0.465
766	1553321_a_at	SULT1C4	sulfotransferase family, cytosolic, 1C, member 4	1.14	0.113	0.581
767	1553322_s_at	TEAD1	TEA domain family member 1 (SV40 transcriptional enhancer factor)	0.94	0.486	0.862
768	1553323_a_at	CATSPER2	cation channel, sperm associated 2	1.07	0.224	0.704
769	1553325_at	POU5F2	POU domain class 5, transcription factor 2	0.99	0.885	0.979
770	1553326_at	RXFP2	relaxin/insulin-like family peptide receptor 2	1.02	0.644	0.918
771	1553327_a_at	BEND7	BEN domain containing 7	1	0.948	0.991
772	1553328_a_at	SLC18A2	solute carrier family 18 (vesicular monoamine transporter), member 2	0.96	0.483	0.861
773	1553329_at	SSMEM1	serine-rich single-pass membrane protein 1	0.96	0.348	0.79
774	1553330_at	SSMEM1	serine-rich single-pass membrane protein 1	1	0.925	0.987
775	1553333_at	MAB21L3	mab-21-like 3 (C. elegans)	1.03	0.41	0.823
776	1553335_x_at	AC091878.1	uncharacterized LOC285696	0.94	0.214	0.697
777	1553336_a_at	MIER3	mesoderm induction early response 1, family member 3	0.99	0.727	0.941
778	1553338_at	SDE2	SDE2 telomere maintenance homolog (S. pombe)	1.07	0.279	0.748
779	1553340_s_at	NA	NA	0.91	0.088	0.541
780	1553341_at	UROC1	urocanate hydratase 1	0.89	0.099	0.562
781	1553344_at	PCDH15	protocadherin-related 15	1	0.993	0.999
782	1553346_a_at	TNRC6A	trinucleotide repeat containing 6A	0.98	0.686	0.929
783	1553347_s_at	KCNA6	potassium voltage-gated channel, shaker-related subfamily, member 6	0.99	0.872	0.976
784	1553348_a_at	NFX1	nuclear transcription factor, X-box binding 1	1.19	0.003	0.192
785	1553349_at	ARID2	AT rich interactive domain 2 (ARID, RFX-like)	0.72	0.001	0.147
786	1553350_at	AMER3	APC membrane recruitment protein 3	0.99	0.726	0.94
787	1553351_at	OTUD7A	OTU deubiquitinase 7A	1.03	0.518	0.877
788	1553352_x_at	ERVW-1	endogenous retrovirus group W, member 1	1.09	0.104	0.569
789	1553354_a_at	FLJ31958	uncharacterized LOC143153	0.96	0.398	0.817
790	1553355_at	NA	NA	1	0.938	0.99
791	1553356_at	NA	NA	0.96	0.366	0.801
792	1553357_at	LINC00889	long intergenic non-protein coding RNA 889	0.95	0.324	0.776
793	1553359_at	FBXL18	F-box and leucine-rich repeat protein 18	0.96	0.389	0.814
794	1553361_x_at	FBXL18	F-box and leucine-rich repeat protein 18	0.97	0.534	0.883
795	1553362_at	DNAH6	dynein, axonemal, heavy chain 6	0.99	0.775	0.955
796	1553363_at	C6orf195	chromosome 6 open reading frame 195	1.01	0.849	0.971
797	1553364_at	PNPLA1	patatin-like phospholipase domain containing 1	1.01	0.874	0.977
798	1553365_at	DEPDC4	DEP domain containing 4	1.09	0.126	0.601
799	1553366_s_at	NA	NA	0.93	0.14	0.616
800	1553367_a_at	COX6B2	cytochrome c oxidase subunit VIb polypeptide 2 (testis)	1.07	0.143	0.619
801	1553369_at	FAM129C	family with sequence similarity 129, member C	0.99	0.891	0.98
802	1553371_at	EPHA10	EPH receptor A10	1.05	0.517	0.876
803	1553372_at	NA	NA	1	0.996	0.999
804	1553373_at	WDR64	WD repeat domain 64	0.95	0.422	0.83
805	1553374_at	PRO2949	uncharacterized protein PRO2949	0.99	0.858	0.973
806	1553375_at	BTBD9	BTB (POZ) domain containing 9	1.06	0.314	0.772
807	1553376_a_at	AXDND1	axonemal dynein light chain domain containing 1	0.91	0.092	0.548
808	1553378_a_at	C17orf66	chromosome 17 open reading frame 66	0.98	0.738	0.944
809	1553380_at	PARP15	poly (ADP-ribose) polymerase family, member 15	1.03	0.521	0.878
810	1553383_at	ARHGAP42	Rho GTPase activating protein 42	0.98	0.68	0.928
811	1553385_at	LINC01101	long intergenic non-protein coding RNA 1101	1	0.932	0.989
812	1553386_at	MFSD2A	major facilitator superfamily domain containing 2A	1.01	0.8	0.961
813	1553387_at	ATM	ataxia telangiectasia mutated	0.86	0.058	0.477
814	1553388_at	FAM26D	family with sequence similarity 26, member D	0.99	0.83	0.967
815	1553389_at	NPHP3	nephronophthisis 3 (adolescent)	1.04	0.596	0.903
816	1553390_at	ATG9B	autophagy related 9B	0.98	0.648	0.919
817	1553391_at	CXorf58	chromosome X open reading frame 58	1	0.98	0.996
818	1553392_at	EFCAB3	EF-hand calcium binding domain 3	1.05	0.483	0.86
819	1553394_a_at	TFAP2B	transcription factor AP-2 beta (activating enhancer binding protein 2 beta)	1.06	0.45	0.845
820	1553395_a_at	CD200R1	CD200 receptor 1	1.06	0.198	0.682
821	1553396_a_at	CCDC13	coiled-coil domain containing 13	1.11	0.324	0.776
822	1553397_at	CCDC13	coiled-coil domain containing 13	0.99	0.771	0.954
823	1553398_at	NA	NA	0.98	0.656	0.921
824	1553399_a_at	NA	NA	1.05	0.306	0.766
825	1553400_a_at	NA	NA	1.09	0.211	0.695
826	1553401_at	MRGPRX1	MAS-related GPR, member X1	1.04	0.307	0.767
827	1553402_a_at	HFE	hemochromatosis	1.07	0.238	0.715
828	1553403_at	RLN3	relaxin 3	1.05	0.283	0.751
829	1553405_a_at	CSMD1	CUB and Sushi multiple domains 1	1.04	0.513	0.874
830	1553407_at	MACF1	microtubule-actin crosslinking factor 1	0.78	0	0.119
831	1553409_at	ADAMTS20	ADAM metallopeptidase with thrombospondin type 1 motif, 20	0.94	0.277	0.747
832	1553410_a_at	ABCC12	ATP-binding cassette, sub-family C (CFTR/MRP), member 12	1.02	0.719	0.939
833	1553411_s_at	SALL3	spalt-like transcription factor 3	1.13	0.055	0.469
834	1553412_at	AGBL4	ATP/GTP binding protein-like 4	0.96	0.438	0.838
835	1553413_at	FLJ13744	uncharacterized FLJ13744	1.04	0.61	0.907
836	1553415_at	SLC17A8	solute carrier family 17 (vesicular glutamate transporter), member 8	1.01	0.875	0.977
837	1553417_at	C11orf44	chromosome 11 open reading frame 44	0.9	0.053	0.464
838	1553418_a_at	CNTNAP5	contactin associated protein-like 5	1.04	0.499	0.868
839	1553420_at	SATB2-AS1	SATB2 antisense RNA 1	0.97	0.56	0.891
840	1553422_s_at	RBFOX1	RNA binding protein, fox-1 homolog (C. elegans) 1	0.97	0.673	0.926
841	1553423_a_at	SLFN13	schlafen family member 13	0.94	0.319	0.774
842	1553424_at	C12orf40	chromosome 12 open reading frame 40	1.03	0.519	0.877
843	1553425_at	WDR65	WD repeat domain 65	0.96	0.471	0.854
844	1553426_at	C5orf64	chromosome 5 open reading frame 64	1.05	0.267	0.739
845	1553427_at	ADAMTS15	ADAM metallopeptidase with thrombospondin type 1 motif, 15	1.09	0.183	0.668
846	1553428_at	LY86-AS1	LY86 antisense RNA 1	1.03	0.502	0.869
847	1553429_at	FLJ31713	uncharacterized protein FLJ31713	1.02	0.601	0.904
848	1553430_a_at	EDARADD	EDAR-associated death domain	0.92	0.183	0.668
849	1553432_s_at	NA	NA	1.01	0.916	0.985
850	1553433_at	CCDC171	coiled-coil domain containing 171	0.98	0.649	0.919
851	1553434_at	CYP4Z2P	cytochrome P450, family 4, subfamily Z, polypeptide 2, pseudogene	1.04	0.332	0.78
852	1553435_at	C18orf15	chromosome 18 open reading frame 15	0.95	0.392	0.815
853	1553436_at	MUC19	mucin 19, oligomeric	0.95	0.412	0.824
854	1553437_at	KLHDC7A	kelch domain containing 7A	0.97	0.485	0.861
855	1553438_at	C11orf72	chromosome 11 open reading frame 72	0.99	0.862	0.974
856	1553439_at	NA	NA	0.93	0.208	0.692
857	1553440_at	AQP4-AS1	AQP4 antisense RNA 1	1.02	0.63	0.913
858	1553441_at	CNTNAP4	contactin associated protein-like 4	1.03	0.463	0.851
859	1553442_a_at	CNTNAP4	contactin associated protein-like 4	1.03	0.464	0.851
860	1553443_at	FER1L6-AS1	FER1L6 antisense RNA 1	0.95	0.376	0.806
861	1553444_a_at	C1orf127	chromosome 1 open reading frame 127	1.02	0.649	0.919
862	1553446_at	NA	NA	0.95	0.299	0.763
863	1553447_at	AGBL1	ATP/GTP binding protein-like 1	0.71	0.049	0.453
864	1553448_at	FLJ34503	uncharacterized FLJ34503	1	0.936	0.99
865	1553449_at	LINC00304	long intergenic non-protein coding RNA 304	1.04	0.439	0.839
866	1553450_s_at	LINC00304	long intergenic non-protein coding RNA 304	1	0.987	0.998
867	1553451_at	CCDC79	coiled-coil domain containing 79	1.05	0.308	0.768
868	1553452_at	MYO1H	myosin IH	1.05	0.368	0.802
869	1553453_at	ASB14	ankyrin repeat and SOCS box containing 14	1.02	0.759	0.95
870	1553454_at	RPTN	repetin	0.94	0.213	0.695
871	1553456_at	NA	NA	0.97	0.57	0.895
872	1553457_at	LINC00269	long intergenic non-protein coding RNA 269	0.97	0.676	0.927
873	1553458_at	VSTM4	V-set and transmembrane domain containing 4	1	0.955	0.992
874	1553459_at	CCDC150	coiled-coil domain containing 150	0.94	0.289	0.755
875	1553460_at	C2orf61	chromosome 2 open reading frame 61	0.98	0.644	0.918
876	1553461_at	FAM9B	family with sequence similarity 9, member B	1.02	0.68	0.928
877	1553462_at	NA	NA	0.93	0.206	0.69
878	1553464_at	FLJ40288	uncharacterized FLJ40288	0.98	0.58	0.898
879	1553465_a_at	CES5A	carboxylesterase 5A	0.91	0.09	0.544
880	1553466_at	CHDC2	calponin homology domain containing 2	0.95	0.305	0.765
881	1553467_at	NA	NA	0.91	0.036	0.414
882	1553468_at	NA	NA	1.01	0.849	0.971
883	1553470_at	DNAH17	dynein, axonemal, heavy chain 17	1.08	0.108	0.574
884	1553471_at	SLC35G3	solute carrier family 35, member G3	1.02	0.732	0.942
885	1553472_at	FLJ32955	uncharacterized protein FLJ32955	1	0.907	0.983
886	1553474_at	NA	NA	0.97	0.405	0.821
887	1553475_at	NA	NA	1.09	0.034	0.408
888	1553478_at	KIRREL3-AS3	KIRREL3 antisense RNA 3	1.02	0.765	0.952
889	1553479_at	TMEM145	transmembrane protein 145	0.92	0.15	0.629
890	1553482_at	C15orf32	chromosome 15 open reading frame 32	0.97	0.513	0.874
891	1553483_at	TSGA10IP	testis specific, 10 interacting protein	0.97	0.625	0.911
892	1553484_at	LINC00477	long intergenic non-protein coding RNA 477	0.96	0.426	0.832
893	1553485_at	CCDC140	coiled-coil domain containing 140	0.99	0.829	0.967
894	1553486_a_at	C17orf78	chromosome 17 open reading frame 78	1.08	0.11	0.576
895	1553488_at	TEKT5	tektin 5	0.99	0.914	0.985
896	1553489_a_at	TEKT5	tektin 5	1.08	0.211	0.694
897	1553491_at	KSR2	kinase suppressor of ras 2	0.97	0.687	0.929
898	1553492_a_at	PAX1	paired box 1	1.02	0.789	0.959
899	1553493_a_at	TDH	L-threonine dehydrogenase (pseudogene)	1	0.969	0.995
900	1553494_at	TDH	L-threonine dehydrogenase (pseudogene)	1.04	0.379	0.808
901	1553497_at	LINC00615	long intergenic non-protein coding RNA 615	0.96	0.43	0.834
902	1553498_at	NA	NA	0.92	0.064	0.49
903	1553499_s_at	SERPINA9	serpin peptidase inhibitor, clade A (alpha-1 antiproteinase, antitrypsin), member 9	0.96	0.43	0.834
904	1553500_at	FBXL21	F-box and leucine-rich repeat protein 21 (gene/pseudogene)	0.97	0.567	0.893
905	1553502_a_at	NA	NA	1.07	0.151	0.631
906	1553504_at	MRGPRX4	MAS-related GPR, member X4	0.93	0.141	0.617
907	1553505_at	A2ML1	alpha-2-macroglobulin-like 1	1.03	0.555	0.89
908	1553506_at	CPO	carboxypeptidase O	0.84	0.01	0.275
909	1553507_a_at	GPR6	G protein-coupled receptor 6	0.95	0.37	0.803
910	1553508_at	MDS2	myelodysplastic syndrome 2 translocation associated	0.96	0.423	0.83
911	1553510_s_at	RQCD1	RCD1 required for cell differentiation1 homolog (S. pombe)	1.07	0.229	0.709
912	1553511_at	GJD3	gap junction protein, delta 3, 31.9kDa	0.96	0.362	0.799
913	1553512_at	HOXC12	homeobox C12	1.09	0.048	0.449
914	1553513_at	VNN3	vanin 3	1.04	0.443	0.84
915	1553514_a_at	VNN3	vanin 3	1.06	0.14	0.617
916	1553515_at	MYEOV2	myeloma overexpressed 2	1.04	0.414	0.825
917	1553517_at	FERD3L	Fer3-like bHLH transcription factor	0.98	0.792	0.96
918	1553518_at	NA	NA	0.94	0.265	0.738
919	1553519_at	LINC00314	long intergenic non-protein coding RNA 314	1.02	0.673	0.926
920	1553521_at	NA	NA	0.98	0.782	0.957
921	1553523_at	NLRP14	NLR family, pyrin domain containing 14	1.09	0.073	0.509
922	1553524_at	DGKB	diacylglycerol kinase, beta 90kDa	1.01	0.885	0.979
923	1553525_at	NLRP13	NLR family, pyrin domain containing 13	1.01	0.905	0.983
924	1553526_at	NLRP8	NLR family, pyrin domain containing 8	0.98	0.718	0.938
925	1553527_at	NLRP9	NLR family, pyrin domain containing 9	0.9	0.064	0.488
926	1553528_a_at	TAF5	TAF5 RNA polymerase II, TATA box binding protein (TBP)-associated factor, 100kDa	1.12	0.038	0.421
927	1553529_at	TAS1R2	taste receptor, type 1, member 2	0.99	0.915	0.985
928	1553530_a_at	ITGB1	integrin, beta 1 (fibronectin receptor, beta polypeptide, antigen CD29 includes MDF2, MSK12)	1.04	0.422	0.83
929	1553531_at	PCSK6	proprotein convertase subtilisin/kexin type 6	0.99	0.798	0.961
930	1553532_a_at	ZNF341	zinc finger protein 341	1.03	0.557	0.89
931	1553533_at	JPH1	junctophilin 1	1.06	0.418	0.827
932	1553534_at	NLRP10	NLR family, pyrin domain containing 10	1	0.942	0.99
933	1553535_a_at	RANGAP1	Ran GTPase activating protein 1	1.04	0.444	0.842
934	1553536_at	MBNL2	muscleblind-like splicing regulator 2	0.97	0.584	0.899
935	1553537_at	KRT73	keratin 73	1.03	0.427	0.832
936	1553538_s_at	COX1	cytochrome c oxidase subunit I	1.04	0.274	0.744
937	1553539_at	KRT74	keratin 74	1.12	0.03	0.394
938	1553540_a_at	SLC29A2	solute carrier family 29 (equilibrative nucleoside transporter), member 2	0.96	0.417	0.826
939	1553541_at	LMX1A	LIM homeobox transcription factor 1, alpha	1.02	0.67	0.925
940	1553542_at	CCDC125	coiled-coil domain containing 125	1.04	0.552	0.888
941	1553544_at	GPR101	G protein-coupled receptor 101	1.05	0.288	0.755
942	1553545_at	ILDR1	immunoglobulin-like domain containing receptor 1	1.01	0.904	0.982
943	1553546_at	NA	NA	1.02	0.658	0.922
944	1553547_at	RBM26	RNA binding motif protein 26	0.97	0.575	0.897
945	1553549_at	VN1R2	vomeronasal 1 receptor 2	0.98	0.748	0.947
946	1553550_at	VN1R5	vomeronasal 1 receptor 5 (gene/pseudogene)	1.07	0.131	0.608
947	1553551_s_at	ND2	MTND2	1.09	0.196	0.681
948	1553552_at	TAAR8	trace amine associated receptor 8	1.12	0.067	0.496
949	1553553_at	TAS2R39	taste receptor, type 2, member 39	0.99	0.92	0.986
950	1553555_at	TAS2R38	taste receptor, type 2, member 38	1.1	0.161	0.642
951	1553556_at	TAS2R40	taste receptor, type 2, member 40	0.95	0.258	0.734
952	1553558_at	TAS2R41	taste receptor, type 2, member 41	0.94	0.214	0.697
953	1553559_at	TMEM171	transmembrane protein 171	1.06	0.308	0.768
954	1553560_at	VN1R4	vomeronasal 1 receptor 4	0.95	0.397	0.817
955	1553561_at	TAS2R50	taste receptor, type 2, member 50	1.12	0.032	0.402
956	1553562_at	NA	NA	1.05	0.325	0.776
957	1553564_at	MACROD2	MACRO domain containing 2	1.02	0.648	0.919
958	1553565_s_at	DDAH1	dimethylarginine dimethylaminohydrolase 1	1.2	0.001	0.147
959	1553566_at	PIANP	PILR alpha associated neural protein	1.01	0.891	0.98
960	1553567_s_at	ATP6	ATP synthase F0 subunit 6	1.08	0.095	0.553
961	1553568_a_at	HIST1H1T	histone cluster 1, H1t	1.04	0.528	0.88
962	1553569_at	NA	NA	1.03	0.486	0.862
963	1553570_x_at	NA	NA	1.03	0.496	0.866
964	1553572_a_at	CYGB	cytoglobin	1.05	0.335	0.782
965	1553573_s_at	EFNA2	ephrin-A2	1.01	0.843	0.97
966	1553574_at	IFNE	interferon, epsilon	0.96	0.453	0.846
967	1553575_at	ND6	NADH dehydrogenase, subunit 6 (complex I)	1.12	0.067	0.497
968	1553579_a_at	NA	NA	0.95	0.255	0.731
969	1553581_s_at	SREK1IP1	SREK1-interacting protein 1	0.96	0.237	0.715
970	1553582_a_at	NA	NA	1.02	0.603	0.904
971	1553583_a_at	THRSP	thyroid hormone responsive	0.98	0.573	0.896
972	1553584_at	CXorf36	chromosome X open reading frame 36	1.02	0.702	0.933
973	1553585_a_at	NA	NA	0.92	0.171	0.654
974	1553586_at	FBXL19-AS1	FBXL19 antisense RNA 1 (head to head)	0.94	0.214	0.697
975	1553587_a_at	POLE4	polymerase (DNA-directed), epsilon 4, accessory subunit	1.05	0.336	0.783
976	1553588_at	NA	NA	1	0.929	0.988
977	1553589_a_at	PDZK1IP1	PDZK1 interacting protein 1	1.05	0.202	0.686
978	1553590_at	NA	NA	1.01	0.8	0.961
979	1553591_at	BCRP3	breakpoint cluster region pseudogene 3	0.92	0.284	0.752
980	1553592_x_at	BCRP3	breakpoint cluster region pseudogene 3	0.98	0.761	0.951
981	1553593_a_at	TAL2	T-cell acute lymphocytic leukemia 2	1.11	0.088	0.539
982	1553594_a_at	INSL3	insulin-like 3 (Leydig cell)	1.04	0.447	0.843
983	1553599_a_at	SYCP3	synaptonemal complex protein 3	0.99	0.805	0.962
984	1553600_at	TMIE	transmembrane inner ear	0.97	0.571	0.895
985	1553601_a_at	TMIE	transmembrane inner ear	1.02	0.712	0.937
986	1553602_at	MUCL1	mucin-like 1	0.99	0.826	0.967
987	1553603_s_at	ATL2	atlastin GTPase 2	1.01	0.86	0.974
988	1553604_at	ABCA13	ATP-binding cassette, sub-family A (ABC1), member 13	1.04	0.226	0.705
989	1553605_a_at	ABCA13	ATP-binding cassette, sub-family A (ABC1), member 13	1.03	0.427	0.832
990	1553607_at	NA	NA	1.02	0.629	0.913
991	1553608_a_at	LINC00189	long intergenic non-protein coding RNA 189	0.94	0.311	0.77
992	1553611_s_at	KLHL35	kelch-like family member 35	1	0.99	0.998
993	1553612_at	ZNF354B	zinc finger protein 354B	1.11	0.061	0.484
994	1553613_s_at	FOXC1	forkhead box C1	1.01	0.897	0.981
995	1553614_a_at	FLJ25694	uncharacterized protein FLJ25694	0.99	0.856	0.973
996	1553618_at	NA	NA	0.95	0.262	0.736
997	1553619_a_at	NA	NA	1.01	0.831	0.968
998	1553620_at	TRIM42	tripartite motif containing 42	0.99	0.909	0.984
999	1553622_a_at	FSIP1	fibrous sheath interacting protein 1	1.01	0.816	0.964
1000	1553623_at	MGC15705	uncharacterized protein MGC15705	0.92	0.254	0.73
1001	1553625_at	FAM98B	family with sequence similarity 98, member B	0.98	0.715	0.938
1002	1553626_a_at	EFCAB13	EF-hand calcium binding domain 13	1.19	0.008	0.258
1003	1553627_s_at	EFCAB13	EF-hand calcium binding domain 13	1.01	0.884	0.978
1004	1553629_a_at	FAM71B	family with sequence similarity 71, member B	1.17	0.007	0.247
1005	1553630_at	C10orf107	chromosome 10 open reading frame 107	1	0.975	0.996
1006	1553633_s_at	SLC9B1	solute carrier family 9, subfamily B (NHA1, cation proton antiporter 1), member 1	1.03	0.539	0.884
1007	1553634_a_at	WEE2-AS1	WEE2 antisense RNA 1	1.06	0.334	0.781
1008	1553635_s_at	TCTEX1D1	Tctex1 domain containing 1	1.01	0.796	0.96
1009	1553636_at	TMCO5A	transmembrane and coiled-coil domains 5A	0.98	0.608	0.906
1010	1553637_s_at	TMCO5A	transmembrane and coiled-coil domains 5A	1.08	0.199	0.683
1011	1553639_a_at	PPARGC1B	peroxisome proliferator-activated receptor gamma, coactivator 1 beta	1.02	0.828	0.967
1012	1553640_at	XKR6	XK, Kell blood group complex subunit-related family, member 6	1	0.958	0.993
1013	1553641_a_at	TSGA13	testis specific, 13	0.96	0.443	0.841
1014	1553642_at	C9orf163	chromosome 9 open reading frame 163	0.97	0.57	0.895
1015	1553644_at	SYNE3	spectrin repeat containing, nuclear envelope family member 3	0.97	0.481	0.86
1016	1553645_at	CCDC141	coiled-coil domain containing 141	1	0.974	0.995
1017	1553646_at	HDX	highly divergent homeobox	1.1	0.129	0.606
1018	1553647_at	CDYL2	chromodomain protein, Y-like 2	0.9	0.051	0.457
1019	1553651_at	C18orf54	chromosome 18 open reading frame 54	1.07	0.242	0.719
1020	1553652_a_at	C18orf54	chromosome 18 open reading frame 54	1.06	0.291	0.757
1021	1553654_at	SYT14	synaptotagmin XIV	1	0.967	0.995
1022	1553655_at	CDC20B	cell division cycle 20B	0.97	0.564	0.892
1023	1553656_at	TECTB	tectorin beta	1.06	0.115	0.585
1024	1553657_at	VWA3A	von Willebrand factor A domain containing 3A	0.94	0.268	0.74
1025	1553658_at	LINC00896	long intergenic non-protein coding RNA 896	0.98	0.679	0.927
1026	1553660_at	HUS1B	HUS1 checkpoint homolog b (S. pombe)	1	0.996	0.999
1027	1553661_a_at	HUS1B	HUS1 checkpoint homolog b (S. pombe)	0.96	0.339	0.784
1028	1553663_a_at	NPB	neuropeptide B	1.01	0.925	0.987
1029	1553666_at	CCDC34	coiled-coil domain containing 34	0.96	0.572	0.895
1030	1553668_at	LRCH3	leucine-rich repeats and calponin homology (CH) domain containing 3	1.07	0.254	0.73
1031	1553670_at	INTS4	integrator complex subunit 4	1.04	0.44	0.839
1032	1553672_at	ENAH	enabled homolog (Drosophila)	1.02	0.703	0.934
1033	1553673_at	STK35	serine/threonine kinase 35	0.92	0.2	0.684
1034	1553674_at	LRRIQ3	leucine-rich repeats and IQ motif containing 3	1.08	0.231	0.71
1035	1553675_at	KLC4	kinesin light chain 4	1.07	0.396	0.817
1036	1553677_a_at	TIPRL	TOR signaling pathway regulator	1.03	0.628	0.913
1037	1553678_a_at	ITGB1	integrin, beta 1 (fibronectin receptor, beta polypeptide, antigen CD29 includes MDF2, MSK12)	0.96	0.357	0.795
1038	1553679_s_at	VKORC1L1	vitamin K epoxide reductase complex, subunit 1-like 1	1.1	0.082	0.529
1039	1553681_a_at	PRF1	perforin 1 (pore forming protein)	0.99	0.931	0.988
1040	1553682_at	FBXL14	F-box and leucine-rich repeat protein 14	1.14	0.037	0.415
1041	1553683_s_at	FBXL14	F-box and leucine-rich repeat protein 14	1.01	0.927	0.987
1042	1553684_at	PPIL6	peptidylprolyl isomerase (cyclophilin)-like 6	0.96	0.527	0.88
1043	1553685_s_at	SP1	Sp1 transcription factor	1.13	0.071	0.504
1044	1553686_at	C18orf25	chromosome 18 open reading frame 25	0.98	0.608	0.906
1045	1553688_at	METTL6	methyltransferase like 6	0.94	0.155	0.635
1046	1553689_s_at	METTL6	methyltransferase like 6	1.12	0.021	0.35
1047	1553690_at	SGOL1	shugoshin-like 1 (S. pombe)	0.93	0.163	0.643
1048	1553691_at	B3GALNT2	beta-1,3-N-acetylgalactosaminyltransferase 2	1.04	0.427	0.832
1049	1553693_s_at	CBR4	carbonyl reductase 4	0.78	0.007	0.25
1050	1553694_a_at	PIK3C2A	phosphatidylinositol-4-phosphate 3-kinase, catalytic subunit type 2 alpha	1	0.919	0.986
1051	1553695_a_at	NLRX1	NLR family member X1	1.11	0.174	0.658
1052	1553696_s_at	ZNF569	zinc finger protein 569	1.06	0.299	0.763
1053	1553697_at	CCSAP	centriole, cilia and spindle-associated protein	1	0.964	0.994
1054	1553698_a_at	CCSAP	centriole, cilia and spindle-associated protein	0.99	0.891	0.98
1055	1553701_a_at	DUSP18	dual specificity phosphatase 18	0.98	0.745	0.946
1056	1553702_at	ZNF697	zinc finger protein 697	0.99	0.788	0.959
1057	1553703_at	ZNF791	zinc finger protein 791	1.02	0.698	0.932
1058	1553704_x_at	ZNF791	zinc finger protein 791	1.01	0.787	0.959
1059	1553705_a_at	CHRM3	cholinergic receptor, muscarinic 3	1.05	0.247	0.723
1060	1553706_at	HTRA4	HtrA serine peptidase 4	0.96	0.468	0.853
1061	1553708_at	LINC00525	long intergenic non-protein coding RNA 525	0.95	0.284	0.752
1062	1553709_a_at	PRPF38A	pre-mRNA processing factor 38A	1.04	0.324	0.776
1063	1553710_at	FAM218A	family with sequence similarity 218, member A	1.1	0.252	0.728
1064	1553711_a_at	FAM218A	family with sequence similarity 218, member A	1	0.987	0.998
1065	1553713_a_at	RHEBL1	Ras homolog enriched in brain like 1	0.98	0.653	0.92
1066	1553715_s_at	FAM195A	family with sequence similarity 195, member A	1.04	0.42	0.828
1067	1553717_at	NA	NA	1.06	0.442	0.84
1068	1553718_at	ZNF548	zinc finger protein 548	1.03	0.387	0.813
1069	1553719_s_at	ZNF548	zinc finger protein 548	1.08	0.115	0.584
1070	1553720_a_at	AMER2	APC membrane recruitment protein 2	1.05	0.345	0.787
1071	1553721_at	RNF152	ring finger protein 152	1.03	0.607	0.906
1072	1553722_s_at	RNF152	ring finger protein 152	1.04	0.406	0.821
1073	1553723_at	GPR97	G protein-coupled receptor 97	1.06	0.163	0.643
1074	1553725_s_at	ZNF644	zinc finger protein 644	1.11	0.159	0.64
1075	1553726_s_at	TBC1D32	TBC1 domain family, member 32	0.9	0.309	0.768
1076	1553727_at	B4GALNT3	beta-1,4-N-acetyl-galactosaminyl transferase 3	1.06	0.225	0.704
1077	1553728_at	LRRC43	leucine rich repeat containing 43	0.98	0.687	0.929
1078	1553729_s_at	LRRC43	leucine rich repeat containing 43	1.05	0.277	0.747
1079	1553730_x_at	LRRC43	leucine rich repeat containing 43	0.98	0.716	0.938
1080	1553732_s_at	CEP89	centrosomal protein 89kDa	1.01	0.783	0.957
1081	1553734_at	AK7	adenylate kinase 7	1.1	0.105	0.571
1082	1553736_at	ZFC3H1	zinc finger, C3H1-type containing	1.04	0.388	0.813
1083	1553739_at	IRAK2	interleukin-1 receptor-associated kinase 2	1	0.999	1
1084	1553740_a_at	IRAK2	interleukin-1 receptor-associated kinase 2	1.03	0.596	0.902
1085	1553741_at	LINC00337	long intergenic non-protein coding RNA 337	0.96	0.367	0.802
1086	1553743_at	METTL21A	methyltransferase like 21A	1.05	0.273	0.744
1087	1553746_a_at	OTOGL	otogelin-like	0.95	0.35	0.79
1088	1553747_at	MGC16025	uncharacterized LOC85009	1.02	0.739	0.944
1089	1553749_at	FAM76B	family with sequence similarity 76, member B	0.93	0.343	0.786
1090	1553750_a_at	FAM76B	family with sequence similarity 76, member B	1.18	0.033	0.404
1091	1553752_at	SPATA25	spermatogenesis associated 25	1.11	0.064	0.49
1092	1553755_at	NXNL1	nucleoredoxin-like 1	0.89	0.031	0.397
1093	1553756_at	GLIS3-AS1	GLIS3 antisense RNA 1	0.97	0.632	0.913
1094	1553757_at	IQCG	IQ motif containing G	0.92	0.198	0.682
1095	1553759_at	MCM9	minichromosome maintenance complex component 9	1.26	0.035	0.411
1096	1553761_at	PRR14L	proline rich 14-like	1.07	0.101	0.564
1097	1553764_a_at	AJUBA	ajuba LIM protein	1.06	0.152	0.632
1098	1553765_a_at	KLHL32	kelch-like family member 32	1	0.93	0.988
1099	1553768_a_at	DCBLD1	discoidin, CUB and LCCL domain containing 1	1.11	0.038	0.421
1100	1553769_at	SLAMF9	SLAM family member 9	0.96	0.422	0.829
1101	1553770_a_at	SLAMF9	SLAM family member 9	1.07	0.114	0.583
1102	1553772_at	GK5	glycerol kinase 5 (putative)	1.09	0.37	0.803
1103	1553775_at	FLJ31715	uncharacterized FLJ31715	1.01	0.852	0.972
1104	1553776_at	UBE2U	ubiquitin-conjugating enzyme E2U (putative)	0.9	0.022	0.354
1105	1553778_at	WBSCR27	Williams Beuren syndrome chromosome region 27	1.12	0.134	0.611
1106	1553780_at	LINC00638	long intergenic non-protein coding RNA 638	0.95	0.286	0.754
1107	1553781_at	ZC3HAV1L	zinc finger CCCH-type, antiviral 1-like	0.96	0.255	0.731
1108	1553785_at	RASGEF1B	RasGEF domain family, member 1B	1.12	0.049	0.453
1109	1553787_at	C11orf45	chromosome 11 open reading frame 45	1.09	0.18	0.664
1110	1553789_a_at	C21orf58	chromosome 21 open reading frame 58	1.01	0.913	0.985
1111	1553792_at	KIAA1109	KIAA1109	1.09	0.077	0.517
1112	1553793_a_at	KIAA1109	KIAA1109	1.04	0.563	0.892
1113	1553794_at	STOML3	stomatin (EPB72)-like 3	1.03	0.55	0.888
1114	1553796_at	NA	NA	1.02	0.783	0.957
1115	1553797_a_at	NA	NA	1.06	0.191	0.675
1116	1553798_a_at	FBXL13	F-box and leucine-rich repeat protein 13	1.08	0.09	0.544
1117	1553799_at	FAM227B	family with sequence similarity 227, member B	1.16	0.025	0.37
1118	1553801_a_at	DTD2	D-tyrosyl-tRNA deacylase 2 (putative)	1.26	0.002	0.168
1119	1553802_a_at	SOX3	SRY (sex determining region Y)-box 3	1.01	0.83	0.967
1120	1553803_at	SPATA32	spermatogenesis associated 32	1.03	0.553	0.889
1121	1553804_a_at	SPATA32	spermatogenesis associated 32	1.07	0.09	0.544
1122	1553805_at	C3orf49	chromosome 3 open reading frame 49	0.98	0.73	0.941
1123	1553808_a_at	NKX2-3	NK2 homeobox 3	0.98	0.65	0.919
1124	1553809_a_at	TMEM252	transmembrane protein 252	1.06	0.305	0.766
1125	1553810_a_at	KIAA1524	KIAA1524	1.03	0.542	0.885
1126	1553811_at	FAM222A-AS1	FAM222A antisense RNA 1	1.04	0.285	0.753
1127	1553812_at	TLE6	transducin-like enhancer of split 6	0.99	0.836	0.968
1128	1553813_s_at	TLE6	transducin-like enhancer of split 6	0.95	0.287	0.754
1129	1553815_a_at	TCEANC	transcription elongation factor A (SII) N-terminal and central domain containing	1.15	0.041	0.429
1130	1553817_at	NA	NA	0.9	0.045	0.443
1131	1553818_x_at	NA	NA	1.11	0.117	0.586
1132	1553821_at	HECTD4	HECT domain containing E3 ubiquitin protein ligase 4	0.97	0.652	0.92
1133	1553822_at	RTP1	receptor (chemosensory) transporter protein 1	1.08	0.115	0.584
1134	1553823_a_at	RTP1	receptor (chemosensory) transporter protein 1	0.95	0.251	0.727
1135	1553826_a_at	C16orf11	chromosome 16 open reading frame 11	1.01	0.815	0.964
1136	1553828_at	NXPE1	neurexophilin and PC-esterase domain family, member 1	1	0.988	0.998
1137	1553829_at	CYP1B1-AS1	CYP1B1 antisense RNA 1	0.99	0.838	0.969
1138	1553830_s_at	NA	NA	1.02	0.569	0.894
1139	1553831_at	APOBEC3D	apolipoprotein B mRNA editing enzyme, catalytic polypeptide-like 3D	0.96	0.392	0.815
1140	1553832_at	LINC00315	long intergenic non-protein coding RNA 315	1.06	0.329	0.778
1141	1553834_at	COL6A5	collagen, type VI, alpha 5	0.89	0.099	0.561
1142	1553835_a_at	COL6A5	collagen, type VI, alpha 5	1.05	0.487	0.862
1143	1553837_at	PGAM5	phosphoglycerate mutase family member 5	0.93	0.212	0.695
1144	1553838_at	C4orf45	chromosome 4 open reading frame 45	1.07	0.276	0.746
1145	1553839_at	CCDC149	coiled-coil domain containing 149	1.06	0.178	0.662
1146	1553840_a_at	CCDC149	coiled-coil domain containing 149	1.01	0.926	0.987
1147	1553842_at	BEND2	BEN domain containing 2	1.03	0.43	0.834
1148	1553843_at	C10orf67	chromosome 10 open reading frame 67	0.89	0.058	0.475
1149	1553844_a_at	C10orf67	chromosome 10 open reading frame 67	0.93	0.129	0.605
1150	1553845_x_at	C10orf67	chromosome 10 open reading frame 67	0.94	0.292	0.758
1151	1553846_at	SPERT	spermatid associated	0.96	0.424	0.831
1152	1553847_a_at	SPERT	spermatid associated	0.97	0.575	0.897
1153	1553849_at	CCDC26	coiled-coil domain containing 26	1.07	0.194	0.679
1154	1553850_at	C21orf88	chromosome 21 open reading frame 88	0.91	0.034	0.408
1155	1553851_at	SPIC	Spi-C transcription factor (Spi-1/PU.1 related)	1.02	0.72	0.939
1156	1553852_at	VPS13B	vacuolar protein sorting 13 homolog B (yeast)	1.04	0.554	0.89
1157	1553856_s_at	P2RY10	purinergic receptor P2Y, G-protein coupled, 10	0.93	0.262	0.736
1158	1553857_at	IGSF22	immunoglobulin superfamily, member 22	1	0.948	0.991
1159	1553858_at	ZBTB3	zinc finger and BTB domain containing 3	1.04	0.579	0.898
1160	1553859_at	TPH1	tryptophan hydroxylase 1	1.01	0.89	0.98
1161	1553860_at	DCST1	DC-STAMP domain containing 1	0.94	0.261	0.736
1162	1553861_at	TCP11L2	t-complex 11, testis-specific-like 2	1.07	0.182	0.667
1163	1553863_at	WDFY4	WDFY family member 4	1.05	0.424	0.831
1164	1553864_at	GPR26	G protein-coupled receptor 26	1.04	0.338	0.784
1165	1553865_a_at	GPR26	G protein-coupled receptor 26	0.97	0.63	0.913
1166	1553868_a_at	KIAA0825	KIAA0825	1.19	0.036	0.414
1167	1553869_at	SESN3	sestrin 3	0.95	0.232	0.711
1168	1553871_at	CSNK1G2-AS1	CSNK1G2 antisense RNA 1	0.99	0.805	0.962
1169	1553872_at	C17orf103	chromosome 17 open reading frame 103	0.97	0.658	0.922
1170	1553873_at	KLHL34	kelch-like family member 34	0.94	0.168	0.65
1171	1553874_a_at	ZSCAN10	zinc finger and SCAN domain containing 10	0.95	0.45	0.845
1172	1553875_s_at	ZSCAN10	zinc finger and SCAN domain containing 10	0.99	0.83	0.967
1173	1553876_at	SAMD3	sterile alpha motif domain containing 3	0.89	0.056	0.47
1174	1553878_at	GOT1L1	glutamic-oxaloacetic transaminase 1-like 1	0.99	0.899	0.981
1175	1553879_a_at	GOT1L1	glutamic-oxaloacetic transaminase 1-like 1	1.03	0.427	0.832
1176	1553880_at	C10orf91	chromosome 10 open reading frame 91	0.98	0.665	0.924
1177	1553881_at	MGC16142	uncharacterized protein MGC16142	1.24	0.019	0.336
1178	1553882_at	NA	NA	0.95	0.296	0.761
1179	1553883_at	ZNF99	zinc finger protein 99	1.04	0.327	0.777
1180	1553885_x_at	ZNF99	zinc finger protein 99	0.94	0.105	0.571
1181	1553886_at	CCDC108	coiled-coil domain containing 108	1.04	0.479	0.859
1182	1553887_at	SIGLECL1	SIGLEC family like 1	1.01	0.886	0.979
1183	1553888_at	LDHAL6A	lactate dehydrogenase A-like 6A	0.96	0.493	0.865
1184	1553889_at	MRGPRX2	MAS-related GPR, member X2	1.03	0.557	0.89
1185	1553890_s_at	NTN5	netrin 5	1.01	0.893	0.98
1186	1553891_at	KLF17	Kruppel-like factor 17	1.01	0.817	0.964
1187	1553893_at	CCDC105	coiled-coil domain containing 105	1.06	0.341	0.785
1188	1553894_at	CCDC122	coiled-coil domain containing 122	0.9	0.084	0.531
1189	1553895_at	C11orf42	chromosome 11 open reading frame 42	0.98	0.794	0.96
1190	1553898_a_at	DKFZp434L192	uncharacterized protein DKFZp434L192	0.93	0.199	0.683
1191	1553900_s_at	NA	NA	1.08	0.157	0.637
1192	1553901_x_at	ZNF486	zinc finger protein 486	0.99	0.794	0.96
1193	1553905_at	CXorf22	chromosome X open reading frame 22	1.04	0.358	0.795
1194	1553906_s_at	FGD2	FYVE, RhoGEF and PH domain containing 2	0.96	0.373	0.805
1195	1553907_a_at	EXD1	exonuclease 3'-5' domain containing 1	0.93	0.082	0.529
1196	1553909_x_at	FAM178A	family with sequence similarity 178, member A	0.91	0.118	0.588
1197	1553910_at	NBPF4	neuroblastoma breakpoint family, member 4	1	0.949	0.991
1198	1553911_at	ZNF663P	zinc finger protein 663, pseudogene	1	0.963	0.994
1199	1553912_at	LINC00955	long intergenic non-protein coding RNA 955	1.02	0.594	0.902
1200	1553914_at	NA	NA	1.04	0.533	0.882
1201	1553915_at	C10orf126	chromosome 10 open reading frame 126	1	0.936	0.99
1202	1553917_at	PIKFYVE	phosphoinositide kinase, FYVE finger containing	0.94	0.421	0.829
1203	1553918_at	LINC00479	long intergenic non-protein coding RNA 479	1.03	0.542	0.885
1204	1553919_at	C9orf62	chromosome 9 open reading frame 62	1.04	0.402	0.819
1205	1553920_at	C9orf84	chromosome 9 open reading frame 84	0.98	0.626	0.912
1206	1553923_at	SLC22A24	solute carrier family 22, member 24	0.93	0.398	0.817
1207	1553924_at	FMO9P	flavin containing monooxygenase 9 pseudogene	1	0.942	0.99
1208	1553927_at	C7orf33	chromosome 7 open reading frame 33	0.91	0.057	0.474
1209	1553928_at	ELMOD2	ELMO/CED-12 domain containing 2	1.08	0.172	0.655
1210	1553929_at	ACER1	alkaline ceramidase 1	0.92	0.11	0.577
1211	1553930_at	TAAR1	trace amine associated receptor 1	1	0.928	0.988
1212	1553931_at	OSTCP1	oligosaccharyltransferase complex subunit pseudogene 1	1.04	0.43	0.834
1213	1553934_at	LINC00305	long intergenic non-protein coding RNA 305	1.01	0.889	0.979
1214	1553935_at	BFSP2-AS1	BFSP2 antisense RNA 1	0.97	0.538	0.884
1215	1553936_a_at	BFSP2-AS1	BFSP2 antisense RNA 1	1.1	0.069	0.501
1216	1553938_a_at	STK32A	serine/threonine kinase 32A	1.1	0.122	0.595
1217	1553940_a_at	LRRC28	leucine rich repeat containing 28	1.05	0.476	0.858
1218	1553943_at	NS3BP	NS3BP	0.94	0.089	0.541
1219	1553944_at	NA	NA	1.02	0.702	0.933
1220	1553945_at	GPHB5	glycoprotein hormone beta 5	1	0.933	0.989
1221	1553946_at	DCD	dermcidin	0.96	0.304	0.765
1222	1553947_at	EXOSC6	exosome component 6	1.19	0.009	0.264
1223	1553949_at	IQSEC3	IQ motif and Sec7 domain 3	0.98	0.563	0.892
1224	1553952_at	ZDHHC19	zinc finger, DHHC-type containing 19	1.05	0.34	0.784
1225	1553954_at	ALG14	ALG14, UDP-N-acetylglucosaminyltransferase subunit	1.05	0.42	0.828
1226	1553955_at	PPP1R21	protein phosphatase 1, regulatory subunit 21	0.98	0.687	0.929
1227	1553956_at	TMEM237	transmembrane protein 237	1.08	0.056	0.469
1228	1553957_at	ZNF564	zinc finger protein 564	1.12	0.014	0.304
1229	1553959_a_at	B3GALT6	UDP-Gal:betaGal beta 1,3-galactosyltransferase polypeptide 6	1.06	0.31	0.769
1230	1553960_at	SNX21	sorting nexin family member 21	1.13	0.13	0.606
1231	1553961_s_at	SNX21	sorting nexin family member 21	1.1	0.206	0.69
1232	1553962_s_at	RHOB	ras homolog family member B	1.04	0.483	0.86
1233	1553963_at	RHOB	ras homolog family member B	0.99	0.831	0.968
1234	1553965_x_at	RHOB	ras homolog family member B	1	0.944	0.99
1235	1553967_at	NA	NA	0.94	0.455	0.847
1236	1553968_a_at	NA	NA	1.03	0.503	0.87
1237	1553970_s_at	CEL	carboxyl ester lipase	1.13	0.117	0.586
1238	1553971_a_at	GATS	GATS, stromal antigen 3 opposite strand	0.99	0.877	0.977
1239	1553972_a_at	CBS	cystathionine-beta-synthase	1.07	0.16	0.641
1240	1553973_a_at	SPINK6	serine peptidase inhibitor, Kazal type 6	0.88	0.007	0.247
1241	1553974_at	C22orf39	chromosome 22 open reading frame 39	1	0.988	0.998
1242	1553976_a_at	DPCD	deleted in primary ciliary dyskinesia homolog (mouse)	0.99	0.87	0.976
1243	1553977_a_at	CYP39A1	cytochrome P450, family 39, subfamily A, polypeptide 1	1.02	0.627	0.913
1244	1553978_at	NA	NA	1.07	0.257	0.733
1245	1553979_at	ZNF121	zinc finger protein 121	0.96	0.297	0.762
1246	1553982_a_at	RAB7B	RAB7B, member RAS oncogene family	1.04	0.535	0.883
1247	1553983_at	DTYMK	deoxythymidylate kinase (thymidylate kinase)	1.01	0.88	0.978
1248	1553984_s_at	DTYMK	deoxythymidylate kinase (thymidylate kinase)	1	0.936	0.99
1249	1553986_at	RASEF	RAS and EF-hand domain containing	1.05	0.513	0.874
1250	1553987_at	MAPKAPK5-AS1	MAPKAPK5 antisense RNA 1	0.97	0.427	0.832
1251	1553989_a_at	ATP6V1C2	ATPase, H+ transporting, lysosomal 42kDa, V1 subunit C2	0.99	0.788	0.959
1252	1553990_at	BRICD5	BRICHOS domain containing 5	1.07	0.229	0.709
1253	1553991_s_at	VSIG10	V-set and immunoglobulin domain containing 10	1.02	0.718	0.938
1254	1553992_s_at	NBR2	neighbor of BRCA1 gene 2 (non-protein coding)	1.12	0.007	0.247
1255	1553993_s_at	MED25	mediator complex subunit 25	1.08	0.086	0.534
1256	1553994_at	NT5E	5'-nucleotidase, ecto (CD73)	0.97	0.476	0.858
1257	1553995_a_at	NT5E	5'-nucleotidase, ecto (CD73)	1.01	0.703	0.934
1258	1553997_a_at	ASPHD1	aspartate beta-hydroxylase domain containing 1	1.04	0.43	0.834
1259	1553998_at	NA	NA	1.03	0.565	0.892
1260	1554001_at	TRIM37	tripartite motif containing 37	1.14	0.017	0.325
1261	1554003_at	ARHGEF28	Rho guanine nucleotide exchange factor (GEF) 28	1.03	0.529	0.88
1262	1554004_a_at	ARHGEF28	Rho guanine nucleotide exchange factor (GEF) 28	0.88	0.066	0.494
1263	1554006_a_at	LLGL2	lethal giant larvae homolog 2 (Drosophila)	1.01	0.923	0.986
1264	1554007_at	NA	NA	0.89	0.037	0.419
1265	1554008_at	OSMR	oncostatin M receptor	1.03	0.482	0.86
1266	1554010_at	NDST1	N-deacetylase/N-sulfotransferase (heparan glucosaminyl) 1	1	0.944	0.99
1267	1554012_at	RSPO2	R-spondin 2	1.11	0.048	0.451
1268	1554014_at	NA	NA	1.16	0.053	0.465
1269	1554015_a_at	NA	NA	1.15	0.076	0.516
1270	1554016_a_at	USB1	U6 snRNA biogenesis 1	0.97	0.558	0.89
1271	1554017_at	NA	NA	1	0.955	0.992
1272	1554018_at	GPNMB	glycoprotein (transmembrane) nmb	1.02	0.62	0.91
1273	1554019_s_at	CEP57L1	centrosomal protein 57kDa-like 1	1.18	0.027	0.377
1274	1554020_at	BICD1	bicaudal D homolog 1 (Drosophila)	1.06	0.21	0.693
1275	1554021_a_at	ZNF12	zinc finger protein 12	1.02	0.606	0.905
1276	1554022_at	CCDC13	coiled-coil domain containing 13	0.96	0.483	0.86
1277	1554023_s_at	CCDC13	coiled-coil domain containing 13	1.12	0.018	0.332
1278	1554026_a_at	MYO10	myosin X	0.9	0.048	0.451
1279	1554027_a_at	SLC4A4	solute carrier family 4 (sodium bicarbonate cotransporter), member 4	1.04	0.494	0.865
1280	1554029_a_at	TTC37	tetratricopeptide repeat domain 37	1.38	0.038	0.42
1281	1554030_at	ARSB	arylsulfatase B	0.99	0.908	0.983
1282	1554032_at	ARSB	arylsulfatase B	1.1	0.051	0.457
1283	1554033_at	FRMD4A	FERM domain containing 4A	0.94	0.13	0.606
1284	1554034_a_at	FRMD4A	FERM domain containing 4A	0.96	0.311	0.77
1285	1554036_at	ZBTB24	zinc finger and BTB domain containing 24	1.01	0.881	0.978
1286	1554037_a_at	ZBTB24	zinc finger and BTB domain containing 24	1.12	0.062	0.487
1287	1554038_at	LARP1B	La ribonucleoprotein domain family, member 1B	0.95	0.221	0.702
1288	1554039_at	C14orf159	chromosome 14 open reading frame 159	0.93	0.141	0.617
1289	1554041_at	TMEM239	transmembrane protein 239	0.99	0.872	0.976
1290	1554042_s_at	TMEM239	transmembrane protein 239	1.01	0.83	0.968
1291	1554043_a_at	NA	NA	0.99	0.758	0.95
1292	1554044_a_at	MRAP	melanocortin 2 receptor accessory protein	1	0.948	0.991
1293	1554045_at	ZNF24	zinc finger protein 24	1	0.949	0.991
1294	1554047_at	TXNDC9	thioredoxin domain containing 9	1.23	0.003	0.185
1295	1554049_s_at	DCAF8	DDB1 and CUL4 associated factor 8	1.04	0.401	0.818
1296	1554050_at	SMPDL3B	sphingomyelin phosphodiesterase, acid-like 3B	0.97	0.461	0.849
1297	1554052_at	CNOT1	CCR4-NOT transcription complex, subunit 1	0.98	0.622	0.911
1298	1554053_at	SPTLC1	serine palmitoyltransferase, long chain base subunit 1	1.14	0.005	0.23
1299	1554057_at	ASH1L-AS1	ASH1L antisense RNA 1	1	0.996	0.999
1300	1554059_at	SETMAR	SET domain and mariner transposase fusion gene	1.06	0.309	0.768
1301	1554060_s_at	SETMAR	SET domain and mariner transposase fusion gene	1.12	0.026	0.374
1302	1554062_at	XG	Xg blood group	1	0.964	0.994
1303	1554063_at	ZHX1-C8ORF76	ZHX1-C8ORF76 readthrough	0.99	0.852	0.972
1304	1554065_at	MVB12B	multivesicular body subunit 12B	1.02	0.711	0.937
1305	1554067_at	C12orf66	chromosome 12 open reading frame 66	1.05	0.393	0.815
1306	1554068_s_at	C12orf66	chromosome 12 open reading frame 66	1.05	0.413	0.824
1307	1554069_at	EPHA8	EPH receptor A8	0.97	0.602	0.904
1308	1554071_at	CCDC67	coiled-coil domain containing 67	1.02	0.625	0.912
1309	1554072_s_at	CCDC67	coiled-coil domain containing 67	0.99	0.797	0.961
1310	1554074_s_at	SLFNL1	schlafen-like 1	0.95	0.245	0.721
1311	1554076_s_at	TMEM136	transmembrane protein 136	1.02	0.639	0.916
1312	1554077_a_at	TMEM53	transmembrane protein 53	1.09	0.086	0.534
1313	1554078_s_at	DNAJA3	DnaJ (Hsp40) homolog, subfamily A, member 3	1.02	0.689	0.93
1314	1554079_at	GALNT18	UDP-N-acetyl-alpha-D-galactosamine:polypeptide N-acetylgalactosaminyltransferase 18	1.06	0.189	0.674
1315	1554080_at	RQCD1	RCD1 required for cell differentiation1 homolog (S. pombe)	1.04	0.367	0.801
1316	1554082_a_at	NOL9	nucleolar protein 9	1.1	0.047	0.447
1317	1554084_a_at	NOL9	nucleolar protein 9	1.01	0.705	0.935
1318	1554085_at	DDX51	DEAD (Asp-Glu-Ala-Asp) box polypeptide 51	1.11	0.093	0.549
1319	1554086_at	TUBGCP3	tubulin, gamma complex associated protein 3	1	0.983	0.997
1320	1554089_s_at	NA	NA	1.2	0.001	0.143
1321	1554091_a_at	TIRAP	toll-interleukin 1 receptor (TIR) domain containing adaptor protein	1	0.993	0.999
1322	1554093_a_at	SNAPC5	small nuclear RNA activating complex, polypeptide 5, 19kDa	0.97	0.542	0.885
1323	1554094_at	ENTPD5	ectonucleoside triphosphate diphosphohydrolase 5	1.1	0.095	0.554
1324	1554095_at	RBM33	RNA binding motif protein 33	1.08	0.247	0.723
1325	1554096_a_at	RBM33	RNA binding motif protein 33	1.23	0.003	0.197
1326	1554097_a_at	MIR31HG	MIR31 host gene (non-protein coding)	1	0.948	0.991
1327	1554098_at	SPIN3	spindlin family, member 3	1.06	0.121	0.594
1328	1554099_a_at	SPIN3	spindlin family, member 3	1.06	0.224	0.704
1329	1554101_a_at	TMTC4	transmembrane and tetratricopeptide repeat containing 4	1.19	0.002	0.173
1330	1554102_a_at	TMTC4	transmembrane and tetratricopeptide repeat containing 4	1.02	0.588	0.9
1331	1554103_at	NA	NA	0.93	0.386	0.812
1332	1554105_at	TMEM185A	transmembrane protein 185A	1.11	0.092	0.548
1333	1554106_at	NBEAL1	neurobeachin-like 1	0.91	0.144	0.62
1334	1554108_at	NA	NA	0.94	0.379	0.808
1335	1554110_at	CDCP1	CUB domain containing protein 1	1	0.976	0.996
1336	1554112_a_at	ULK2	unc-51 like autophagy activating kinase 2	1.2	0.004	0.203
1337	1554113_a_at	SLC4A8	solute carrier family 4, sodium bicarbonate cotransporter, member 8	0.95	0.301	0.764
1338	1554114_s_at	SSH2	slingshot protein phosphatase 2	1.04	0.506	0.871
1339	1554115_at	C5orf58	chromosome 5 open reading frame 58	0.97	0.596	0.903
1340	1554116_s_at	PARP11	poly (ADP-ribose) polymerase family, member 11	0.84	0.02	0.343
1341	1554117_at	CCDC60	coiled-coil domain containing 60	1.01	0.9	0.982
1342	1554119_at	USB1	U6 snRNA biogenesis 1	1.02	0.729	0.941
1343	1554121_at	HSD17B12	hydroxysteroid (17-beta) dehydrogenase 12	1.09	0.17	0.652
1344	1554122_a_at	HSD17B12	hydroxysteroid (17-beta) dehydrogenase 12	1.03	0.636	0.915
1345	1554125_a_at	NLGN4Y	neuroligin 4, Y-linked	1.02	0.757	0.95
1346	1554126_at	MSRB3	methionine sulfoxide reductase B3	0.99	0.824	0.966
1347	1554127_s_at	MSRB3	methionine sulfoxide reductase B3	1.03	0.559	0.89
1348	1554128_at	ADIG	adipogenin	0.92	0.249	0.726
1349	1554129_a_at	ADIG	adipogenin	0.95	0.273	0.744
1350	1554131_at	CCSER2	coiled-coil serine-rich protein 2	1.16	0.165	0.646
1351	1554132_a_at	CCSER2	coiled-coil serine-rich protein 2	1.07	0.149	0.629
1352	1554133_at	RUFY2	RUN and FYVE domain containing 2	1.01	0.892	0.98
1353	1554140_at	WDR78	WD repeat domain 78	1.06	0.397	0.817
1354	1554141_s_at	WDR78	WD repeat domain 78	1.01	0.863	0.974
1355	1554142_at	SUGT1P3	SUGT1 pseudogene 3	1	0.964	0.994
1356	1554143_a_at	SUGT1P3	SUGT1 pseudogene 3	1.09	0.186	0.671
1357	1554145_a_at	PPP1R21	protein phosphatase 1, regulatory subunit 21	0.94	0.449	0.844
1358	1554147_s_at	MAATS1	MYCBP-associated, testis expressed 1	1.03	0.59	0.901
1359	1554148_a_at	SLC33A1	solute carrier family 33 (acetyl-CoA transporter), member 1	1.09	0.129	0.606
1360	1554149_at	CLDND1	claudin domain containing 1	1.03	0.444	0.842
1361	1554151_at	OGDH	oxoglutarate (alpha-ketoglutarate) dehydrogenase (lipoamide)	1.01	0.844	0.97
1362	1554152_a_at	OGDH	oxoglutarate (alpha-ketoglutarate) dehydrogenase (lipoamide)	1.01	0.917	0.985
1363	1554153_a_at	PHF21A	PHD finger protein 21A	1.17	0.008	0.256
1364	1554154_at	GDAP2	ganglioside induced differentiation associated protein 2	0.94	0.226	0.706
1365	1554155_at	MCPH1	microcephalin 1	1.08	0.124	0.599
1366	1554156_a_at	WFDC8	WAP four-disulfide core domain 8	1	0.928	0.988
1367	1554157_a_at	WFDC8	WAP four-disulfide core domain 8	1.1	0.101	0.565
1368	1554158_at	ZMYND11	zinc finger, MYND-type containing 11	1.1	0.071	0.504
1369	1554159_a_at	ZMYND11	zinc finger, MYND-type containing 11	1.25	0.004	0.206
1370	1554160_a_at	ZNF446	zinc finger protein 446	0.94	0.293	0.759
1371	1554161_at	SLC25A27	solute carrier family 25, member 27	1.01	0.835	0.968
1372	1554163_at	TWIST2	twist family bHLH transcription factor 2	1.05	0.441	0.84
1373	1554165_at	FAM53B	family with sequence similarity 53, member B	1.02	0.697	0.931
1374	1554167_a_at	GOLGA7	golgin A7	1.08	0.138	0.615
1375	1554168_a_at	SH3KBP1	SH3-domain kinase binding protein 1	1.13	0.02	0.344
1376	1554170_a_at	MBLAC1	metallo-beta-lactamase domain containing 1	1	0.995	0.999
1377	1554171_at	ZMYM3	zinc finger, MYM-type 3	1.06	0.287	0.754
1378	1554172_a_at	ZMYM3	zinc finger, MYM-type 3	1.1	0.169	0.651
1379	1554173_at	CD300LB	CD300 molecule-like family member b	1.03	0.468	0.853
1380	1554175_at	CD300LB	CD300 molecule-like family member b	0.94	0.311	0.77
1381	1554176_a_at	C3orf33	chromosome 3 open reading frame 33	1.26	0.07	0.502
1382	1554177_a_at	ATP5S	ATP synthase, H+ transporting, mitochondrial Fo complex, subunit s (factor B)	1.02	0.587	0.9
1383	1554178_a_at	FAM126B	family with sequence similarity 126, member B	0.97	0.657	0.921
1384	1554179_s_at	LYNX1	Ly6/neurotoxin 1	1.08	0.128	0.604
1385	1554181_at	SNX32	sorting nexin 32	0.98	0.666	0.924
1386	1554182_at	NA	NA	0.97	0.681	0.928
1387	1554183_s_at	NA	NA	0.97	0.569	0.895
1388	1554185_at	LOC554206	leucine carboxyl methyltransferase 1 pseudogene	0.98	0.688	0.929
1389	1554187_at	LOC554206	leucine carboxyl methyltransferase 1 pseudogene	1.12	0.047	0.448
1390	1554188_at	C11orf53	chromosome 11 open reading frame 53	1.13	0.037	0.416
1391	1554190_s_at	PLEKHS1	pleckstrin homology domain containing, family S member 1	0.99	0.784	0.957
1392	1554192_s_at	TRMT44	tRNA methyltransferase 44 homolog (S. cerevisiae)	1.04	0.552	0.889
1393	1554193_s_at	MANEA	mannosidase, endo-alpha	1.01	0.896	0.981
1394	1554194_at	NA	NA	1.02	0.696	0.931
1395	1554195_a_at	C5orf46	chromosome 5 open reading frame 46	1.01	0.824	0.966
1396	1554196_at	IZUMO1	izumo sperm-egg fusion 1	1	0.937	0.99
1397	1554198_at	SH3YL1	SH3 and SYLF domain containing 1	1.06	0.257	0.733
1398	1554199_at	PTPRO	protein tyrosine phosphatase, receptor type, O	0.98	0.647	0.918
1399	1554201_at	CABP4	calcium binding protein 4	1	0.94	0.99
1400	1554202_x_at	CABP4	calcium binding protein 4	0.98	0.606	0.905
1401	1554203_at	GRIK1-AS1	GRIK1 antisense RNA 1	0.95	0.223	0.703
1402	1554205_s_at	ICA1L	islet cell autoantigen 1,69kDa-like	1.04	0.407	0.821
1403	1554206_at	TMLHE	trimethyllysine hydroxylase, epsilon	1.07	0.245	0.721
1404	1554208_at	MEI1	meiosis inhibitor 1	0.96	0.393	0.815
1405	1554210_at	ZCCHC13	zinc finger, CCHC domain containing 13	1.06	0.137	0.614
1406	1554212_s_at	KCNS2	potassium voltage-gated channel, delayed-rectifier, subfamily S, member 2	1.05	0.339	0.784
1407	1554213_at	ARHGEF10	Rho guanine nucleotide exchange factor (GEF) 10	0.91	0.217	0.699
1408	1554214_at	NA	NA	0.99	0.859	0.973
1409	1554216_at	CCDC132	coiled-coil domain containing 132	1.07	0.25	0.727
1410	1554217_a_at	CCDC132	coiled-coil domain containing 132	1.28	0.004	0.207
1411	1554219_at	NA	NA	0.99	0.853	0.972
1412	1554220_a_at	NA	NA	1.02	0.626	0.912
1413	1554222_at	MGC45922	uncharacterized LOC284365	1.03	0.427	0.832
1414	1554224_at	RP11-480C22.1	uncharacterized LOC101929497	1.12	0.02	0.344
1415	1554225_a_at	RP11-480C22.1	uncharacterized LOC101929497	0.93	0.168	0.649
1416	1554228_a_at	BAALCOS	BAALC opposite strand	1	0.942	0.99
1417	1554229_at	CREBRF	CREB3 regulatory factor	1.08	0.215	0.697
1418	1554231_a_at	ZNF396	zinc finger protein 396	1.03	0.657	0.921
1419	1554232_a_at	NA	NA	1.03	0.641	0.917
1420	1554233_at	C1QTNF9	C1q and tumor necrosis factor related protein 9	0.93	0.134	0.61
1421	1554234_at	KATNAL2	katanin p60 subunit A-like 2	1.06	0.179	0.663
1422	1554235_at	CTNNA3	catenin (cadherin-associated protein), alpha 3	1.05	0.38	0.808
1423	1554237_at	SDCCAG8	serologically defined colon cancer antigen 8	1.13	0.13	0.606
1424	1554239_s_at	ZADH2	zinc binding alcohol dehydrogenase domain containing 2	1.07	0.086	0.536
1425	1554240_a_at	ITGAL	integrin, alpha L (antigen CD11A (p180), lymphocyte function-associated antigen 1; alpha polypeptide)	0.99	0.919	0.986
1426	1554241_at	COCH	cochlin	0.92	0.073	0.509
1427	1554242_a_at	COCH	cochlin	1.05	0.348	0.79
1428	1554245_x_at	NA	NA	0.98	0.694	0.931
1429	1554246_at	C1orf210	chromosome 1 open reading frame 210	1.03	0.399	0.817
1430	1554248_at	ZNF638	zinc finger protein 638	1.17	0.011	0.283
1431	1554249_a_at	NA	NA	1.13	0.321	0.774
1432	1554250_s_at	TRIM73	tripartite motif containing 73	1.05	0.614	0.908
1433	1554251_at	HP1BP3	heterochromatin protein 1, binding protein 3	0.93	0.096	0.555
1434	1554252_a_at	CERS3	ceramide synthase 3	1.02	0.662	0.923
1435	1554253_a_at	CERS3	ceramide synthase 3	1	0.931	0.988
1436	1554256_a_at	PCNXL2	pecanex-like 2 (Drosophila)	1.18	0.012	0.288
1437	1554258_a_at	DNAJC5B	DnaJ (Hsp40) homolog, subfamily C, member 5 beta	1.03	0.485	0.861
1438	1554259_at	GPSM1	G-protein signaling modulator 1	0.94	0.226	0.705
1439	1554260_a_at	FRYL	FRY-like	1.02	0.782	0.957
1440	1554261_at	KLHL29	kelch-like family member 29	1.04	0.44	0.839
1441	1554262_s_at	KLHL29	kelch-like family member 29	1.07	0.146	0.624
1442	1554264_at	CKAP2	cytoskeleton associated protein 2	1.12	0.11	0.577
1443	1554266_at	NA	NA	1.08	0.232	0.71
1444	1554268_at	MORN1	MORN repeat containing 1	0.94	0.259	0.734
1445	1554271_a_at	CENPL	centromere protein L	1.1	0.083	0.529
1446	1554272_at	ERAP2	endoplasmic reticulum aminopeptidase 2	1	0.97	0.995
1447	1554273_a_at	ERAP2	endoplasmic reticulum aminopeptidase 2	1.08	0.092	0.548
1448	1554274_a_at	SSH1	slingshot protein phosphatase 1	1.13	0.09	0.545
1449	1554276_at	SART3	squamous cell carcinoma antigen recognized by T cells 3	1.11	0.068	0.499
1450	1554277_s_at	FANCM	Fanconi anemia, complementation group M	1.25	0.006	0.233
1451	1554279_a_at	TRMT2B	tRNA methyltransferase 2 homolog B (S. cerevisiae)	0.97	0.617	0.91
1452	1554280_a_at	C9orf43	chromosome 9 open reading frame 43	1.09	0.056	0.471
1453	1554281_at	NA	NA	0.94	0.168	0.649
1454	1554283_at	CCRN4L	CCR4 carbon catabolite repression 4-like (S. cerevisiae)	1	0.956	0.993
1455	1554285_at	HAVCR2	hepatitis A virus cellular receptor 2	0.91	0.27	0.741
1456	1554286_at	FLJ25758	MAP/microtubule affinity-regulating kinase 1 pseudogene	1.01	0.843	0.97
1457	1554287_at	TRIM4	tripartite motif containing 4	1.04	0.422	0.83
1458	1554288_at	FAM160B1	family with sequence similarity 160, member B1	0.98	0.578	0.898
1459	1554290_at	HERC3	HECT and RLD domain containing E3 ubiquitin protein ligase 3	1	0.944	0.99
1460	1554291_at	UHRF1BP1L	UHRF1 binding protein 1-like	1.02	0.756	0.949
1461	1554292_a_at	UHRF1BP1L	UHRF1 binding protein 1-like	1.01	0.791	0.959
1462	1554293_at	TTBK2	tau tubulin kinase 2	1.03	0.531	0.881
1463	1554294_s_at	TTBK2	tau tubulin kinase 2	0.95	0.356	0.795
1464	1554295_x_at	TTBK2	tau tubulin kinase 2	0.91	0.059	0.48
1465	1554296_at	CYP19A1	cytochrome P450, family 19, subfamily A, polypeptide 1	1	0.966	0.994
1466	1554298_a_at	WDR49	WD repeat domain 49	1.04	0.3	0.764
1467	1554299_at	NPAS4	neuronal PAS domain protein 4	1.19	0.051	0.46
1468	1554300_a_at	SVOPL	SVOP-like	0.91	0.081	0.526
1469	1554301_at	LHFPL3-AS1	LHFPL3 antisense RNA 1	0.97	0.463	0.85
1470	1554302_s_at	LHFPL3-AS1	LHFPL3 antisense RNA 1	1.01	0.852	0.972
1471	1554303_at	HNMT	histamine N-methyltransferase	0.9	0.123	0.598
1472	1554305_at	MGC20647	uncharacterized protein MGC20647	1.04	0.407	0.821
1473	1554306_at	ITPKB	inositol-trisphosphate 3-kinase B	1.07	0.285	0.752
1474	1554307_at	LOC644852	uncharacterized LOC644852	0.92	0.198	0.682
1475	1554308_s_at	GABRA2	gamma-aminobutyric acid (GABA) A receptor, alpha 2	1.07	0.272	0.743
1476	1554309_at	EIF4G3	eukaryotic translation initiation factor 4 gamma, 3	0.94	0.296	0.761
1477	1554310_a_at	EIF4G3	eukaryotic translation initiation factor 4 gamma, 3	1.05	0.484	0.861
1478	1554311_a_at	SUPT6H	suppressor of Ty 6 homolog (S. cerevisiae)	1.04	0.354	0.793
1479	1554312_at	RNF170	ring finger protein 170	0.98	0.702	0.933
1480	1554314_at	C6orf141	chromosome 6 open reading frame 141	1.07	0.505	0.871
1481	1554316_at	PGLS	6-phosphogluconolactonase	0.96	0.482	0.86
1482	1554317_s_at	TRMT61A	tRNA methyltransferase 61 homolog A (S. cerevisiae)	1.03	0.486	0.862
1483	1554318_at	LOC541473	FK506 binding protein 6, 36kDa pseudogene	1.01	0.908	0.983
1484	1554319_at	RPS6KA5	ribosomal protein S6 kinase, 90kDa, polypeptide 5	0.99	0.795	0.96
1485	1554321_a_at	NFS1	NFS1 cysteine desulfurase	1.03	0.531	0.881
1486	1554322_a_at	HDAC4	histone deacetylase 4	0.95	0.486	0.862
1487	1554324_s_at	DYNC2LI1	dynein, cytoplasmic 2, light intermediate chain 1	1.13	0.131	0.608
1488	1554325_at	DOCK2	dedicator of cytokinesis 2	1.06	0.215	0.697
1489	1554327_a_at	CANT1	calcium activated nucleotidase 1	0.99	0.906	0.983
1490	1554328_at	STXBP4	syntaxin binding protein 4	1.27	0.001	0.147
1491	1554329_x_at	STXBP4	syntaxin binding protein 4	1.08	0.324	0.776
1492	1554331_a_at	LRRC18	leucine rich repeat containing 18	1.03	0.519	0.877
1493	1554332_a_at	RP11-93B14.5	uncharacterized LOC100127888	0.95	0.465	0.851
1494	1554333_at	DNAJA4	DnaJ (Hsp40) homolog, subfamily A, member 4	1.05	0.33	0.779
1495	1554334_a_at	DNAJA4	DnaJ (Hsp40) homolog, subfamily A, member 4	0.93	0.331	0.78
1496	1554335_at	CYTH4	cytohesin 4	1.03	0.556	0.89
1497	1554337_at	FARP2	FERM, RhoGEF and pleckstrin domain protein 2	0.94	0.19	0.675
1498	1554339_a_at	COG3	component of oligomeric golgi complex 3	1.04	0.41	0.822
1499	1554340_a_at	DRAXIN	dorsal inhibitory axon guidance protein	1.14	0.01	0.271
1500	1554341_a_at	HELQ	helicase, POLQ-like	1.06	0.174	0.658
1501	1554342_s_at	HELQ	helicase, POLQ-like	1.05	0.269	0.741
1502	1554343_a_at	STAP1	signal transducing adaptor family member 1	1.05	0.364	0.8
1503	1554344_s_at	NA	NA	0.97	0.51	0.873
1504	1554345_a_at	GIN1	gypsy retrotransposon integrase 1	1.11	0.067	0.497
1505	1554346_at	GNB5	guanine nucleotide binding protein (G protein), beta 5	1.03	0.53	0.88
1506	1554348_s_at	CDKN2AIPNL	CDKN2A interacting protein N-terminal like	1.15	0.022	0.354
1507	1554349_at	XRCC6BP1	XRCC6 binding protein 1	1.07	0.32	0.774
1508	1554351_a_at	TIPRL	TOR signaling pathway regulator	1.16	0.009	0.264
1509	1554352_s_at	DENND4A	DENN/MADD domain containing 4A	1.03	0.509	0.872
1510	1554354_at	SIAE	sialic acid acetylesterase	0.96	0.233	0.711
1511	1554355_a_at	SIAE	sialic acid acetylesterase	1	0.972	0.995
1512	1554356_at	GINS4	GINS complex subunit 4 (Sld5 homolog)	1.04	0.426	0.832
1513	1554360_at	FCHSD2	FCH and double SH3 domains 2	1.05	0.308	0.768
1514	1554362_at	BTG4	B-cell translocation gene 4	0.97	0.507	0.872
1515	1554364_at	PPP2R5C	protein phosphatase 2, regulatory subunit B', gamma	1.03	0.615	0.908
1516	1554365_a_at	PPP2R5C	protein phosphatase 2, regulatory subunit B', gamma	1.13	0.006	0.243
1517	1554367_at	CALHM1	calcium homeostasis modulator 1	0.92	0.175	0.659
1518	1554368_at	NA	NA	1.02	0.585	0.899
1519	1554371_at	PKD1L2	polycystic kidney disease 1-like 2	0.9	0.104	0.568
1520	1554372_at	NA	NA	1.05	0.319	0.774
1521	1554374_at	NA	NA	0.99	0.796	0.96
1522	1554375_a_at	NR1H4	nuclear receptor subfamily 1, group H, member 4	0.98	0.719	0.939
1523	1554376_s_at	PTPLA	protein tyrosine phosphatase-like (proline instead of catalytic arginine), member A	1	0.977	0.996
1524	1554377_a_at	CNTNAP4	contactin associated protein-like 4	0.89	0.063	0.488
1525	1554378_a_at	PDE1C	phosphodiesterase 1C, calmodulin-dependent 70kDa	1.05	0.308	0.768
1526	1554379_a_at	TP73	tumor protein p73	1.04	0.394	0.815
1527	1554380_at	NEK11	NIMA-related kinase 11	1.06	0.183	0.667
1528	1554382_at	LINC00656	long intergenic non-protein coding RNA 656	0.88	0.094	0.552
1529	1554383_a_at	TRAM2	translocation associated membrane protein 2	1.05	0.279	0.748
1530	1554384_at	PADI2	peptidyl arginine deiminase, type II	0.98	0.685	0.929
1531	1554385_a_at	PADI2	peptidyl arginine deiminase, type II	0.96	0.497	0.867
1532	1554386_at	CST9	cystatin 9 (testatin)	1	0.964	0.994
1533	1554388_at	VPS29	vacuolar protein sorting 29 homolog (S. cerevisiae)	0.96	0.473	0.856
1534	1554390_s_at	ACTR2	ARP2 actin-related protein 2 homolog (yeast)	1.16	0.136	0.613
1535	1554391_at	LOC653581	uncharacterized LOC653581	1.11	0.077	0.519
1536	1554393_a_at	ADC	arginine decarboxylase	1.08	0.11	0.576
1537	1554394_at	NELL1	NEL-like 1 (chicken)	0.95	0.225	0.704
1538	1554396_at	UEVLD	UEV and lactate/malate dehyrogenase domains	1.02	0.737	0.944
1539	1554397_s_at	UEVLD	UEV and lactate/malate dehyrogenase domains	1.12	0.072	0.505
1540	1554398_at	LYG2	lysozyme G-like 2	1.05	0.195	0.68
1541	1554400_at	TCTE3	t-complex-associated-testis-expressed 3	1.02	0.728	0.941
1542	1554401_a_at	TCTE3	t-complex-associated-testis-expressed 3	0.95	0.267	0.739
1543	1554403_a_at	NA	NA	0.95	0.346	0.787
1544	1554404_a_at	NA	NA	0.86	0.019	0.336
1545	1554405_a_at	LINC00161	long intergenic non-protein coding RNA 161	1.05	0.149	0.628
1546	1554406_a_at	CLEC7A	C-type lectin domain family 7, member A	0.99	0.796	0.96
1547	1554408_a_at	TK1	thymidine kinase 1, soluble	1.04	0.494	0.865
1548	1554409_at	NA	NA	1	0.955	0.992
1549	1554410_a_at	NA	NA	0.96	0.525	0.879
1550	1554411_at	CTNNB1	catenin (cadherin-associated protein), beta 1, 88kDa	1.07	0.14	0.616
1551	1554413_s_at	NA	NA	0.99	0.897	0.981
1552	1554414_a_at	OSGIN2	oxidative stress induced growth inhibitor family member 2	1.18	0.002	0.159
1553	1554415_at	TAF5L	TAF5-like RNA polymerase II, p300/CBP-associated factor (PCAF)-associated factor, 65kDa	1.09	0.157	0.638
1554	1554417_s_at	APH1A	APH1A gamma secretase subunit	1.1	0.036	0.413
1555	1554418_s_at	SPOCK3	sparc/osteonectin, cwcv and kazal-like domains proteoglycan (testican) 3	1	0.973	0.995
1556	1554419_x_at	GGNBP2	gametogenetin binding protein 2	0.98	0.63	0.913
1557	1554420_at	ATF3	activating transcription factor 3	0.91	0.188	0.673
1558	1554423_a_at	FBXO7	F-box protein 7	1.13	0.008	0.254
1559	1554424_at	FIP1L1	factor interacting with PAPOLA and CPSF1	1.22	0.047	0.448
1560	1554428_s_at	NLGN2	neuroligin 2	1	0.924	0.987
1561	1554429_a_at	DMWD	dystrophia myotonica, WD repeat containing	1.05	0.326	0.776
1562	1554430_at	SMIM11	small integral membrane protein 11	0.95	0.409	0.822
1563	1554432_x_at	SMIM11	small integral membrane protein 11	1	0.995	0.999
1564	1554433_a_at	ZNF146	zinc finger protein 146	1.23	0.003	0.197
1565	1554436_a_at	REG4	regenerating islet-derived family, member 4	0.95	0.253	0.729
1566	1554438_at	KIAA1217	KIAA1217	1.04	0.427	0.832
1567	1554440_at	KIAA0513	KIAA0513	0.92	0.139	0.615
1568	1554441_a_at	WAPAL	wings apart-like homolog (Drosophila)	1	0.99	0.998
1569	1554442_at	BEST1	bestrophin 1	0.94	0.215	0.697
1570	1554443_s_at	BEST1	bestrophin 1	0.98	0.671	0.926
1571	1554444_s_at	SLC35F6	solute carrier family 35, member F6	1.05	0.231	0.71
1572	1554445_at	ZNF85	zinc finger protein 85	1.03	0.498	0.868
1573	1554447_at	JPX	JPX transcript, XIST activator (non-protein coding)	1.01	0.897	0.981
1574	1554448_at	JPX	JPX transcript, XIST activator (non-protein coding)	1.08	0.239	0.716
1575	1554449_at	MIER3	mesoderm induction early response 1, family member 3	1.07	0.313	0.772
1576	1554450_s_at	MIER3	mesoderm induction early response 1, family member 3	1.02	0.712	0.937
1577	1554451_s_at	DNAJC14	DnaJ (Hsp40) homolog, subfamily C, member 14	1.08	0.188	0.672
1578	1554452_a_at	HILPDA	hypoxia inducible lipid droplet-associated	1.12	0.006	0.242
1579	1554453_at	HNRNPLL	heterogeneous nuclear ribonucleoprotein L-like	0.98	0.697	0.931
1580	1554455_at	LINS	lines homolog (Drosophila)	0.91	0.22	0.702
1581	1554456_a_at	LINS	lines homolog (Drosophila)	0.97	0.49	0.863
1582	1554459_s_at	CFHR3	complement factor H-related 3	1.1	0.188	0.673
1583	1554460_at	ST8SIA4	ST8 alpha-N-acetyl-neuraminide alpha-2,8-sialyltransferase 4	1.03	0.395	0.816
1584	1554462_a_at	DNAJB9	DnaJ (Hsp40) homolog, subfamily B, member 9	1.21	0.002	0.175
1585	1554464_a_at	CRTAP	cartilage associated protein	1.16	0.006	0.238
1586	1554465_s_at	NA	NA	1.27	0.005	0.227
1587	1554466_a_at	C16orf13	chromosome 16 open reading frame 13	1.05	0.312	0.771
1588	1554468_s_at	MRPL38	mitochondrial ribosomal protein L38	1.05	0.347	0.789
1589	1554469_at	ZBTB44	zinc finger and BTB domain containing 44	0.93	0.195	0.68
1590	1554470_s_at	ZBTB44	zinc finger and BTB domain containing 44	0.97	0.445	0.842
1591	1554471_a_at	ANKRD13C	ankyrin repeat domain 13C	1.12	0.069	0.5
1592	1554472_a_at	PHF20L1	PHD finger protein 20-like 1	1.02	0.661	0.922
1593	1554473_at	SRGAP1	SLIT-ROBO Rho GTPase activating protein 1	0.88	0.031	0.396
1594	1554474_a_at	MOXD1	monooxygenase, DBH-like 1	1	0.966	0.994
1595	1554475_a_at	C19orf47	chromosome 19 open reading frame 47	1	0.991	0.999
1596	1554476_x_at	ZNF808	zinc finger protein 808	1	0.945	0.991
1597	1554478_a_at	HEATR3	HEAT repeat containing 3	1.21	0.003	0.193
1598	1554479_a_at	CARD8	caspase recruitment domain family, member 8	1.06	0.125	0.6
1599	1554480_a_at	ARMC10	armadillo repeat containing 10	0.98	0.499	0.868
1600	1554481_a_at	EPB41	erythrocyte membrane protein band 4.1 (elliptocytosis 1, RH-linked)	0.97	0.494	0.865
1601	1554482_a_at	SAR1B	secretion associated, Ras related GTPase 1B	1.03	0.578	0.897
1602	1554483_at	TMEM37	transmembrane protein 37	0.92	0.059	0.479
1603	1554485_s_at	TMEM37	transmembrane protein 37	0.94	0.2	0.683
1604	1554486_a_at	GFOD1	glucose-fructose oxidoreductase domain containing 1	0.98	0.688	0.929
1605	1554487_a_at	ATF6B	activating transcription factor 6 beta	0.95	0.377	0.807
1606	1554488_at	CEP70	centrosomal protein 70kDa	0.97	0.489	0.863
1607	1554489_a_at	CEP70	centrosomal protein 70kDa	1.35	0.003	0.184
1608	1554491_a_at	SERPINC1	serpin peptidase inhibitor, clade C (antithrombin), member 1	0.97	0.438	0.838
1609	1554492_at	THADA	thyroid adenoma associated	1.07	0.098	0.559
1610	1554493_s_at	THADA	thyroid adenoma associated	1.06	0.48	0.859
1611	1554494_at	MTHFSD	methenyltetrahydrofolate synthetase domain containing	0.97	0.477	0.858
1612	1554495_s_at	MTHFSD	methenyltetrahydrofolate synthetase domain containing	1.1	0.068	0.499
1613	1554496_at	RAD51B	RAD51 paralog B	1.04	0.49	0.863
1614	1554499_s_at	PPA2	pyrophosphatase (inorganic) 2	1.04	0.425	0.831
1615	1554500_a_at	RGS7	regulator of G-protein signaling 7	0.97	0.432	0.835
1616	1554501_at	TSC22D4	TSC22 domain family, member 4	1.03	0.694	0.931
1617	1554503_a_at	OSCAR	osteoclast associated, immunoglobulin-like receptor	0.93	0.2	0.683
1618	1554504_at	NAALAD2	N-acetylated alpha-linked acidic dipeptidase 2	0.95	0.647	0.918
1619	1554506_x_at	NAALAD2	N-acetylated alpha-linked acidic dipeptidase 2	0.98	0.681	0.928
1620	1554507_at	NAALAD2	N-acetylated alpha-linked acidic dipeptidase 2	1.13	0.174	0.658
1621	1554508_at	PIK3AP1	phosphoinositide-3-kinase adaptor protein 1	0.99	0.896	0.981
1622	1554509_a_at	FAM188A	family with sequence similarity 188, member A	1.15	0.066	0.496
1623	1554510_s_at	GHITM	growth hormone inducible transmembrane protein	1.05	0.2	0.683
1624	1554511_at	WWC1	WW and C2 domain containing 1	0.97	0.416	0.826
1625	1554512_a_at	CEP89	centrosomal protein 89kDa	1.06	0.563	0.892
1626	1554513_s_at	CEP89	centrosomal protein 89kDa	1.23	0.013	0.298
1627	1554514_at	ACSM5	acyl-CoA synthetase medium-chain family member 5	0.97	0.429	0.834
1628	1554516_at	LINC00537	long intergenic non-protein coding RNA 537	1.05	0.265	0.738
1629	1554517_x_at	LINC00537	long intergenic non-protein coding RNA 537	0.97	0.569	0.895
1630	1554518_at	GSTCD	glutathione S-transferase, C-terminal domain containing	1.1	0.18	0.664
1631	1554519_at	CD80	CD80 molecule	1.09	0.306	0.766
1632	1554520_at	LOC283861	uncharacterized LOC283861	1.07	0.135	0.612
1633	1554522_at	CNNM2	cyclin M2	0.91	0.064	0.489
1634	1554523_a_at	CNNM2	cyclin M2	0.95	0.38	0.809
1635	1554524_a_at	OLFM3	olfactomedin 3	1.06	0.241	0.717
1636	1554526_at	OLFM3	olfactomedin 3	0.91	0.365	0.8
1637	1554528_at	MAATS1	MYCBP-associated, testis expressed 1	1.09	0.198	0.682
1638	1554530_at	VSTM2A	V-set and transmembrane domain containing 2A	0.96	0.487	0.862
1639	1554531_at	TTC12	tetratricopeptide repeat domain 12	0.94	0.199	0.683
1640	1554533_at	C2	complement component 2	1	0.957	0.993
1641	1554534_at	DPYD	dihydropyrimidine dehydrogenase	1.01	0.774	0.954
1642	1554536_at	DPYD	dihydropyrimidine dehydrogenase	1.03	0.425	0.831
1643	1554537_at	TMEM126B	transmembrane protein 126B	1.08	0.092	0.547
1644	1554538_at	RHOF	ras homolog family member F (in filopodia)	0.96	0.542	0.885
1645	1554539_a_at	RHOF	ras homolog family member F (in filopodia)	1.03	0.607	0.906
1646	1554540_at	DNAH14	dynein, axonemal, heavy chain 14	1.07	0.126	0.601
1647	1554541_a_at	GPRIN2	G protein regulated inducer of neurite outgrowth 2	1.08	0.206	0.69
1648	1554542_at	SLC25A48	solute carrier family 25, member 48	0.96	0.463	0.85
1649	1554543_at	SPAG9	sperm associated antigen 9	1.1	0.068	0.499
1650	1554544_a_at	MBP	myelin basic protein	1.08	0.132	0.608
1651	1554545_at	APOBEC4	apolipoprotein B mRNA editing enzyme, catalytic polypeptide-like 4 (putative)	0.97	0.656	0.921
1652	1554547_at	FAM13C	family with sequence similarity 13, member C	1.04	0.471	0.855
1653	1554549_a_at	WDR20	WD repeat domain 20	1	0.968	0.995
1654	1554550_at	KIAA1430	KIAA1430	1.03	0.607	0.905
1655	1554553_s_at	YIF1B	Yip1 interacting factor homolog B (S. cerevisiae)	1.08	0.157	0.637
1656	1554554_at	CCDC57	coiled-coil domain containing 57	0.9	0.053	0.464
1657	1554555_a_at	SETD6	SET domain containing 6	0.94	0.174	0.658
1658	1554556_a_at	ATP11B	ATPase, class VI, type 11B	1.03	0.613	0.908
1659	1554557_at	ATP11B	ATPase, class VI, type 11B	1.04	0.506	0.871
1660	1554558_at	DCAF5	DDB1 and CUL4 associated factor 5	0.96	0.355	0.794
1661	1554559_at	GPR62	G protein-coupled receptor 62	1.06	0.327	0.777
1662	1554560_at	PGM5	phosphoglucomutase 5	1.05	0.348	0.789
1663	1554564_a_at	SPPL3	signal peptide peptidase like 3	1.02	0.818	0.964
1664	1554565_x_at	SPPL3	signal peptide peptidase like 3	1.04	0.385	0.811
1665	1554566_at	KCTD17	potassium channel tetramerization domain containing 17	0.9	0.045	0.444
1666	1554568_at	DYNLRB1	dynein, light chain, roadblock-type 1	1.01	0.941	0.99
1667	1554569_a_at	CELF2	CUGBP, Elav-like family member 2	0.93	0.191	0.675
1668	1554571_at	APBB1IP	amyloid beta (A4) precursor protein-binding, family B, member 1 interacting protein	0.96	0.55	0.888
1669	1554572_a_at	SUV39H2	suppressor of variegation 3-9 homolog 2 (Drosophila)	1.04	0.346	0.787
1670	1554574_a_at	CYB5R3	cytochrome b5 reductase 3	1.09	0.091	0.546
1671	1554575_a_at	BPNT1	3'(2'), 5'-bisphosphate nucleotidase 1	1.04	0.39	0.814
1672	1554576_a_at	ETV4	ets variant 4	1	0.997	0.999
1673	1554577_a_at	PSMD10	proteasome (prosome, macropain) 26S subunit, non-ATPase, 10	1.05	0.208	0.691
1674	1554578_at	ZNF70	zinc finger protein 70	0.93	0.196	0.68
1675	1554579_a_at	MYO18B	myosin XVIIIB	0.97	0.637	0.915
1676	1554580_a_at	WWP2	WW domain containing E3 ubiquitin protein ligase 2	1.02	0.797	0.961
1677	1554582_a_at	METTL20	methyltransferase like 20	1.05	0.323	0.775
1678	1554583_a_at	METTL20	methyltransferase like 20	0.95	0.384	0.811
1679	1554584_at	LRRC48	leucine rich repeat containing 48	1.01	0.788	0.959
1680	1554586_a_at	RHOBTB2	Rho-related BTB domain containing 2	0.95	0.469	0.853
1681	1554588_a_at	TTC30B	tetratricopeptide repeat domain 30B	1.21	0.001	0.143
1682	1554589_at	LENG9	leukocyte receptor cluster (LRC) member 9	0.97	0.579	0.898
1683	1554591_at	PCAT4	prostate cancer associated transcript 4 (non-protein coding)	0.87	0.057	0.475
1684	1554592_a_at	SLC1A6	solute carrier family 1 (high affinity aspartate/glutamate transporter), member 6	1.1	0.043	0.437
1685	1554593_s_at	SLC1A6	solute carrier family 1 (high affinity aspartate/glutamate transporter), member 6	1.03	0.424	0.831
1686	1554594_at	ARHGAP27	Rho GTPase activating protein 27	0.94	0.338	0.784
1687	1554595_at	SYMPK	symplekin	0.97	0.557	0.89
1688	1554597_at	NA	NA	0.96	0.415	0.825
1689	1554599_x_at	NA	NA	0.91	0.038	0.42
1690	1554600_s_at	LMNA	lamin A/C	1.13	0.018	0.329
1691	1554601_at	NKAIN2	Na+/K+ transporting ATPase interacting 2	0.99	0.842	0.97
1692	1554602_at	RBM8A	RNA binding motif protein 8A	1.02	0.664	0.924
1693	1554604_at	MBTPS2	membrane-bound transcription factor peptidase, site 2	0.94	0.099	0.56
1694	1554606_at	CEP120	centrosomal protein 120kDa	1.06	0.312	0.771
1695	1554607_at	CNKSR2	connector enhancer of kinase suppressor of Ras 2	1.01	0.745	0.946
1696	1554608_at	TGOLN2	trans-golgi network protein 2	1.04	0.411	0.823
1697	1554609_at	LOC100287896	uncharacterized LOC100287896	1.01	0.864	0.974
1698	1554610_at	ANKMY1	ankyrin repeat and MYND domain containing 1	0.96	0.342	0.785
1699	1554612_at	KIAA0226	KIAA0226	0.99	0.915	0.985
1700	1554613_a_at	KIAA0226	KIAA0226	0.89	0.07	0.501
1701	1554614_a_at	PTBP2	polypyrimidine tract binding protein 2	1	0.994	0.999
1702	1554615_at	NA	NA	1.11	0.125	0.6
1703	1554616_at	SERPINB8	serpin peptidase inhibitor, clade B (ovalbumin), member 8	0.99	0.853	0.972
1704	1554618_at	AGFG2	ArfGAP with FG repeats 2	0.92	0.257	0.733
1705	1554619_at	MBLAC2	metallo-beta-lactamase domain containing 2	1.06	0.195	0.68
1706	1554621_at	DGKE	diacylglycerol kinase, epsilon 64kDa	1.09	0.046	0.447
1707	1554623_x_at	DGKE	diacylglycerol kinase, epsilon 64kDa	1.02	0.725	0.94
1708	1554624_a_at	SIRPB1	signal-regulatory protein beta 1	0.94	0.185	0.67
1709	1554625_at	BCL6B	B-cell CLL/lymphoma 6, member B	1.01	0.868	0.976
1710	1554627_a_at	ASCC1	activating signal cointegrator 1 complex subunit 1	1.04	0.394	0.815
1711	1554628_at	ZNF57	zinc finger protein 57	1	0.968	0.995
1712	1554629_at	EPHA7	EPH receptor A7	1.05	0.54	0.884
1713	1554631_at	ATM	ataxia telangiectasia mutated	0.96	0.581	0.898
1714	1554633_a_at	MYT1L	myelin transcription factor 1-like	1.03	0.458	0.848
1715	1554634_at	PDS5B	PDS5, regulator of cohesion maintenance, homolog B (S. cerevisiae)	1.03	0.607	0.906
1716	1554635_a_at	NPAS3	neuronal PAS domain protein 3	0.97	0.697	0.932
1717	1554636_at	NA	NA	0.94	0.302	0.764
1718	1554637_a_at	CBFA2T2	core-binding factor, runt domain, alpha subunit 2; translocated to, 2	0.98	0.782	0.957
1719	1554638_at	ZFYVE16	zinc finger, FYVE domain containing 16	0.8	0.018	0.333
1720	1554640_at	PALM2	paralemmin 2	1.06	0.447	0.843
1721	1554641_a_at	TET3	tet methylcytosine dioxygenase 3	0.92	0.142	0.619
1722	1554642_at	RNF32	ring finger protein 32	1	0.946	0.991
1723	1554643_at	RGS11	regulator of G-protein signaling 11	1.03	0.548	0.887
1724	1554646_at	OSBPL1A	oxysterol binding protein-like 1A	1.16	0.025	0.371
1725	1554648_a_at	DUOXA1	dual oxidase maturation factor 1	1.04	0.446	0.843
1726	1554649_at	NA	NA	1.02	0.792	0.96
1727	1554650_a_at	NA	NA	1.07	0.259	0.734
1728	1554652_s_at	MAST4	microtubule associated serine/threonine kinase family member 4	1.08	0.086	0.534
1729	1554655_a_at	RPRML	reprimo-like	1.02	0.713	0.937
1730	1554657_a_at	C20orf26	chromosome 20 open reading frame 26	1.06	0.385	0.811
1731	1554659_at	NEK4	NIMA-related kinase 4	1.05	0.353	0.792
1732	1554660_a_at	CNST	consortin, connexin sorting protein	1.11	0.021	0.349
1733	1554661_s_at	CNST	consortin, connexin sorting protein	1.14	0.033	0.405
1734	1554662_at	C17orf47	chromosome 17 open reading frame 47	1.02	0.727	0.94
1735	1554663_a_at	NUMA1	nuclear mitotic apparatus protein 1	0.96	0.624	0.911
1736	1554664_at	NAIF1	nuclear apoptosis inducing factor 1	0.94	0.259	0.734
1737	1554665_at	ZNF586	zinc finger protein 586	1.07	0.206	0.69
1738	1554666_at	RP11-333E1.1	uncharacterized LOC100130950	0.97	0.381	0.809
1739	1554667_s_at	METTL8	methyltransferase like 8	1.07	0.1	0.563
1740	1554668_a_at	FAM151A	family with sequence similarity 151, member A	0.98	0.598	0.903
1741	1554670_at	GGA1	golgi-associated, gamma adaptin ear containing, ARF binding protein 1	1.06	0.241	0.717
1742	1554671_a_at	SRRM2	serine/arginine repetitive matrix 2	1.01	0.934	0.989
1743	1554672_at	TTC26	tetratricopeptide repeat domain 26	1.1	0.063	0.487
1744	1554675_a_at	SYCE1	synaptonemal complex central element protein 1	1.02	0.651	0.92
1745	1554676_at	SRGN	serglycin	0.99	0.757	0.95
1746	1554677_s_at	CMTM4	CKLF-like MARVEL transmembrane domain containing 4	0.97	0.494	0.865
1747	1554678_s_at	HNRNPDL	heterogeneous nuclear ribonucleoprotein D-like	1.07	0.161	0.641
1748	1554679_a_at	LAPTM4B	lysosomal protein transmembrane 4 beta	1.09	0.101	0.565
1749	1554680_s_at	KCNS2	potassium voltage-gated channel, delayed-rectifier, subfamily S, member 2	0.91	0.034	0.408
1750	1554681_a_at	MGC50722	uncharacterized MGC50722	1.06	0.279	0.748
1751	1554683_a_at	MGC50722	uncharacterized MGC50722	1.06	0.172	0.655
1752	1554685_a_at	CEMIP	cell migration inducing protein, hyaluronan binding	1.07	0.177	0.661
1753	1554686_at	STAU2	staufen double-stranded RNA binding protein 2	0.98	0.653	0.92
1754	1554689_a_at	NLGN4X	neuroligin 4, X-linked	1.24	0	0.117
1755	1554690_a_at	TACC1	transforming, acidic coiled-coil containing protein 1	1	0.988	0.998
1756	1554691_a_at	PACSIN2	protein kinase C and casein kinase substrate in neurons 2	0.96	0.389	0.814
1757	1554692_at	SLC23A2	solute carrier family 23 (ascorbic acid transporter), member 2	0.88	0.011	0.284
1758	1554694_at	CCNY	cyclin Y	1.1	0.089	0.542
1759	1554696_s_at	TYMS	thymidylate synthetase	1.06	0.195	0.68
1760	1554697_at	ADAMTS9	ADAM metallopeptidase with thrombospondin type 1 motif, 9	1.02	0.762	0.951
1761	1554699_at	L3MBTL4	l(3)mbt-like 4 (Drosophila)	0.95	0.433	0.836
1762	1554700_at	CDH7	cadherin 7, type 2	1.01	0.725	0.94
1763	1554701_a_at	TBC1D16	TBC1 domain family, member 16	1.06	0.284	0.752
1764	1554702_at	NALCN	sodium leak channel, non-selective	1.1	0.032	0.4
1765	1554703_at	ARHGEF10	Rho guanine nucleotide exchange factor (GEF) 10	0.88	0.034	0.408
1766	1554704_at	ATP8B3	ATPase, aminophospholipid transporter, class I, type 8B, member 3	1.02	0.637	0.915
1767	1554705_at	SCARA5	scavenger receptor class A, member 5 (putative)	0.97	0.634	0.914
1768	1554706_at	OR2L13	olfactory receptor, family 2, subfamily L, member 13	0.98	0.654	0.92
1769	1554707_at	SPATA6L	spermatogenesis associated 6-like	0.98	0.633	0.914
1770	1554708_s_at	SPATA6L	spermatogenesis associated 6-like	0.94	0.178	0.662
1771	1554710_at	KCNMB1	potassium large conductance calcium-activated channel, subfamily M, beta member 1	0.92	0.315	0.772
1772	1554711_at	CALHM3	calcium homeostasis modulator 3	0.97	0.503	0.87
1773	1554712_a_at	GLYATL2	glycine-N-acyltransferase-like 2	0.96	0.313	0.771
1774	1554714_at	RELL1	RELT-like 1	1.04	0.525	0.879
1775	1554715_at	LINC00593	long intergenic non-protein coding RNA 593	1	0.93	0.988
1776	1554716_s_at	LINC00593	long intergenic non-protein coding RNA 593	1.07	0.162	0.642
1777	1554717_a_at	PDE4D	phosphodiesterase 4D, cAMP-specific	0.96	0.413	0.825
1778	1554719_at	NDUFA10	NADH dehydrogenase (ubiquinone) 1 alpha subcomplex, 10, 42kDa	0.95	0.368	0.802
1779	1554721_a_at	TAF2	TAF2 RNA polymerase II, TATA box binding protein (TBP)-associated factor, 150kDa	0.99	0.846	0.971
1780	1554722_at	TRPM3	transient receptor potential cation channel, subfamily M, member 3	1.03	0.577	0.897
1781	1554723_x_at	NA	NA	0.95	0.185	0.669
1782	1554724_at	SLC6A11	solute carrier family 6 (neurotransmitter transporter), member 11	1	0.941	0.99
1783	1554725_at	RABGAP1L	RAB GTPase activating protein 1-like	0.99	0.745	0.946
1784	1554726_at	ZNF655	zinc finger protein 655	1.1	0.078	0.521
1785	1554728_at	SLC9A1	solute carrier family 9, subfamily A (NHE1, cation proton antiporter 1), member 1	1.13	0.068	0.5
1786	1554730_at	MCTP1	multiple C2 domains, transmembrane 1	1.06	0.333	0.781
1787	1554732_at	RP11-290F5.2	uncharacterized LOC728175	0.95	0.313	0.771
1788	1554733_at	RP11-290F5.2	uncharacterized LOC728175	0.98	0.6	0.904
1789	1554735_a_at	TRIM7	tripartite motif containing 7	0.98	0.608	0.906
1790	1554736_at	ARHGAP29	Rho GTPase activating protein 29	1.08	0.147	0.624
1791	1554737_at	FBN2	fibrillin 2	1.07	0.222	0.703
1792	1554739_at	IPP	intracisternal A particle-promoted polypeptide	1.01	0.893	0.98
1793	1554740_a_at	IPP	intracisternal A particle-promoted polypeptide	0.96	0.497	0.867
1794	1554741_s_at	NA	NA	1.16	0.102	0.566
1795	1554742_at	PMS1	PMS1 postmeiotic segregation increased 1 (S. cerevisiae)	0.94	0.162	0.642
1796	1554743_x_at	PMS1	PMS1 postmeiotic segregation increased 1 (S. cerevisiae)	1.02	0.831	0.968
1797	1554744_at	CARD16	caspase recruitment domain family, member 16	0.98	0.57	0.895
1798	1554745_at	RALGPS1	Ral GEF with PH domain and SH3 binding motif 1	1	0.981	0.996
1799	1554747_a_at	SEPT2	septin 2	1.09	0.069	0.501
1800	1554748_at	CLCNKB	chloride channel, voltage-sensitive Kb	1.12	0.042	0.432
1801	1554749_s_at	CLCNKB	chloride channel, voltage-sensitive Kb	0.97	0.572	0.895
1802	1554751_at	NA	NA	0.97	0.619	0.91
1803	1554752_a_at	NA	NA	1.01	0.88	0.978
1804	1554755_a_at	MTUS2	microtubule associated tumor suppressor candidate 2	1.02	0.746	0.946
1805	1554757_a_at	INPP5A	inositol polyphosphate-5-phosphatase, 40kDa	1.07	0.168	0.649
1806	1554758_a_at	CD99L2	CD99 molecule-like 2	1	0.941	0.99
1807	1554759_at	SRCIN1	SRC kinase signaling inhibitor 1	0.97	0.426	0.832
1808	1554761_a_at	HEATR2	HEAT repeat containing 2	1.08	0.064	0.49
1809	1554762_a_at	NA	NA	1.02	0.711	0.937
1810	1554763_at	UBE2DNL	ubiquitin-conjugating enzyme E2D N-terminal like (pseudogene)	0.96	0.49	0.863
1811	1554764_a_at	LINC00301	long intergenic non-protein coding RNA 301	0.99	0.746	0.946
1812	1554765_a_at	LINC00301	long intergenic non-protein coding RNA 301	1	0.955	0.992
1813	1554766_s_at	NA	NA	1	0.921	0.986
1814	1554767_s_at	CRYZL1	crystallin, zeta (quinone reductase)-like 1	1.18	0.015	0.312
1815	1554768_a_at	MAD2L1	MAD2 mitotic arrest deficient-like 1 (yeast)	1.07	0.119	0.591
1816	1554769_at	ZNF785	zinc finger protein 785	1.13	0.039	0.423
1817	1554770_x_at	ZNF785	zinc finger protein 785	1.09	0.101	0.565
1818	1554771_at	NA	NA	0.92	0.315	0.772
1819	1554772_at	EFCAB13	EF-hand calcium binding domain 13	0.93	0.242	0.719
1820	1554773_at	WFIKKN2	WAP, follistatin/kazal, immunoglobulin, kunitz and netrin domain containing 2	1.07	0.157	0.637
1821	1554774_at	MINA	MYC induced nuclear antigen	0.99	0.865	0.975
1822	1554776_at	ZFP42	ZFP42 zinc finger protein	1.09	0.401	0.818
1823	1554777_at	ZFP42	ZFP42 zinc finger protein	1.18	0.018	0.328
1824	1554778_at	PHLDB2	pleckstrin homology-like domain, family B, member 2	0.99	0.883	0.978
1825	1554779_s_at	PHLDB2	pleckstrin homology-like domain, family B, member 2	1.11	0.104	0.568
1826	1554780_a_at	PHTF2	putative homeodomain transcription factor 2	1.17	0.019	0.334
1827	1554781_at	MGC32805	uncharacterized LOC153163	0.96	0.434	0.836
1828	1554782_at	KLHL30-AS1	KLHL30 antisense RNA 1	0.98	0.579	0.898
1829	1554783_s_at	ARHGEF2	Rho/Rac guanine nucleotide exchange factor (GEF) 2	1.07	0.075	0.513
1830	1554784_at	CNTN1	contactin 1	0.95	0.209	0.692
1831	1554785_at	CCDC82	coiled-coil domain containing 82	1.15	0.048	0.449
1832	1554786_at	CASS4	Cas scaffolding protein family member 4	0.97	0.609	0.906
1833	1554787_at	C9orf96	chromosome 9 open reading frame 96	1.02	0.651	0.92
1834	1554789_a_at	PDE8B	phosphodiesterase 8B	1.08	0.094	0.552
1835	1554790_at	ZSCAN20	zinc finger and SCAN domain containing 20	1.19	0.092	0.548
1836	1554791_a_at	KANSL1L	KAT8 regulatory NSL complex subunit 1-like	0.97	0.573	0.896
1837	1554793_at	UBE3C	ubiquitin protein ligase E3C	0.97	0.469	0.854
1838	1554794_a_at	UBE3C	ubiquitin protein ligase E3C	1.08	0.109	0.575
1839	1554795_a_at	FBLIM1	filamin binding LIM protein 1	1	0.984	0.997
1840	1554796_at	DPP6	dipeptidyl-peptidase 6	0.99	0.894	0.98
1841	1554797_at	SYT16	synaptotagmin XVI	1.04	0.301	0.764
1842	1554798_at	SNED1	sushi, nidogen and EGF-like domains 1	0.95	0.294	0.759
1843	1554800_at	RAB39A	RAB39A, member RAS oncogene family	1.02	0.787	0.958
1844	1554801_at	FNDC9	fibronectin type III domain containing 9	0.98	0.61	0.907
1845	1554803_s_at	TRIM72	tripartite motif containing 72, E3 ubiquitin protein ligase	0.94	0.254	0.73
1846	1554804_a_at	CLDN19	claudin 19	0.98	0.616	0.909
1847	1554805_at	CLDN19	claudin 19	0.99	0.869	0.976
1848	1554806_a_at	FBXO8	F-box protein 8	1.08	0.049	0.453
1849	1554807_a_at	SPIRE1	spire-type actin nucleation factor 1	1.04	0.531	0.881
1850	1554808_at	ACP1	acid phosphatase 1, soluble	1.08	0.077	0.519
1851	1554809_at	LOC389199	uncharacterized LOC389199	0.99	0.81	0.963
1852	1554810_at	PLA2G4C	phospholipase A2, group IVC (cytosolic, calcium-independent)	1.07	0.279	0.748
1853	1554812_at	CLDN20	claudin 20	0.94	0.105	0.571
1854	1554813_at	NA	NA	0.95	0.291	0.757
1855	1554814_at	UBE2O	ubiquitin-conjugating enzyme E2O	1.01	0.793	0.96
1856	1554816_at	ASTN2	astrotactin 2	0.98	0.695	0.931
1857	1554818_s_at	DZANK1	double zinc ribbon and ankyrin repeat domains 1	1.16	0.005	0.232
1858	1554819_a_at	ITGA11	integrin, alpha 11	1	0.978	0.996
1859	1554820_at	AGBL3	ATP/GTP binding protein-like 3	0.92	0.058	0.478
1860	1554821_a_at	ZBED1	zinc finger, BED-type containing 1	1.12	0.018	0.33
1861	1554822_at	PHTF2	putative homeodomain transcription factor 2	0.87	0.025	0.37
1862	1554824_at	ZNF585A	zinc finger protein 585A	1	0.97	0.995
1863	1554825_at	NA	NA	1.02	0.791	0.959
1864	1554826_at	CDK15	cyclin-dependent kinase 15	0.96	0.448	0.844
1865	1554827_a_at	ADCY7	adenylate cyclase 7	1.08	0.224	0.704
1866	1554828_at	PDGFRA	platelet-derived growth factor receptor, alpha polypeptide	1.07	0.15	0.629
1867	1554830_a_at	STEAP3	STEAP family member 3, metalloreductase	0.99	0.762	0.951
1868	1554831_x_at	ALS2CR11	amyotrophic lateral sclerosis 2 (juvenile) chromosome region, candidate 11	0.98	0.687	0.929
1869	1554833_at	MCTP2	multiple C2 domains, transmembrane 2	0.99	0.875	0.977
1870	1554834_a_at	RASSF5	Ras association (RalGDS/AF-6) domain family member 5	1.05	0.503	0.87
1871	1554835_a_at	B3GNT5	UDP-GlcNAc:betaGal beta-1,3-N-acetylglucosaminyltransferase 5	0.9	0.017	0.326
1872	1554836_at	USP36	ubiquitin specific peptidase 36	0.99	0.843	0.97
1873	1554837_a_at	NA	NA	1.01	0.772	0.954
1874	1554839_at	CIDECP	cell death-inducing DFFA-like effector c pseudogene	0.97	0.528	0.88
1875	1554840_at	LOC280665	anti-CNG alpha 1 cation channel translation product-like	0.95	0.37	0.803
1876	1554841_at	MTHFD2L	methylenetetrahydrofolate dehydrogenase (NADP+ dependent) 2-like	0.96	0.575	0.897
1877	1554842_at	SLC12A1	solute carrier family 12 (sodium/potassium/chloride transporter), member 1	1.02	0.732	0.942
1878	1554844_at	EYA3	eyes absent homolog 3 (Drosophila)	0.97	0.354	0.794
1879	1554846_at	CCDC158	coiled-coil domain containing 158	1.01	0.816	0.964
1880	1554847_at	ATP6V1B1	ATPase, H+ transporting, lysosomal 56/58kDa, V1 subunit B1	1.02	0.804	0.962
1881	1554849_at	TOR1A	torsin family 1, member A (torsin A)	1.02	0.625	0.912
1882	1554850_at	VWA5B2	von Willebrand factor A domain containing 5B2	1.01	0.899	0.981
1883	1554852_a_at	KIAA1257	KIAA1257	1.06	0.291	0.757
1884	1554853_at	CYP2U1	cytochrome P450, family 2, subfamily U, polypeptide 1	0.99	0.79	0.959
1885	1554855_at	PARK2	parkin RBR E3 ubiquitin protein ligase	0.89	0.066	0.496
1886	1554857_at	ELMO2	engulfment and cell motility 2	0.99	0.901	0.982
1887	1554860_at	PTPN7	protein tyrosine phosphatase, non-receptor type 7	0.98	0.699	0.932
1888	1554862_at	CMAHP	cytidine monophospho-N-acetylneuraminic acid hydroxylase, pseudogene	1.03	0.559	0.89
1889	1554863_s_at	DOK5	docking protein 5	1.08	0.132	0.608
1890	1554864_a_at	SDC3	syndecan 3	1.02	0.581	0.899
1891	1554865_at	NA	NA	1.01	0.886	0.979
1892	1554866_at	TMEM135	transmembrane protein 135	1.05	0.255	0.731
1893	1554867_a_at	PRR16	proline rich 16	1.02	0.676	0.927
1894	1554868_s_at	PCNP	PEST proteolytic signal containing nuclear protein	1.05	0.377	0.807
1895	1554869_at	WDR37	WD repeat domain 37	1.03	0.716	0.938
1896	1554871_at	NA	NA	1.13	0.014	0.304
1897	1554872_a_at	HMGCLL1	3-hydroxymethyl-3-methylglutaryl-CoA lyase-like 1	1.01	0.812	0.964
1898	1554873_at	CSPP1	centrosome and spindle pole associated protein 1	1.12	0.057	0.474
1899	1554874_at	MITF	microphthalmia-associated transcription factor	1.01	0.758	0.95
1900	1554875_at	CAMKMT	calmodulin-lysine N-methyltransferase	1	0.981	0.996
1901	1554876_a_at	S100Z	S100 calcium binding protein Z	1.01	0.827	0.967
1902	1554878_a_at	ABCD3	ATP-binding cassette, sub-family D (ALD), member 3	1.1	0.113	0.582
1903	1554880_at	DKFZP434K028	uncharacterized LOC26070	1.03	0.562	0.891
1904	1554882_at	ERCC8	excision repair cross-complementation group 8	1.1	0.17	0.652
1905	1554883_a_at	ERCC8	excision repair cross-complementation group 8	1.07	0.243	0.719
1906	1554884_at	PRIM2	primase, DNA, polypeptide 2 (58kDa)	0.98	0.582	0.899
1907	1554885_a_at	PRIM2	primase, DNA, polypeptide 2 (58kDa)	1.09	0.145	0.622
1908	1554886_a_at	MLXIP	MLX interacting protein	1.03	0.545	0.886
1909	1554887_at	RP11-132A1.4	uncharacterized LOC101927746	1.02	0.795	0.96
1910	1554889_at	TIA1	TIA1 cytotoxic granule-associated RNA binding protein	1	0.967	0.995
1911	1554890_a_at	TIA1	TIA1 cytotoxic granule-associated RNA binding protein	1.09	0.174	0.658
1912	1554891_at	LOC101927129	uncharacterized LOC101927129	1.08	0.099	0.561
1913	1554892_a_at	MS4A3	membrane-spanning 4-domains, subfamily A, member 3 (hematopoietic cell-specific)	0.96	0.341	0.785
1914	1554894_a_at	PCBD2	pterin-4 alpha-carbinolamine dehydratase/dimerization cofactor of hepatocyte nuclear factor 1 alpha (TCF1) 2	0.91	0.122	0.595
1915	1554895_a_at	RHBDL2	rhomboid, veinlet-like 2 (Drosophila)	1	0.987	0.998
1916	1554897_s_at	RHBDL2	rhomboid, veinlet-like 2 (Drosophila)	1.01	0.875	0.977
1917	1554899_s_at	FCER1G	Fc fragment of IgE, high affinity I, receptor for; gamma polypeptide	0.97	0.383	0.81
1918	1554901_at	GAFA1	FGF2-associated protein GAFA1	0.92	0.077	0.518
1919	1554903_at	FRMD8	FERM domain containing 8	1.01	0.762	0.951
1920	1554905_x_at	FRMD8	FERM domain containing 8	1	0.95	0.991
1921	1554906_a_at	MPHOSPH6	M-phase phosphoprotein 6	0.89	0.049	0.453
1922	1554907_a_at	NA	NA	1.07	0.183	0.668
1923	1554908_at	HYDIN	HYDIN, axonemal central pair apparatus protein	0.94	0.279	0.748
1924	1554909_at	CCDC36	coiled-coil domain containing 36	0.99	0.796	0.96
1925	1554910_at	PRKD3	protein kinase D3	0.94	0.353	0.793
1926	1554911_at	ABCC11	ATP-binding cassette, sub-family C (CFTR/MRP), member 11	1.03	0.577	0.897
1927	1554912_at	ESYT3	extended synaptotagmin-like protein 3	1.04	0.354	0.794
1928	1554914_at	PLA2G4D	phospholipase A2, group IVD (cytosolic)	0.92	0.101	0.565
1929	1554915_a_at	PDE12	phosphodiesterase 12	1.16	0.01	0.275
1930	1554916_a_at	JRK	jerky homolog (mouse)	1.02	0.704	0.934
1931	1554918_a_at	ABCC4	ATP-binding cassette, sub-family C (CFTR/MRP), member 4	1.02	0.672	0.926
1932	1554919_s_at	C7orf63	chromosome 7 open reading frame 63	0.9	0.2	0.683
1933	1554920_at	SCEL	sciellin	1.01	0.875	0.977
1934	1554921_a_at	SCEL	sciellin	1	0.966	0.994
1935	1554922_at	ZNF678	zinc finger protein 678	1.22	0.018	0.331
1936	1554923_at	ANKS6	ankyrin repeat and sterile alpha motif domain containing 6	0.99	0.807	0.962
1937	1554927_at	LINC00598	long intergenic non-protein coding RNA 598	0.97	0.599	0.903
1938	1554929_at	SIK3	SIK family kinase 3	0.97	0.667	0.925
1939	1554930_a_at	FUT8	fucosyltransferase 8 (alpha (1,6) fucosyltransferase)	1.08	0.061	0.483
1940	1554931_at	CYP4A11	cytochrome P450, family 4, subfamily A, polypeptide 11	0.97	0.545	0.886
1941	1554932_at	ZSWIM2	zinc finger, SWIM-type containing 2	1.01	0.894	0.981
1942	1554933_at	PSIP1	PC4 and SFRS1 interacting protein 1	0.92	0.088	0.54
1943	1554934_at	RCBTB1	regulator of chromosome condensation (RCC1) and BTB (POZ) domain containing protein 1	1	0.984	0.997
1944	1554937_x_at	EXOC3L1	exocyst complex component 3-like 1	1	0.98	0.996
1945	1554938_a_at	ACOT11	acyl-CoA thioesterase 11	0.95	0.517	0.876
1946	1554940_a_at	AP000345.1	uncharacterized LOC388882	0.96	0.435	0.837
1947	1554941_at	KLHL14	kelch-like family member 14	1.02	0.553	0.889
1948	1554942_a_at	KLHL14	kelch-like family member 14	0.95	0.36	0.798
1949	1554943_at	VIL1	villin 1	1.01	0.867	0.975
1950	1554945_x_at	VIL1	villin 1	1.05	0.317	0.773
1951	1554946_at	LINC01234	long intergenic non-protein coding RNA 1234	0.98	0.695	0.931
1952	1554947_at	ACAT1	acetyl-CoA acetyltransferase 1	0.96	0.325	0.776
1953	1554948_at	NA	NA	0.85	0.042	0.435
1954	1554949_at	LOC554174	uncharacterized LOC554174	0.99	0.87	0.976
1955	1554950_at	ACAN	aggrecan	0.97	0.582	0.899
1956	1554951_at	NA	NA	1.02	0.719	0.939
1957	1554952_s_at	NLRP12	NLR family, pyrin domain containing 12	0.97	0.673	0.926
1958	1554953_a_at	C21orf90	chromosome 21 open reading frame 90	1.07	0.385	0.811
1959	1554954_at	C21orf90	chromosome 21 open reading frame 90	0.99	0.822	0.966
1960	1554957_at	NA	NA	1.05	0.368	0.802
1961	1554958_at	ZNF641	zinc finger protein 641	0.95	0.478	0.859
1962	1554960_at	C1orf110	chromosome 1 open reading frame 110	0.94	0.169	0.65
1963	1554961_at	FGFR4	fibroblast growth factor receptor 4	0.94	0.192	0.677
1964	1554962_a_at	FGFR4	fibroblast growth factor receptor 4	0.88	0.007	0.25
1965	1554963_at	NA	NA	0.99	0.836	0.968
1966	1554964_x_at	NA	NA	1.11	0.034	0.408
1967	1554965_at	FILIP1L	filamin A interacting protein 1-like	1.06	0.153	0.633
1968	1554966_a_at	FILIP1L	filamin A interacting protein 1-like	0.94	0.352	0.792
1969	1554967_at	DIP2A	DIP2 disco-interacting protein 2 homolog A (Drosophila)	1.02	0.688	0.929
1970	1554969_x_at	DIP2A	DIP2 disco-interacting protein 2 homolog A (Drosophila)	1.01	0.875	0.977
1971	1554970_at	PDILT	protein disulfide isomerase-like, testis expressed	1.04	0.43	0.834
1972	1554971_at	OK/SW-CL.58	OK/SW-CL.58	0.98	0.749	0.947
1973	1554972_at	NA	NA	0.98	0.731	0.942
1974	1554973_a_at	ZBTB26	zinc finger and BTB domain containing 26	1.1	0.134	0.61
1975	1554974_at	ACY3	aspartoacylase (aminocyclase) 3	0.95	0.225	0.705
1976	1554976_a_at	LINC00051	long intergenic non-protein coding RNA 51	1.08	0.128	0.604
1977	1554977_at	LKAAEAR1	LKAAEAR motif containing 1	1	0.95	0.991
1978	1554978_at	ERICH1-AS1	ERICH1 antisense RNA 1	0.83	0.001	0.144
1979	1554980_a_at	ATF3	activating transcription factor 3	1.05	0.274	0.744
1980	1554981_at	EQTN	equatorin, sperm acrosome associated	1.03	0.637	0.915
1981	1554982_a_at	EQTN	equatorin, sperm acrosome associated	1.08	0.103	0.568
1982	1554983_at	LINC00317	long intergenic non-protein coding RNA 317	1.04	0.4	0.818
1983	1554984_a_at	HLA-DOB	major histocompatibility complex, class II, DO beta	1.02	0.694	0.931
1984	1554985_at	ZNF396	zinc finger protein 396	1.02	0.744	0.946
1985	1554986_a_at	SNX19	sorting nexin 19	1.04	0.562	0.892
1986	1554987_at	GOLGA3	golgin A3	1.01	0.839	0.969
1987	1554988_at	SLC9C2	solute carrier family 9, member C2 (putative)	1.02	0.673	0.926
1988	1554989_at	AREL1	apoptosis resistant E3 ubiquitin protein ligase 1	1.07	0.24	0.717
1989	1554992_at	RASGRF1	Ras protein-specific guanine nucleotide-releasing factor 1	1.11	0.098	0.558
1990	1554994_at	RAG1	recombination activating gene 1	0.97	0.544	0.886
1991	1554996_at	NA	NA	0.9	0.093	0.551
1992	1554997_a_at	PTGS2	prostaglandin-endoperoxide synthase 2 (prostaglandin G/H synthase and cyclooxygenase)	1.06	0.155	0.635
1993	1554999_at	RASGEF1B	RasGEF domain family, member 1B	1.01	0.901	0.982
1994	1555000_at	OK/SW-CL.36	OK/SW-CL.36	0.9	0.07	0.502
1995	1555001_at	IQCF1	IQ motif containing F1	0.9	0.025	0.37
1996	1555002_at	MGC39545	uncharacterized LOC403312	0.92	0.078	0.521
1997	1555003_at	RBL1	retinoblastoma-like 1	0.97	0.549	0.887
1998	1555004_a_at	RBL1	retinoblastoma-like 1	1.03	0.505	0.871
1999	1555006_at	WDR66	WD repeat domain 66	1.01	0.755	0.949
[truncated: 52,676 more rows]

## Sheet: Entinostat-sheet 4
	Affy_ID	Symbol	Name	FC	p.value	adj.p.value
1	1007_s_at	NA	NA	0.9	0.076	0.241
2	1053_at	RFC2	replication factor C (activator 1) 2, 40kDa	1.06	0.261	0.5
3	117_at	HSPA6	heat shock 70kDa protein 6 (HSP70B')	1.19	0.02	0.103
4	121_at	PAX8	paired box 8	1.03	0.599	0.786
5	1255_g_at	GUCA1A	guanylate cyclase activator 1A (retina)	1.06	0.33	0.569
6	1294_at	NA	NA	1.03	0.693	0.845
7	1316_at	THRA	thyroid hormone receptor, alpha	0.98	0.85	0.929
8	1320_at	PTPN21	protein tyrosine phosphatase, non-receptor type 21	0.88	0.184	0.409
9	1405_i_at	CCL5	chemokine (C-C motif) ligand 5	0.91	0.173	0.395
10	1431_at	CYP2E1	cytochrome P450, family 2, subfamily E, polypeptide 1	1.07	0.168	0.388
11	1438_at	EPHB3	EPH receptor B3	1.1	0.125	0.325
12	1487_at	ESRRA	estrogen-related receptor alpha	1.13	0.056	0.199
13	1494_f_at	CYP2A6	cytochrome P450, family 2, subfamily A, polypeptide 6	1	0.963	0.984
14	1552256_a_at	SCARB1	scavenger receptor class B, member 1	1.77	0	0.002
15	1552257_a_at	TTLL12	tubulin tyrosine ligase-like family, member 12	1.11	0.094	0.274
16	1552258_at	LINC00152	long intergenic non-protein coding RNA 152	0.94	0.243	0.48
17	1552261_at	WFDC2	WAP four-disulfide core domain 2	1.22	0.029	0.132
18	1552263_at	MAPK1	mitogen-activated protein kinase 1	1.34	0.002	0.026
19	1552264_a_at	MAPK1	mitogen-activated protein kinase 1	1.4	0.007	0.054
20	1552266_at	ADAM32	ADAM metallopeptidase domain 32	0.99	0.837	0.923
21	1552269_at	SPATA17	spermatogenesis associated 17	1	1	1
22	1552271_at	PRR22	proline rich 22	1.08	0.389	0.623
23	1552272_a_at	PRR22	proline rich 22	1.22	0.032	0.14
24	1552274_at	PXK	PX domain containing serine/threonine kinase	1.04	0.672	0.832
25	1552275_s_at	PXK	PX domain containing serine/threonine kinase	1.07	0.606	0.791
26	1552276_a_at	VPS18	vacuolar protein sorting 18 homolog (S. cerevisiae)	0.96	0.478	0.696
27	1552277_a_at	MSANTD3	Myb/SANT-like DNA-binding domain containing 3	0.97	0.619	0.799
28	1552278_a_at	SLC46A1	solute carrier family 46 (folate transporter), member 1	0.88	0.12	0.317
29	1552279_a_at	SLC46A1	solute carrier family 46 (folate transporter), member 1	1.03	0.594	0.782
30	1552280_at	TIMD4	T-cell immunoglobulin and mucin domain containing 4	0.94	0.451	0.675
31	1552281_at	SLC39A5	solute carrier family 39 (zinc transporter), member 5	0.86	0.061	0.211
32	1552283_s_at	NA	NA	1.07	0.457	0.68
33	1552286_at	NA	NA	1.16	0.069	0.228
34	1552287_s_at	AFG3L1P	AFG3-like AAA ATPase 1, pseudogene	0.95	0.474	0.693
35	1552288_at	CILP2	cartilage intermediate layer protein 2	1.42	0.002	0.026
36	1552289_a_at	CILP2	cartilage intermediate layer protein 2	1.12	0.049	0.184
37	1552291_at	PIGX	phosphatidylinositol glycan anchor biosynthesis, class X	0.83	0.014	0.084
38	1552293_at	TMEM196	transmembrane protein 196	1.05	0.639	0.811
39	1552295_a_at	SLC39A13	solute carrier family 39 (zinc transporter), member 13	1.08	0.186	0.411
40	1552296_at	BEST4	bestrophin 4	0.57	0	0.002
41	1552299_at	AK9	adenylate kinase 9	0.97	0.739	0.871
42	1552301_a_at	CORO6	coronin 6	1.14	0.23	0.465
43	1552302_at	TMEM106A	transmembrane protein 106A	0.97	0.589	0.779
44	1552303_a_at	TMEM106A	transmembrane protein 106A	0.96	0.55	0.751
45	1552304_at	ALG10	ALG10, alpha-1,2-glucosyltransferase	0.93	0.456	0.679
46	1552306_at	ALG10	ALG10, alpha-1,2-glucosyltransferase	1.13	0.058	0.204
47	1552307_a_at	TTC39C	tetratricopeptide repeat domain 39C	0.67	0.001	0.017
48	1552309_a_at	NEXN	nexilin (F actin binding protein)	0.76	0.008	0.059
49	1552310_at	C15orf40	chromosome 15 open reading frame 40	0.95	0.314	0.554
50	1552311_a_at	RAX2	retina and anterior neural fold homeobox 2	1.01	0.868	0.937
51	1552312_a_at	MFAP3	microfibrillar-associated protein 3	0.98	0.817	0.913
52	1552314_a_at	EYA3	eyes absent homolog 3 (Drosophila)	1.01	0.892	0.95
53	1552315_at	GIMAP1	GTPase, IMAP family member 1	0.95	0.559	0.758
54	1552316_a_at	GIMAP1	GTPase, IMAP family member 1	0.92	0.243	0.481
55	1552318_at	GIMAP1	GTPase, IMAP family member 1	0.96	0.527	0.733
56	1552319_a_at	KLK8	kallikrein-related peptidase 8	1.42	0	0.005
57	1552320_a_at	CCDC65	coiled-coil domain containing 65	1.1	0.263	0.502
58	1552321_a_at	CCDC65	coiled-coil domain containing 65	1.07	0.215	0.447
59	1552322_at	FAM122C	family with sequence similarity 122C	0.96	0.421	0.65
60	1552323_s_at	FAM122C	family with sequence similarity 122C	0.98	0.851	0.929
61	1552325_at	CCDC11	coiled-coil domain containing 11	1.03	0.579	0.773
62	1552326_a_at	CCDC11	coiled-coil domain containing 11	0.98	0.797	0.902
63	1552327_at	ARMCX4	armadillo repeat containing, X-linked 4	0.84	0.039	0.16
64	1552329_at	RBBP6	retinoblastoma binding protein 6	0.77	0.001	0.014
65	1552330_at	CENPBD1	CENPB DNA-binding domains containing 1	0.95	0.463	0.685
66	1552332_at	TRIOBP	TRIO and F-actin binding protein	1.01	0.905	0.956
67	1552334_at	TRIOBP	TRIO and F-actin binding protein	1	1	1
68	1552335_at	CATSPER1	cation channel, sperm associated 1	1.18	0.042	0.166
69	1552337_s_at	HOXD4	homeobox D4	0.99	0.932	0.969
70	1552338_at	GSC	goosecoid homeobox	0.75	0.002	0.025
71	1552340_at	SP7	Sp7 transcription factor	0.93	0.212	0.442
72	1552343_s_at	PDE7A	phosphodiesterase 7A	0.81	0.015	0.087
73	1552344_s_at	CNOT7	CCR4-NOT transcription complex, subunit 7	1.02	0.713	0.857
74	1552347_at	CRYZL1	crystallin, zeta (quinone reductase)-like 1	0.83	0.018	0.097
75	1552348_at	PRSS33	protease, serine, 33	0.96	0.567	0.763
76	1552349_a_at	PRSS33	protease, serine, 33	0.94	0.425	0.654
77	1552354_at	C19orf26	chromosome 19 open reading frame 26	1.03	0.596	0.784
78	1552355_s_at	C19orf26	chromosome 19 open reading frame 26	0.86	0.019	0.099
79	1552359_at	MCMDC2	minichromosome maintenance domain containing 2	0.99	0.818	0.914
80	1552360_a_at	TIRAP	toll-interleukin 1 receptor (TIR) domain containing adaptor protein	0.78	0.005	0.04
81	1552362_a_at	LEAP2	liver expressed antimicrobial peptide 2	0.92	0.178	0.401
82	1552364_s_at	MSI2	musashi RNA-binding protein 2	1.18	0.06	0.21
83	1552365_at	SCIN	scinderin	0.98	0.767	0.886
84	1552367_a_at	SCIN	scinderin	0.99	0.889	0.948
85	1552368_at	CTCFL	CCCTC-binding factor (zinc finger protein)-like	1.03	0.74	0.871
86	1552370_at	C4orf33	chromosome 4 open reading frame 33	1.14	0.078	0.245
87	1552372_at	C4orf33	chromosome 4 open reading frame 33	0.93	0.202	0.431
88	1552373_s_at	C4orf33	chromosome 4 open reading frame 33	0.98	0.748	0.875
89	1552375_at	ZNF333	zinc finger protein 333	0.74	0.013	0.081
90	1552377_s_at	TVP23C	trans-golgi network vesicle protein 23 homolog C (S. cerevisiae)	1	0.944	0.975
91	1552378_s_at	RDH10	retinol dehydrogenase 10 (all-trans)	1.07	0.412	0.642
92	1552379_at	RDH10	retinol dehydrogenase 10 (all-trans)	0.92	0.176	0.398
93	1552381_at	SRSF12	serine/arginine-rich splicing factor 12	0.78	0.006	0.05
94	1552383_at	FAM71A	family with sequence similarity 71, member A	0.9	0.082	0.253
95	1552384_a_at	FAM71A	family with sequence similarity 71, member A	1.03	0.666	0.828
96	1552386_at	GAPT	GRB2-binding adaptor protein, transmembrane	0.93	0.288	0.528
97	1552388_at	FLJ30901	uncharacterized protein FLJ30901	0.48	0	0
98	1552389_at	ERICH5	glutamate-rich 5	0.97	0.618	0.798
99	1552390_a_at	ERICH5	glutamate-rich 5	0.97	0.637	0.81
100	1552391_at	C1orf65	chromosome 1 open reading frame 65	0.96	0.559	0.757
101	1552393_at	ENTHD1	ENTH domain containing 1	0.92	0.214	0.445
102	1552394_a_at	ENTHD1	ENTH domain containing 1	1.05	0.382	0.617
103	1552395_at	TSSK3	testis-specific serine kinase 3	0.92	0.128	0.329
104	1552396_at	WFDC6	WAP four-disulfide core domain 6	0.99	0.904	0.956
105	1552398_a_at	CLEC12A	C-type lectin domain family 12, member A	0.92	0.13	0.333
106	1552399_a_at	BRF1	BRF1, RNA polymerase III transcription initiation factor 90 kDa subunit	0.91	0.121	0.319
107	1552400_a_at	C15orf27	chromosome 15 open reading frame 27	1.42	0.007	0.055
108	1552401_a_at	NA	NA	0.91	0.141	0.35
109	1552402_at	CALML6	calmodulin-like 6	1.04	0.481	0.698
110	1552405_at	NLRP5	NLR family, pyrin domain containing 5	1.24	0.07	0.23
111	1552408_at	ODF4	outer dense fiber of sperm tails 4	1.07	0.467	0.688
112	1552409_a_at	ODF4	outer dense fiber of sperm tails 4	1.01	0.852	0.93
113	1552410_at	CLEC4F	C-type lectin domain family 4, member F	1.34	0.003	0.033
114	1552411_at	NA	NA	1.07	0.211	0.442
115	1552412_a_at	NA	NA	1.03	0.617	0.798
116	1552414_at	WFDC9	WAP four-disulfide core domain 9	0.98	0.688	0.842
117	1552415_a_at	WFDC9	WAP four-disulfide core domain 9	0.95	0.37	0.606
118	1552417_a_at	NEDD1	neural precursor cell expressed, developmentally down-regulated 1	0.81	0.004	0.036
119	1552418_at	TTLL10	tubulin tyrosine ligase-like family, member 10	1.13	0.225	0.459
120	1552419_s_at	TTLL10	tubulin tyrosine ligase-like family, member 10	1.08	0.303	0.543
121	1552421_a_at	CALR3	calreticulin 3	0.97	0.607	0.791
122	1552422_at	C10orf25	chromosome 10 open reading frame 25	1.14	0.176	0.398
123	1552423_at	ETV3	ets variant 3	0.97	0.716	0.858
124	1552424_at	KLHL10	kelch-like family member 10	1.11	0.148	0.36
125	1552425_a_at	KLHL10	kelch-like family member 10	0.96	0.683	0.839
126	1552426_a_at	TM2D3	TM2 domain containing 3	0.86	0.054	0.196
127	1552427_at	ZNF485	zinc finger protein 485	1.18	0.188	0.414
128	1552430_at	WDR17	WD repeat domain 17	1.02	0.707	0.854
129	1552432_at	MFSD6L	major facilitator superfamily domain containing 6-like	0.93	0.197	0.424
130	1552436_a_at	NA	NA	1.43	0.001	0.017
131	1552438_a_at	ANKAR	ankyrin and armadillo repeat containing	0.86	0.097	0.278
132	1552439_s_at	MEGF11	multiple EGF-like-domains 11	1.33	0.012	0.075
133	1552440_at	GPR182	G protein-coupled receptor 182	1.01	0.909	0.958
134	1552445_a_at	ESX1	ESX homeobox 1	0.99	0.804	0.906
135	1552448_a_at	C8orf12	chromosome 8 open reading frame 12	0.9	0.264	0.504
136	1552449_a_at	NA	NA	0.91	0.087	0.261
137	1552450_a_at	DNAJC5G	DnaJ (Hsp40) homolog, subfamily C, member 5 gamma	1	0.987	0.995
138	1552452_at	WDR88	WD repeat domain 88	0.96	0.649	0.817
139	1552453_a_at	WDR88	WD repeat domain 88	1.05	0.441	0.667
140	1552455_at	PRUNE2	prune homolog 2 (Drosophila)	1.1	0.142	0.352
141	1552456_a_at	MBD3L2	methyl-CpG binding domain protein 3-like 2	1.01	0.88	0.944
142	1552457_a_at	ADAMTSL1	ADAMTS-like 1	0.95	0.458	0.68
143	1552458_at	MBD3L1	methyl-CpG binding domain protein 3-like 1	0.99	0.865	0.936
144	1552459_a_at	MBD3L1	methyl-CpG binding domain protein 3-like 1	0.96	0.571	0.766
145	1552461_at	FAM46D	family with sequence similarity 46, member D	1.08	0.146	0.357
146	1552463_at	SERPINB11	serpin peptidase inhibitor, clade B (ovalbumin), member 11 (gene/pseudogene)	1.14	0.062	0.214
147	1552466_x_at	LINC00161	long intergenic non-protein coding RNA 161	0.97	0.566	0.762
148	1552467_at	DSCR10	Down syndrome critical region gene 10 (non-protein coding)	0.97	0.668	0.83
149	1552468_a_at	DSCR10	Down syndrome critical region gene 10 (non-protein coding)	0.96	0.379	0.614
150	1552470_a_at	ABHD11	abhydrolase domain containing 11	1	0.973	0.989
151	1552472_a_at	ACAP2	ArfGAP with coiled-coil, ankyrin repeat and PH domains 2	1.14	0.029	0.132
152	1552473_at	GAMT	guanidinoacetate N-methyltransferase	1.11	0.131	0.335
153	1552474_a_at	GAMT	guanidinoacetate N-methyltransferase	1.03	0.59	0.78
154	1552476_s_at	PLCD3	phospholipase C, delta 3	1.17	0.016	0.088
155	1552477_a_at	IRF6	interferon regulatory factor 6	1.07	0.23	0.465
156	1552478_a_at	IRF6	interferon regulatory factor 6	1.17	0.085	0.257
157	1552480_s_at	PTPRC	protein tyrosine phosphatase, receptor type, C	0.93	0.176	0.398
158	1552481_s_at	MAN1A2	mannosidase, alpha, class 1A, member 2	1.06	0.254	0.493
159	1552482_at	RAPH1	Ras association (RalGDS/AF-6) and pleckstrin homology domains 1	0.93	0.305	0.546
160	1552484_at	SMCR8	Smith-Magenis syndrome chromosome region, candidate 8	0.96	0.478	0.696
161	1552485_at	LACTB	lactamase, beta	2.56	0	0
162	1552486_s_at	LACTB	lactamase, beta	3.45	0	0
163	1552487_a_at	BNC1	basonuclin 1	0.99	0.825	0.917
164	1552489_s_at	MPP4	membrane protein, palmitoylated 4 (MAGUK p55 subfamily member 4)	0.96	0.421	0.65
165	1552490_at	LACE1	lactation elevated 1	0.98	0.813	0.911
166	1552491_at	IDI2	isopentenyl-diphosphate delta isomerase 2	1.02	0.744	0.873
167	1552493_s_at	CYP11B1	cytochrome P450, family 11, subfamily B, polypeptide 1	1.02	0.773	0.89
168	1552494_at	TAF8	TAF8 RNA polymerase II, TATA box binding protein (TBP)-associated factor, 43kDa	0.99	0.913	0.96
169	1552496_a_at	COBL	cordon-bleu WH2 repeat protein	2.4	0	0.001
170	1552497_a_at	SLAMF6	SLAM family member 6	1.16	0.062	0.214
171	1552498_at	ZSCAN20	zinc finger and SCAN domain containing 20	1.01	0.837	0.923
172	1552499_a_at	ZSCAN20	zinc finger and SCAN domain containing 20	0.89	0.208	0.437
173	1552501_a_at	GPBAR1	G protein-coupled bile acid receptor 1	1.07	0.295	0.535
174	1552502_s_at	RHBDL2	rhomboid, veinlet-like 2 (Drosophila)	1.17	0.1	0.285
175	1552503_at	FRAS1	Fraser syndrome 1	1.03	0.606	0.79
176	1552504_a_at	BRSK1	BR serine/threonine kinase 1	0.85	0.048	0.181
177	1552506_at	CRB2	crumbs family member 2	0.8	0.05	0.187
178	1552507_at	KCNE4	potassium voltage-gated channel, Isk-related family, member 4	1.01	0.916	0.962
179	1552508_at	KCNE4	potassium voltage-gated channel, Isk-related family, member 4	1.14	0.062	0.213
180	1552509_a_at	CD300LG	CD300 molecule-like family member g	1.2	0.02	0.104
181	1552510_at	SLC34A3	solute carrier family 34 (type II sodium/phosphate contransporter), member 3	0.98	0.761	0.883
182	1552511_a_at	CPA6	carboxypeptidase A6	0.97	0.556	0.755
183	1552514_at	WBP2NL	WBP2 N-terminal like	0.86	0.019	0.1
184	1552515_at	HIPK1	homeodomain interacting protein kinase 1	0.87	0.029	0.131
185	1552516_a_at	HIPK1	homeodomain interacting protein kinase 1	0.9	0.223	0.457
186	1552518_s_at	MTBP	MDM2 binding protein	0.98	0.779	0.892
187	1552519_at	ACVR1C	activin A receptor, type IC	1.07	0.447	0.672
188	1552520_at	TMEM74	transmembrane protein 74	0.5	0	0.001
189	1552521_a_at	TMEM74	transmembrane protein 74	0.53	0	0.001
190	1552522_at	TIGD4	tigger transposable element derived 4	0.89	0.218	0.45
191	1552523_a_at	TIGD4	tigger transposable element derived 4	0.82	0.092	0.27
192	1552524_at	ART5	ADP-ribosyltransferase 5	1.07	0.53	0.735
193	1552526_at	FAM71C	family with sequence similarity 71, member C	0.91	0.183	0.407
194	1552528_at	C21orf67	chromosome 21 open reading frame 67	0.91	0.209	0.44
195	1552531_a_at	NLRP11	NLR family, pyrin domain containing 11	1.06	0.567	0.764
196	1552532_a_at	ATP6V1C2	ATPase, H+ transporting, lysosomal 42kDa, V1 subunit C2	1.05	0.385	0.62
197	1552535_at	CLDN19	claudin 19	1.39	0.002	0.023
198	1552536_at	VTI1A	vesicle transport through interaction with t-SNAREs 1A	0.97	0.589	0.779
199	1552538_a_at	KIF6	kinesin family member 6	0.95	0.542	0.745
200	1552540_s_at	IQCD	IQ motif containing D	0.96	0.44	0.666
201	1552541_at	TAGAP	T-cell activation RhoGTPase activating protein	0.95	0.382	0.617
202	1552542_s_at	TAGAP	T-cell activation RhoGTPase activating protein	0.98	0.717	0.859
203	1552543_a_at	STON2	stonin 2	1.18	0.169	0.389
204	1552544_at	SERPINA12	serpin peptidase inhibitor, clade A (alpha-1 antiproteinase, antitrypsin), member 12	1.03	0.799	0.903
205	1552546_a_at	LETM2	leucine zipper-EF-hand containing transmembrane protein 2	1.17	0.025	0.12
206	1552548_at	BSND	Bartter syndrome, infantile, with sensorineural deafness (Barttin)	1.21	0.012	0.075
207	1552549_a_at	BSND	Bartter syndrome, infantile, with sensorineural deafness (Barttin)	1.17	0.017	0.095
208	1552552_s_at	CLEC4C	C-type lectin domain family 4, member C	0.99	0.782	0.894
209	1552553_a_at	NLRC4	NLR family, CARD domain containing 4	1.06	0.555	0.755
210	1552554_a_at	NLRC4	NLR family, CARD domain containing 4	0.98	0.754	0.878
211	1552555_at	PRSS36	protease, serine, 36	0.88	0.069	0.227
212	1552557_a_at	ZDHHC15	zinc finger, DHHC-type containing 15	1.18	0.024	0.117
213	1552558_a_at	RAI1	retinoic acid induced 1	1.03	0.556	0.755
214	1552559_a_at	CDK15	cyclin-dependent kinase 15	1.27	0.025	0.119
215	1552562_at	ZNF570	zinc finger protein 570	0.68	0.003	0.028
216	1552563_a_at	NA	NA	1.18	0.245	0.482
217	1552564_at	NUDT9P1	nudix (nucleoside diphosphate linked moiety X)-type motif 9 pseudogene 1	0.91	0.175	0.397
218	1552566_at	BTBD16	BTB (POZ) domain containing 16	1.01	0.869	0.938
219	1552568_at	RTP3	receptor (chemosensory) transporter protein 3	1.14	0.096	0.278
220	1552569_a_at	RTP3	receptor (chemosensory) transporter protein 3	1.04	0.423	0.652
221	1552570_at	TSPEAR	thrombospondin-type laminin G domain and EAR repeats	1.2	0.024	0.118
222	1552572_a_at	MIPOL1	mirror-image polydactyly 1	1.09	0.231	0.466
223	1552573_s_at	MIPOL1	mirror-image polydactyly 1	0.95	0.381	0.616
224	1552575_a_at	C6orf141	chromosome 6 open reading frame 141	0.82	0.013	0.077
225	1552576_at	ALMS1P	Alstrom syndrome 1 pseudogene	1.02	0.791	0.899
226	1552578_a_at	MYO3B	myosin IIIB	1.06	0.472	0.692
227	1552579_a_at	ADAM21	ADAM metallopeptidase domain 21	1.13	0.083	0.255
228	1552580_at	TRIML2	tripartite motif family-like 2	2.08	0	0.001
229	1552582_at	ABCC13	ATP-binding cassette, sub-family C (CFTR/MRP), member 13, pseudogene	1.01	0.942	0.974
230	1552583_s_at	ABCC13	ATP-binding cassette, sub-family C (CFTR/MRP), member 13, pseudogene	1.09	0.166	0.386
231	1552584_at	IL12RB1	interleukin 12 receptor, beta 1	0.99	0.918	0.962
232	1552585_s_at	GTF2A1L	general transcription factor IIA, 1-like	0.96	0.612	0.794
233	1552586_at	TRPV3	transient receptor potential cation channel, subfamily V, member 3	1.22	0.004	0.035
234	1552587_at	CNBD1	cyclic nucleotide binding domain containing 1	0.9	0.285	0.525
235	1552588_a_at	CNBD1	cyclic nucleotide binding domain containing 1	0.84	0.07	0.23
236	1552590_a_at	ABCC12	ATP-binding cassette, sub-family C (CFTR/MRP), member 12	1.07	0.253	0.492
237	1552592_at	MMP21	matrix metallopeptidase 21	0.95	0.287	0.527
238	1552594_at	TMEM190	transmembrane protein 190	1.42	0	0.009
239	1552596_at	GAS2L2	growth arrest-specific 2 like 2	1.04	0.552	0.752
240	1552598_at	KCNG4	potassium voltage-gated channel, subfamily G, member 4	0.99	0.951	0.978
241	1552599_at	PXT1	peroxisomal, testis specific 1	1.06	0.282	0.522
242	1552602_at	CACNG5	calcium channel, voltage-dependent, gamma subunit 5	1.02	0.771	0.889
243	1552604_at	LINC00308	long intergenic non-protein coding RNA 308	0.99	0.94	0.973
244	1552605_s_at	LINC00308	long intergenic non-protein coding RNA 308	1.08	0.281	0.521
245	1552607_at	NA	NA	0.91	0.181	0.404
246	1552608_at	WFDC11	WAP four-disulfide core domain 11	1.07	0.244	0.482
247	1552609_s_at	NA	NA	1.13	0.047	0.178
248	1552610_a_at	JAK1	Janus kinase 1	1.42	0.004	0.036
249	1552611_a_at	JAK1	Janus kinase 1	1.41	0	0.01
250	1552612_at	CDC42SE2	CDC42 small effector 2	0.98	0.779	0.892
251	1552613_s_at	CDC42SE2	CDC42 small effector 2	1.01	0.839	0.923
252	1552615_at	ACACB	acetyl-CoA carboxylase beta	1.07	0.249	0.487
253	1552616_a_at	ACACB	acetyl-CoA carboxylase beta	1.02	0.747	0.875
254	1552617_a_at	RFWD2	ring finger and WD repeat domain 2, E3 ubiquitin protein ligase	0.92	0.143	0.353
255	1552618_at	STX6	syntaxin 6	1.11	0.088	0.263
256	1552619_a_at	ANLN	anillin, actin binding protein	0.94	0.302	0.542
257	1552620_at	SPRR4	small proline-rich protein 4	1.06	0.311	0.552
258	1552621_at	NA	NA	1.02	0.808	0.908
259	1552622_s_at	NA	NA	1.04	0.425	0.654
260	1552623_at	HSH2D	hematopoietic SH2 domain containing	1.02	0.818	0.914
261	1552625_a_at	TRNT1	tRNA nucleotidyl transferase, CCA-adding, 1	1.1	0.132	0.336
262	1552626_a_at	TMEM163	transmembrane protein 163	0.91	0.226	0.46
263	1552627_a_at	ARHGAP5	Rho GTPase activating protein 5	0.94	0.266	0.506
264	1552628_a_at	HERPUD2	HERPUD family member 2	0.75	0.001	0.012
265	1552629_a_at	JMJD6	jumonji domain containing 6	0.94	0.521	0.729
266	1552630_a_at	SRCAP	Snf2-related CREBBP activator protein	1.1	0.13	0.333
267	1552631_a_at	MAP3K6	mitogen-activated protein kinase kinase kinase 6	1	0.975	0.989
268	1552632_a_at	ARSG	arylsulfatase G	0.75	0.007	0.053
269	1552633_at	ZNF101	zinc finger protein 101	1.12	0.137	0.344
270	1552634_a_at	ZNF101	zinc finger protein 101	1.47	0.002	0.023
271	1552637_at	PTPN11	protein tyrosine phosphatase, non-receptor type 11	1.1	0.245	0.482
272	1552639_at	KLHDC7B	kelch domain containing 7B	1.01	0.914	0.961
273	1552641_s_at	NA	NA	1.11	0.148	0.359
274	1552643_at	ZNF626	zinc finger protein 626	1.11	0.081	0.249
275	1552644_a_at	PHC3	polyhomeotic homolog 3 (Drosophila)	0.86	0.137	0.344
276	1552646_at	IL11RA	interleukin 11 receptor, alpha	1.26	0.002	0.023
277	1552648_a_at	TNFRSF10A	tumor necrosis factor receptor superfamily, member 10a	2.05	0	0.006
278	1552649_a_at	NA	NA	0.99	0.853	0.93
279	1552651_a_at	NA	NA	1.01	0.894	0.951
280	1552652_at	HPS4	Hermansky-Pudlak syndrome 4	0.86	0.077	0.243
281	1552656_s_at	UHMK1	U2AF homology motif (UHM) kinase 1	1.12	0.07	0.23
282	1552657_a_at	TXNDC2	thioredoxin domain containing 2 (spermatozoa)	1.16	0.098	0.28
283	1552658_a_at	NAV3	neuron navigator 3	1.19	0.188	0.413
284	1552660_a_at	C5orf22	chromosome 5 open reading frame 22	0.75	0.001	0.013
285	1552661_at	PCDHGB7	protocadherin gamma subfamily B, 7	0.91	0.104	0.29
286	1552662_a_at	PCDHGB7	protocadherin gamma subfamily B, 7	0.98	0.82	0.915
287	1552663_a_at	ERC1	ELKS/RAB6-interacting/CAST family member 1	1.13	0.114	0.308
288	1552664_at	FLCN	folliculin	1.29	0.024	0.116
289	1552665_at	JMJD1C-AS1	JMJD1C antisense RNA 1	1.04	0.479	0.697
290	1552666_a_at	LRRC7	leucine rich repeat containing 7	0.95	0.347	0.585
291	1552667_a_at	SH2D3C	SH2 domain containing 3C	1.06	0.328	0.568
292	1552669_at	PPP1R3B	protein phosphatase 1, regulatory subunit 3B	0.82	0.02	0.103
293	1552670_a_at	PPP1R3B	protein phosphatase 1, regulatory subunit 3B	3.2	0	0
294	1552671_a_at	SLC9A7	solute carrier family 9, subfamily A (NHE7, cation proton antiporter 7), member 7	1.13	0.216	0.448
295	1552672_a_at	IGSF3	immunoglobulin superfamily, member 3	1.03	0.722	0.862
296	1552673_at	RFX6	regulatory factor X, 6	1.03	0.604	0.789
297	1552674_at	DIRC1	disrupted in renal carcinoma 1	0.99	0.844	0.926
298	1552675_at	DNAJB7	DnaJ (Hsp40) homolog, subfamily B, member 7	0.96	0.552	0.752
299	1552676_at	UCN3	urocortin 3	1.08	0.146	0.357
300	1552677_a_at	DIP2A	DIP2 disco-interacting protein 2 homolog A (Drosophila)	0.8	0.004	0.038
301	1552678_a_at	USP28	ubiquitin specific peptidase 28	4.44	0	0
302	1552680_a_at	CASC5	cancer susceptibility candidate 5	1.05	0.418	0.648
303	1552682_a_at	CASC5	cancer susceptibility candidate 5	0.96	0.591	0.78
304	1552684_a_at	SENP8	SUMO/sentrin specific peptidase family member 8	0.8	0.007	0.052
305	1552685_a_at	GRHL1	grainyhead-like 1 (Drosophila)	1.12	0.072	0.234
306	1552686_at	CNBD2	cyclic nucleotide binding domain containing 2	1.04	0.697	0.848
307	1552687_a_at	CNBD2	cyclic nucleotide binding domain containing 2	1.05	0.495	0.709
308	1552689_at	CASKIN1	CASK interacting protein 1	0.93	0.333	0.572
309	1552690_a_at	CACNA2D4	calcium channel, voltage-dependent, alpha 2/delta subunit 4	0.96	0.434	0.661
310	1552691_at	ARL11	ADP-ribosylation factor-like 11	1.05	0.634	0.808
311	1552693_at	ARL11	ADP-ribosylation factor-like 11	0.99	0.898	0.953
312	1552694_at	SLC2A13	solute carrier family 2 (facilitated glucose transporter), member 13	1.37	0.002	0.024
313	1552695_a_at	SLC2A13	solute carrier family 2 (facilitated glucose transporter), member 13	1.19	0.065	0.22
314	1552696_at	NIPA1	non imprinted in Prader-Willi/Angelman syndrome 1	0.88	0.09	0.266
315	1552698_at	TUBA3FP	tubulin, alpha 3f, pseudogene	0.93	0.299	0.539
316	1552701_a_at	CARD16	caspase recruitment domain family, member 16	1.08	0.223	0.456
317	1552703_s_at	NA	NA	0.98	0.712	0.857
318	1552705_at	DUSP19	dual specificity phosphatase 19	0.87	0.025	0.12
319	1552708_a_at	DUSP19	dual specificity phosphatase 19	1.02	0.865	0.936
320	1552711_a_at	CYB5D1	cytochrome b5 domain containing 1	1.01	0.772	0.889
321	1552712_a_at	NMNAT2	nicotinamide nucleotide adenylyltransferase 2	1.48	0	0.008
322	1552713_a_at	SLC4A1	solute carrier family 4 (anion exchanger), member 1 (Diego blood group)	0.96	0.614	0.796
323	1552714_at	CREG2	cellular repressor of E1A-stimulated genes 2	1.01	0.861	0.934
324	1552715_a_at	RXFP1	relaxin/insulin-like family peptide receptor 1	1.02	0.718	0.86
325	1552716_at	SPEF2	sperm flagellar 2	0.96	0.618	0.798
326	1552717_s_at	NA	NA	0.8	0.011	0.072
327	1552718_at	DTD1	D-tyrosyl-tRNA deacylase 1	0.97	0.676	0.834
328	1552719_at	CASC4	cancer susceptibility candidate 4	0.98	0.82	0.915
329	1552721_a_at	FGF1	fibroblast growth factor 1 (acidic)	0.98	0.763	0.884
330	1552722_at	ARPP21	cAMP-regulated phosphoprotein, 21kDa	0.95	0.3	0.54
331	1552724_at	RHOXF1	Rhox homeobox family, member 1	1.04	0.589	0.779
332	1552725_s_at	ADAMTS17	ADAM metallopeptidase with thrombospondin type 1 motif, 17	0.87	0.073	0.235
333	1552726_at	ADAMTS17	ADAM metallopeptidase with thrombospondin type 1 motif, 17	1.37	0.001	0.019
334	1552727_s_at	ADAMTS17	ADAM metallopeptidase with thrombospondin type 1 motif, 17	1.78	0	0.008
335	1552729_at	NA	NA	0.95	0.502	0.715
336	1552730_at	DHH	desert hedgehog	1.13	0.072	0.233
337	1552731_at	ABRA	actin-binding Rho activating protein	0.95	0.474	0.693
338	1552732_at	ABRA	actin-binding Rho activating protein	0.92	0.258	0.497
339	1552733_at	KLHDC1	kelch domain containing 1	0.85	0.106	0.295
340	1552734_at	RICTOR	RPTOR independent companion of MTOR, complex 2	1.01	0.909	0.958
341	1552735_at	NA	NA	1.07	0.289	0.529
342	1552736_a_at	NETO1	neuropilin (NRP) and tolloid (TLL)-like 1	1.28	0.047	0.179
343	1552737_s_at	WWP2	WW domain containing E3 ubiquitin protein ligase 2	0.9	0.07	0.23
344	1552738_a_at	ST7L	suppression of tumorigenicity 7 like	0.85	0.248	0.486
345	1552739_s_at	ST7L	suppression of tumorigenicity 7 like	0.7	0.005	0.043
346	1552740_at	NA	NA	0.85	0.057	0.202
347	1552742_at	KCNH8	potassium voltage-gated channel, subfamily H (eag-related), member 8	0.99	0.86	0.934
348	1552743_at	MCF2L	MCF.2 cell line derived transforming sequence-like	0.94	0.274	0.514
349	1552745_at	SLCO6A1	solute carrier organic anion transporter family, member 6A1	0.99	0.936	0.971
350	1552747_a_at	PP2D1	protein phosphatase 2C-like domain containing 1	1.01	0.836	0.922
351	1552749_a_at	KLC3	kinesin light chain 3	1.19	0.023	0.112
352	1552750_at	CIB3	calcium and integrin binding family member 3	1.07	0.334	0.573
353	1552751_a_at	CIB3	calcium and integrin binding family member 3	1.13	0.112	0.304
354	1552752_a_at	CADM2	cell adhesion molecule 2	1.01	0.912	0.96
355	1552754_a_at	CADM2	cell adhesion molecule 2	1.15	0.044	0.172
356	1552755_at	C9orf66	chromosome 9 open reading frame 66	0.98	0.76	0.882
357	1552757_s_at	C9orf66	chromosome 9 open reading frame 66	1.02	0.767	0.887
358	1552758_at	HDAC9	histone deacetylase 9	1.07	0.291	0.531
359	1552760_at	HDAC9	histone deacetylase 9	0.76	0.001	0.018
360	1552761_at	SLC16A11	solute carrier family 16, member 11	1.37	0.001	0.013
361	1552763_at	TMEM67	transmembrane protein 67	0.93	0.346	0.584
362	1552765_x_at	TMEM67	transmembrane protein 67	0.83	0.01	0.069
363	1552766_at	HS6ST2	heparan sulfate 6-O-sulfotransferase 2	0.78	0.006	0.045
364	1552767_a_at	HS6ST2	heparan sulfate 6-O-sulfotransferase 2	0.81	0.003	0.032
365	1552768_at	CAMKK1	calcium/calmodulin-dependent protein kinase kinase 1, alpha	0.91	0.137	0.343
366	1552769_at	ZNF625	zinc finger protein 625	0.81	0.045	0.174
367	1552770_s_at	ZNF563	zinc finger protein 563	1.16	0.067	0.223
368	1552771_a_at	LIN9	lin-9 homolog (C. elegans)	0.88	0.085	0.257
369	1552772_at	CLEC4D	C-type lectin domain family 4, member D	0.99	0.926	0.967
370	1552773_at	CLEC4D	C-type lectin domain family 4, member D	0.99	0.902	0.955
371	1552774_a_at	SLC25A27	solute carrier family 25, member 27	0.91	0.199	0.426
372	1552775_at	GPRC6A	G protein-coupled receptor, class C, group 6, member A	1.02	0.788	0.898
373	1552777_a_at	RAET1E	retinoic acid early transcript 1E	1	0.972	0.988
374	1552779_a_at	SLC44A5	solute carrier family 44, member 5	1.05	0.452	0.675
375	1552782_at	SLC44A5	solute carrier family 44, member 5	0.84	0.039	0.159
376	1552783_at	ZNF417	zinc finger protein 417	1.02	0.727	0.864
377	1552785_at	ZNF781	zinc finger protein 781	1.06	0.608	0.792
378	1552787_at	HELB	helicase (DNA) B	0.92	0.142	0.351
379	1552788_a_at	HELB	helicase (DNA) B	0.92	0.385	0.62
380	1552789_at	SEC62	SEC62 homolog (S. cerevisiae)	0.79	0.009	0.062
381	1552790_a_at	SEC62	SEC62 homolog (S. cerevisiae)	0.77	0.001	0.013
382	1552791_a_at	TRDN	triadin	1	0.962	0.983
383	1552792_at	SOCS4	suppressor of cytokine signaling 4	1.35	0.002	0.024
384	1552793_at	C8orf31	chromosome 8 open reading frame 31	0.83	0.029	0.13
385	1552794_a_at	ZNF547	zinc finger protein 547	1.01	0.939	0.973
386	1552796_a_at	SIM1	single-minded family bHLH transcription factor 1	0.93	0.173	0.394
387	1552797_s_at	PROM2	prominin 2	1.11	0.088	0.264
388	1552798_a_at	TLR4	toll-like receptor 4	0.83	0.012	0.074
389	1552799_at	TSNARE1	t-SNARE domain containing 1	0.93	0.241	0.478
390	1552800_at	ABHD11	abhydrolase domain containing 11	1	0.959	0.982
391	1552801_at	CAPN13	calpain 13	1.05	0.381	0.616
392	1552803_a_at	STMN1	stathmin 1	0.95	0.597	0.785
393	1552804_a_at	TIRAP	toll-interleukin 1 receptor (TIR) domain containing adaptor protein	1.04	0.505	0.717
394	1552806_a_at	SIGLEC10	sialic acid binding Ig-like lectin 10	1.14	0.035	0.147
395	1552807_a_at	SIGLEC10	sialic acid binding Ig-like lectin 10	0.97	0.652	0.819
396	1552808_at	ADAMTSL1	ADAMTS-like 1	0.98	0.696	0.847
397	1552809_at	RFX4	regulatory factor X, 4 (influences HLA class II expression)	0.88	0.183	0.408
398	1552811_at	WFIKKN1	WAP, follistatin/kazal, immunoglobulin, kunitz and netrin domain containing 1	0.78	0.002	0.019
399	1552812_a_at	SENP1	SUMO1/sentrin specific peptidase 1	0.9	0.072	0.234
400	1552813_at	KLF14	Kruppel-like factor 14	1.13	0.059	0.208
401	1552814_a_at	KLF14	Kruppel-like factor 14	0.97	0.577	0.771
402	1552816_at	NXNL2	nucleoredoxin-like 2	1.08	0.348	0.586
403	1552818_a_at	BRS3	bombesin-like receptor 3	0.99	0.877	0.943
404	1552819_at	LINC00205	long intergenic non-protein coding RNA 205	1.18	0.04	0.163
405	1552822_at	TMX3	thioredoxin-related transmembrane protein 3	0.63	0	0.002
406	1552825_at	ZNF396	zinc finger protein 396	0.99	0.878	0.943
407	1552826_at	SLC26A7	solute carrier family 26 (anion exchanger), member 7	0.92	0.16	0.377
408	1552827_s_at	SLC26A7	solute carrier family 26 (anion exchanger), member 7	0.92	0.182	0.406
409	1552828_at	SNX18	sorting nexin 18	1.08	0.385	0.619
410	1552829_at	NA	NA	1.05	0.538	0.742
411	1552830_at	FBXO39	F-box protein 39	0.95	0.512	0.722
412	1552833_at	B3GNT6	UDP-GlcNAc:betaGal beta-1,3-N-acetylglucosaminyltransferase 6 (core 3 synthase)	1.21	0.034	0.146
413	1552834_at	B3GNT6	UDP-GlcNAc:betaGal beta-1,3-N-acetylglucosaminyltransferase 6 (core 3 synthase)	0.92	0.169	0.389
414	1552835_at	DENND1B	DENN/MADD domain containing 1B	0.7	0.001	0.015
415	1552836_at	ZNF619	zinc finger protein 619	0.86	0.05	0.186
416	1552837_at	ICK	intestinal cell (MAK-like) kinase	0.9	0.122	0.321
417	1552839_at	FAM71D	family with sequence similarity 71, member D	1.12	0.072	0.234
418	1552841_s_at	BCL2L14	BCL2-like 14 (apoptosis facilitator)	1.01	0.897	0.952
419	1552842_at	HS6ST3	heparan sulfate 6-O-sulfotransferase 3	1.04	0.549	0.75
420	1552843_at	SLC26A1	solute carrier family 26 (anion exchanger), member 1	0.96	0.419	0.649
421	1552845_at	CLDN15	claudin 15	1.25	0.02	0.102
422	1552846_s_at	RAB42	RAB42, member RAS oncogene family	1.35	0	0.009
423	1552848_a_at	PTCHD1	patched domain containing 1	2.07	0	0
424	1552849_at	M1AP	meiosis 1 associated protein	1.38	0.001	0.013
425	1552851_at	ZSCAN4	zinc finger and SCAN domain containing 4	0.91	0.16	0.377
426	1552852_a_at	ZSCAN4	zinc finger and SCAN domain containing 4	0.92	0.193	0.419
427	1552853_at	VWA5B1	von Willebrand factor A domain containing 5B1	1.08	0.252	0.491
428	1552854_a_at	VWA5B1	von Willebrand factor A domain containing 5B1	0.98	0.761	0.883
429	1552856_at	LINC00311	long intergenic non-protein coding RNA 311	0.99	0.871	0.939
430	1552857_a_at	HTR6	5-hydroxytryptamine (serotonin) receptor 6, G protein-coupled	0.88	0.108	0.298
431	1552858_at	MAGEB6	melanoma antigen family B, 6	1.04	0.43	0.658
432	1552860_at	NA	NA	1.14	0.066	0.221
433	1552862_at	RUSC1-AS1	RUSC1 antisense RNA 1	0.97	0.715	0.858
434	1552863_a_at	CACNG6	calcium channel, voltage-dependent, gamma subunit 6	1.03	0.619	0.799
435	1552865_a_at	IFLTD1	intermediate filament tail domain containing 1	1.05	0.619	0.799
436	1552867_at	NA	NA	1.15	0.046	0.177
437	1552868_at	CIRBP-AS1	CIRBP antisense RNA 1	0.96	0.601	0.787
438	1552870_s_at	AXDND1	axonemal dynein light chain domain containing 1	0.91	0.11	0.301
439	1552872_at	ASMTL-AS1	ASMTL antisense RNA 1	1	0.95	0.978
440	1552873_s_at	ASMTL-AS1	ASMTL antisense RNA 1	1.12	0.088	0.263
441	1552875_a_at	CD200R1	CD200 receptor 1	1.03	0.613	0.795
442	1552876_at	LINC00334	long intergenic non-protein coding RNA 334	1.05	0.5	0.713
443	1552877_s_at	LINC00334	long intergenic non-protein coding RNA 334	1.02	0.636	0.809
444	1552878_at	ATOH7	atonal homolog 7 (Drosophila)	0.92	0.233	0.468
445	1552879_a_at	ATOH7	atonal homolog 7 (Drosophila)	0.91	0.097	0.279
446	1552880_at	SEC16B	SEC16 homolog B (S. cerevisiae)	0.94	0.448	0.672
447	1552882_a_at	AMER1	APC membrane recruitment protein 1	1.14	0.038	0.156
448	1552884_at	NKX6-3	NK6 homeobox 3	1	0.953	0.979
449	1552885_a_at	NKX6-3	NK6 homeobox 3	1.11	0.212	0.442
450	1552887_at	TBATA	thymus, brain and testes associated	1.13	0.137	0.343
451	1552889_a_at	EXOC3L2	exocyst complex component 3-like 2	1.03	0.638	0.811
452	1552890_a_at	CABP4	calcium binding protein 4	1.14	0.155	0.37
453	1552892_at	TNFRSF13C	tumor necrosis factor receptor superfamily, member 13C	0.94	0.377	0.613
454	1552893_at	CAMK2N2	calcium/calmodulin-dependent protein kinase II inhibitor 2	0.98	0.76	0.883
455	1552895_a_at	ANKRD30BP2	ankyrin repeat domain 30B pseudogene 2	0.99	0.855	0.931
456	1552897_a_at	KCNG3	potassium voltage-gated channel, subfamily G, member 3	1.49	0	0.007
457	1552898_a_at	KCNG3	potassium voltage-gated channel, subfamily G, member 3	1.04	0.527	0.733
458	1552899_at	MGC34034	uncharacterized protein MGC34034	0.9	0.122	0.321
459	1552900_a_at	MGC34034	uncharacterized protein MGC34034	0.85	0.017	0.094
460	1552902_a_at	FOXP2	forkhead box P2	0.91	0.102	0.288
461	1552903_at	B4GALNT2	beta-1,4-N-acetyl-galactosaminyl transferase 2	1.23	0.044	0.171
462	1552904_at	NETO1	neuropilin (NRP) and tolloid (TLL)-like 1	1	0.976	0.989
463	1552906_at	FMR1NB	fragile X mental retardation 1 neighbor	0.98	0.681	0.838
464	1552908_at	GCSAML	germinal center-associated, signaling and motility-like	0.91	0.113	0.307
465	1552910_at	SIGLEC11	sialic acid binding Ig-like lectin 11	1.1	0.204	0.433
466	1552911_at	SIGLEC11	sialic acid binding Ig-like lectin 11	1.14	0.046	0.176
467	1552912_a_at	IL23R	interleukin 23 receptor	0.99	0.831	0.92
468	1552913_at	MAGEB18	melanoma antigen family B, 18	0.9	0.11	0.302
469	1552914_a_at	CD276	CD276 molecule	1	0.985	0.995
470	1552915_at	IFNL2	interferon, lambda 2	1.3	0.002	0.025
471	1552917_at	IFNL1	interferon, lambda 1	1.07	0.341	0.58
472	1552919_at	C4orf36	chromosome 4 open reading frame 36	0.98	0.74	0.871
473	1552921_a_at	FIGNL1	fidgetin-like 1	0.72	0	0.008
474	1552922_at	RIMS1	regulating synaptic membrane exocytosis 1	0.93	0.254	0.493
475	1552923_a_at	PITPNM2	phosphatidylinositol transfer protein, membrane-associated 2	0.95	0.298	0.539
476	1552924_a_at	PITPNM2	phosphatidylinositol transfer protein, membrane-associated 2	0.94	0.399	0.632
477	1552925_at	PCDH10	protocadherin 10	1.12	0.402	0.635
478	1552927_at	TAB3	TGF-beta activated kinase 1/MAP3K7 binding protein 3	0.93	0.161	0.378
479	1552928_s_at	TAB3	TGF-beta activated kinase 1/MAP3K7 binding protein 3	1	0.947	0.977
480	1552929_at	GRK7	G protein-coupled receptor kinase 7	0.89	0.091	0.269
481	1552930_at	MMEL1	membrane metallo-endopeptidase-like 1	1.14	0.048	0.182
482	1552931_a_at	PDE8A	phosphodiesterase 8A	1.28	0.008	0.057
483	1552932_at	NLRP6	NLR family, pyrin domain containing 6	1.01	0.855	0.931
484	1552933_at	AKNAD1	AKNA domain containing 1	1.07	0.376	0.612
485	1552935_at	ZCCHC5	zinc finger, CCHC domain containing 5	0.97	0.747	0.875
486	1552937_s_at	ATRIP	ATR interacting protein	0.95	0.603	0.789
487	1552938_at	ZIC5	Zic family member 5	1.59	0.013	0.08
488	1552939_at	ANGPT1	angiopoietin 1	0.93	0.152	0.365
489	1552940_at	TEDDM1	transmembrane epididymal protein 1	1.09	0.108	0.297
490	1552942_at	RP5-1097F14.3	uncharacterized LOC149373	1.14	0.025	0.118
491	1552943_at	GABRG1	gamma-aminobutyric acid (GABA) A receptor, gamma 1	1.11	0.115	0.309
492	1552944_a_at	PANX2	pannexin 2	1.19	0.031	0.137
493	1552946_at	ZNF114	zinc finger protein 114	1.42	0	0.004
494	1552947_x_at	ZNF114	zinc finger protein 114	1.26	0.007	0.054
495	1552948_at	CCDC27	coiled-coil domain containing 27	0.92	0.24	0.476
496	1552950_at	C15orf26	chromosome 15 open reading frame 26	1.2	0.083	0.254
497	1552952_at	RBMY2FP	RNA binding motif protein, Y-linked, family 2, member F pseudogene	0.87	0.271	0.511
498	1552953_a_at	NEUROD2	neuronal differentiation 2	1.06	0.408	0.639
499	1552954_at	C5orf17	chromosome 5 open reading frame 17	1.02	0.75	0.876
500	1552955_at	LINC00208	long intergenic non-protein coding RNA 208	0.94	0.268	0.507
501	1552957_at	DNAH6	dynein, axonemal, heavy chain 6	0.96	0.506	0.718
502	1552960_at	LRRC15	leucine rich repeat containing 15	0.85	0.093	0.271
503	1552961_at	NA	NA	0.95	0.519	0.727
504	1552964_at	TTC40	tetratricopeptide repeat domain 40	0.99	0.795	0.901
505	1552965_a_at	B3GNT7	UDP-GlcNAc:betaGal beta-1,3-N-acetylglucosaminyltransferase 7	0.97	0.63	0.806
506	1552967_at	ZNF645	zinc finger protein 645	1.06	0.494	0.708
507	1552969_a_at	ZMYM6	zinc finger, MYM-type 6	0.96	0.594	0.783
508	1552970_s_at	ZMYM6	zinc finger, MYM-type 6	0.99	0.866	0.937
509	1552971_at	SGCZ	sarcoglycan, zeta	1.04	0.487	0.703
510	1552972_at	RP11-890B15.2	uncharacterized LOC100507431	0.97	0.613	0.795
511	1552973_at	WNT9B	wingless-type MMTV integration site family, member 9B	1.03	0.529	0.734
512	1552974_at	NA	NA	0.99	0.86	0.934
513	1552975_x_at	NA	NA	1.01	0.818	0.913
514	1552976_at	DNAJB13	DnaJ (Hsp40) homolog, subfamily B, member 13	1.14	0.048	0.181
515	1552977_a_at	CNPY3	canopy FGF signaling regulator 3	1.02	0.76	0.883
516	1552978_a_at	SCAMP1	secretory carrier membrane protein 1	1.13	0.047	0.18
517	1552979_at	LINC00471	long intergenic non-protein coding RNA 471	0.87	0.048	0.183
518	1552980_at	HAS3	hyaluronan synthase 3	1.04	0.708	0.854
519	1552982_a_at	FGF4	fibroblast growth factor 4	1.01	0.919	0.963
520	1552985_at	SLC30A8	solute carrier family 30 (zinc transporter), member 8	0.93	0.453	0.677
521	1552986_at	LOC142937	uncharacterized protein BC008131	0.95	0.523	0.73
522	1552987_a_at	MGC42157	uncharacterized locus MGC42157	0.91	0.214	0.445
523	1552988_at	C11orf65	chromosome 11 open reading frame 65	1	0.966	0.985
524	1552990_at	FAM71E2	family with sequence similarity 71, member E2	1.1	0.3	0.541
525	1552991_at	OR5P2	olfactory receptor, family 5, subfamily P, member 2	1.2	0.024	0.117
526	1552993_at	DYDC1	DPY30 domain containing 1	0.97	0.666	0.829
527	1552995_at	IL27	interleukin 27	1.06	0.398	0.63
528	1552997_a_at	IQCF1	IQ motif containing F1	0.86	0.05	0.187
529	1552998_at	DEFB125	defensin, beta 125	1.24	0.034	0.147
530	1552999_a_at	WFDC10B	WAP four-disulfide core domain 10B	1.13	0.049	0.183
531	1553002_at	NA	NA	0.85	0.074	0.237
532	1553003_at	PKHD1	polycystic kidney and hepatic disease 1 (autosomal recessive)	0.94	0.372	0.608
533	1553004_at	PKD1L1	polycystic kidney disease 1 like 1	0.95	0.321	0.561
534	1553006_at	GPR112	G protein-coupled receptor 112	1.26	0.016	0.089
535	1553007_a_at	TENM1	teneurin transmembrane protein 1	0.97	0.584	0.775
536	1553009_s_at	REXO1L1P	REX1, RNA exonuclease 1 homolog (S. cerevisiae)-like 1, pseudogene	0.94	0.425	0.654
537	1553011_at	TAF1L	TAF1 RNA polymerase II, TATA box binding protein (TBP)-associated factor, 210kDa-like	0.98	0.668	0.83
538	1553013_at	CNTNAP5	contactin associated protein-like 5	1.12	0.318	0.558
539	1553015_a_at	RECQL4	RecQ protein-like 4	1	0.94	0.973
540	1553016_at	GPR113	G protein-coupled receptor 113	0.98	0.81	0.909
541	1553019_at	TMC2	transmembrane channel-like 2	0.79	0.004	0.037
542	1553020_at	SMCR5	Smith-Magenis syndrome chromosome region, candidate 5 (non-protein coding)	0.92	0.26	0.499
543	1553021_s_at	BICD2	bicaudal D homolog 2 (Drosophila)	1.01	0.901	0.955
544	1553022_at	ZIM3	zinc finger, imprinted 3	0.96	0.451	0.675
545	1553023_a_at	NOX5	NADPH oxidase, EF-hand calcium binding domain 5	1.09	0.206	0.435
546	1553024_at	DAOA-AS1	DAOA antisense RNA 1	0.94	0.302	0.542
547	1553025_at	GPR126	G protein-coupled receptor 126	1.13	0.087	0.262
548	1553027_a_at	KLHL4	kelch-like family member 4	1.02	0.803	0.906
549	1553028_at	GPR156	G protein-coupled receptor 156	0.99	0.897	0.953
550	1553030_a_at	SUOX	sulfite oxidase	0.81	0.031	0.136
551	1553031_at	GPR115	G protein-coupled receptor 115	1.01	0.856	0.931
552	1553032_at	IL31RA	interleukin 31 receptor A	1.01	0.865	0.936
553	1553033_at	SYTL5	synaptotagmin-like 5	1.14	0.239	0.476
554	1553034_at	SDCCAG8	serologically defined colon cancer antigen 8	0.95	0.401	0.634
555	1553036_at	GPR111	G protein-coupled receptor 111	1.09	0.261	0.5
556	1553037_a_at	SYN2	synapsin II	0.94	0.29	0.53
557	1553039_a_at	ASB10	ankyrin repeat and SOCS box containing 10	0.86	0.017	0.094
558	1553041_at	HTR3C	5-hydroxytryptamine (serotonin) receptor 3C, ionotropic	1.07	0.531	0.736
559	1553042_a_at	NFKBID	nuclear factor of kappa light polypeptide gene enhancer in B-cells inhibitor, delta	0.98	0.741	0.872
560	1553043_a_at	CD300LF	CD300 molecule-like family member f	0.98	0.737	0.869
561	1553044_at	GJA10	gap junction protein, alpha 10, 62kDa	1.13	0.109	0.299
562	1553045_at	WNT9A	wingless-type MMTV integration site family, member 9A	1.08	0.295	0.535
563	1553046_s_at	GAL3ST2	galactose-3-O-sulfotransferase 2	1.07	0.198	0.426
564	1553047_at	PIP4K2B	phosphatidylinositol-5-phosphate 4-kinase, type II, beta	1.11	0.21	0.44
565	1553048_a_at	PIP4K2B	phosphatidylinositol-5-phosphate 4-kinase, type II, beta	0.84	0.014	0.084
566	1553051_s_at	ODF3	outer dense fiber of sperm tails 3	0.92	0.241	0.478
567	1553052_at	WFDC13	WAP four-disulfide core domain 13	0.96	0.613	0.795
568	1553053_at	LINC00521	long intergenic non-protein coding RNA 521	1.21	0.042	0.168
569	1553055_a_at	SLFN5	schlafen family member 5	1.3	0.008	0.056
570	1553057_at	SERPINB12	serpin peptidase inhibitor, clade B (ovalbumin), member 12	1.06	0.403	0.635
571	1553058_at	GIPC3	GIPC PDZ domain containing family, member 3	0.95	0.384	0.619
572	1553059_at	PGLYRP3	peptidoglycan recognition protein 3	1.12	0.049	0.185
573	1553060_at	PSKH2	protein serine kinase H2	1.09	0.106	0.295
574	1553061_at	OR6W1P	olfactory receptor, family 6, subfamily W, member 1 pseudogene	1.19	0.068	0.225
575	1553062_at	MOGAT1	monoacylglycerol O-acyltransferase 1	1.29	0.016	0.089
576	1553063_at	GPR78	G protein-coupled receptor 78	0.91	0.3	0.54
577	1553064_at	H1FOO	H1 histone family, member O, oocyte-specific	0.9	0.107	0.296
578	1553066_at	TAAR9	trace amine associated receptor 9 (gene/pseudogene)	0.98	0.852	0.93
579	1553067_a_at	GNRHR2	gonadotropin-releasing hormone (type 2) receptor 2	0.94	0.353	0.591
580	1553069_at	BRWD1-IT2	BRWD1 intronic transcript 2 (non-protein coding)	1.02	0.866	0.937
581	1553070_a_at	MYOZ3	myozenin 3	1.05	0.426	0.655
582	1553071_a_at	MYOZ3	myozenin 3	1.11	0.106	0.295
583	1553072_at	BNIPL	BCL2/adenovirus E1B 19kD interacting protein like	0.95	0.318	0.558
584	1553074_at	ASB11	ankyrin repeat and SOCS box containing 11, E3 ubiquitin protein ligase	1.14	0.124	0.323
585	1553075_a_at	OFCC1	orofacial cleft 1 candidate 1	0.92	0.119	0.315
586	1553076_at	OFCC1	orofacial cleft 1 candidate 1	1.08	0.201	0.429
587	1553077_at	SDR9C7	short chain dehydrogenase/reductase family 9C, member 7	0.96	0.582	0.774
588	1553078_at	OR5P3	olfactory receptor, family 5, subfamily P, member 3	1.11	0.12	0.318
589	1553079_at	TRIM40	tripartite motif containing 40	0.99	0.823	0.916
590	1553080_at	CSN1S2AP	casein alpha s2-like A, pseudogene	1.05	0.479	0.697
591	1553081_at	WFDC12	WAP four-disulfide core domain 12	1.09	0.147	0.359
592	1553082_at	CRYGN	crystallin, gamma N	1.11	0.332	0.571
593	1553083_at	NA	NA	1.03	0.689	0.843
594	1553084_at	STARD6	StAR-related lipid transfer (START) domain containing 6	1.11	0.103	0.289
595	1553086_at	C11orf40	chromosome 11 open reading frame 40	1.05	0.401	0.634
596	1553087_at	C18orf12	chromosome 18 open reading frame 12	1.1	0.26	0.499
597	1553088_a_at	BCL2L11	BCL2-like 11 (apoptosis facilitator)	0.91	0.376	0.612
598	1553089_a_at	WFDC2	WAP four-disulfide core domain 2	1.03	0.673	0.833
599	1553093_a_at	DEFB119	defensin, beta 119	0.97	0.666	0.828
600	1553094_at	NA	NA	1.13	0.074	0.237
601	1553096_s_at	BCL2L11	BCL2-like 11 (apoptosis facilitator)	0.66	0	0.005
602	1553099_at	TIGD1	tigger transposable element derived 1	0.78	0.001	0.019
603	1553101_a_at	ALKBH5	alkB, alkylation repair homolog 5 (E. coli)	1	0.93	0.968
604	1553102_a_at	CCDC69	coiled-coil domain containing 69	3.37	0	0
605	1553103_at	NFX1	nuclear transcription factor, X-box binding 1	1.08	0.162	0.38
606	1553105_s_at	DSG2	desmoglein 2	0.97	0.512	0.722
607	1553106_at	C5orf24	chromosome 5 open reading frame 24	0.79	0.003	0.033
608	1553107_s_at	C5orf24	chromosome 5 open reading frame 24	0.77	0.001	0.017
609	1553108_at	C5orf24	chromosome 5 open reading frame 24	0.69	0	0.003
610	1553111_a_at	KBTBD6	kelch repeat and BTB (POZ) domain containing 6	0.78	0.004	0.034
611	1553112_s_at	CDK8	cyclin-dependent kinase 8	0.78	0.001	0.016
612	1553113_s_at	CDK8	cyclin-dependent kinase 8	0.9	0.091	0.269
613	1553114_a_at	PTK6	protein tyrosine kinase 6	1.02	0.728	0.865
614	1553115_at	NKD1	naked cuticle homolog 1 (Drosophila)	1	1	1
615	1553117_a_at	STK38	serine/threonine kinase 38	0.86	0.042	0.166
616	1553118_at	THEM4	thioesterase superfamily member 4	1.36	0.002	0.024
617	1553120_at	CLSPN	claspin	1.03	0.78	0.893
618	1553122_s_at	NA	NA	1.18	0.091	0.269
619	1553123_at	WDR62	WD repeat domain 62	1.23	0.021	0.108
620	1553125_x_at	WDR62	WD repeat domain 62	0.99	0.923	0.965
621	1553126_a_at	SLC39A12	solute carrier family 39 (zinc transporter), member 12	1.02	0.74	0.871
622	1553127_a_at	RNF168	ring finger protein 168, E3 ubiquitin protein ligase	1.03	0.714	0.857
623	1553129_at	SVEP1	sushi, von Willebrand factor type A, EGF and pentraxin domain containing 1	0.99	0.868	0.937
624	1553130_at	LOC652276	potassium channel tetramerization domain containing 5 pseudogene	1.12	0.088	0.263
625	1553131_a_at	GATA4	GATA binding protein 4	1.17	0.024	0.117
626	1553132_a_at	TC2N	tandem C2 domains, nuclear	2.77	0	0.001
627	1553133_at	C9orf72	chromosome 9 open reading frame 72	0.5	0	0.001
628	1553134_s_at	C9orf72	chromosome 9 open reading frame 72	0.87	0.046	0.176
629	1553136_at	KCTD18	potassium channel tetramerization domain containing 18	1.14	0.077	0.244
630	1553137_s_at	KLF11	Kruppel-like factor 11	0.95	0.467	0.688
631	1553138_a_at	ANKLE1	ankyrin repeat and LEM domain containing 1	1.9	0	0
632	1553139_s_at	PLXNA3	plexin A3	0.83	0.156	0.372
633	1553140_at	PELO	pelota homolog (Drosophila)	1.01	0.928	0.968
634	1553141_at	LACC1	laccase (multicopper oxidoreductase) domain containing 1	0.96	0.542	0.744
635	1553142_at	LACC1	laccase (multicopper oxidoreductase) domain containing 1	1.03	0.613	0.795
636	1553145_at	TAPT1-AS1	TAPT1 antisense RNA 1 (head to head)	0.77	0.002	0.026
637	1553146_at	C3orf30	chromosome 3 open reading frame 30	0.97	0.707	0.854
638	1553147_at	RANBP3L	RAN binding protein 3-like	0.94	0.412	0.643
639	1553148_a_at	SNX13	sorting nexin 13	0.78	0.011	0.07
640	1553150_at	KDM1B	lysine (K)-specific demethylase 1B	0.94	0.405	0.636
641	1553151_at	ATP6V0D2	ATPase, H+ transporting, lysosomal 38kDa, V0 subunit d2	1.25	0.008	0.057
642	1553153_at	ATP6V0D2	ATPase, H+ transporting, lysosomal 38kDa, V0 subunit d2	1.49	0	0.003
643	1553155_x_at	ATP6V0D2	ATPase, H+ transporting, lysosomal 38kDa, V0 subunit d2	1.22	0.049	0.184
644	1553156_at	LHX4	LIM homeobox 4	1.09	0.241	0.478
645	1553157_at	LHX4	LIM homeobox 4	1.16	0.034	0.146
646	1553158_at	CEP19	centrosomal protein 19kDa	0.86	0.04	0.163
647	1553159_at	DNAH11	dynein, axonemal, heavy chain 11	0.97	0.657	0.823
648	1553162_x_at	C19orf55	chromosome 19 open reading frame 55	0.76	0.041	0.164
649	1553163_at	ADPRHL1	ADP-ribosylhydrolase like 1	1.01	0.847	0.927
650	1553165_at	SYNRG	synergin, gamma	0.93	0.29	0.53
651	1553166_at	CDH24	cadherin 24, type 2	1.02	0.748	0.875
652	1553167_a_at	SEPSECS	Sep (O-phosphoserine) tRNA:Sec (selenocysteine) tRNA synthase	0.66	0	0.002
653	1553168_at	GRIK5	glutamate receptor, ionotropic, kainate 5	0.91	0.108	0.298
654	1553169_at	LRRN4	leucine rich repeat neuronal 4	1.03	0.639	0.811
655	1553171_x_at	LRRN4	leucine rich repeat neuronal 4	1.13	0.116	0.311
656	1553172_at	ZNF777	zinc finger protein 777	0.89	0.044	0.171
657	1553174_at	JPH2	junctophilin 2	0.97	0.744	0.873
658	1553175_s_at	PDE5A	phosphodiesterase 5A, cGMP-specific	0.91	0.252	0.491
659	1553176_at	SH2D1B	SH2 domain containing 1B	1	0.975	0.989
660	1553177_at	SH2D1B	SH2 domain containing 1B	1.02	0.811	0.91
661	1553178_a_at	SSTR3	somatostatin receptor 3	0.9	0.05	0.187
662	1553179_at	ADAMTS19	ADAM metallopeptidase with thrombospondin type 1 motif, 19	1.14	0.112	0.304
663	1553180_at	ADAMTS19	ADAM metallopeptidase with thrombospondin type 1 motif, 19	1.04	0.732	0.867
664	1553181_at	DDX31	DEAD (Asp-Glu-Ala-Asp) box polypeptide 31	1.03	0.649	0.817
665	1553183_at	UMODL1	uromodulin-like 1	1.02	0.697	0.848
666	1553185_at	RASEF	RAS and EF-hand domain containing	1.49	0.001	0.013
667	1553186_x_at	RASEF	RAS and EF-hand domain containing	1.39	0	0.009
668	1553188_s_at	PARD3B	par-3 family cell polarity regulator beta	0.98	0.786	0.897
669	1553190_s_at	PARD3B	par-3 family cell polarity regulator beta	0.86	0.07	0.23
670	1553191_at	DST	dystonin	0.87	0.041	0.165
671	1553192_at	ZNF441	zinc finger protein 441	0.88	0.107	0.297
672	1553193_at	ZNF441	zinc finger protein 441	1.02	0.835	0.922
673	1553194_at	NEGR1	neuronal growth regulator 1	0.88	0.044	0.171
674	1553196_a_at	FCRL3	Fc receptor-like 3	1.07	0.216	0.447
675	1553197_at	DCAF4L2	DDB1 and CUL4 associated factor 4-like 2	1.01	0.889	0.948
676	1553199_at	DCAF4L2	DDB1 and CUL4 associated factor 4-like 2	0.97	0.68	0.837
677	1553202_at	STOX1	storkhead box 1	0.51	0	0.005
678	1553204_at	C20orf166-AS1	C20orf166 antisense RNA 1	0.93	0.231	0.466
679	1553205_at	C20orf166-AS1	C20orf166 antisense RNA 1	0.98	0.787	0.897
680	1553207_at	ARL10	ADP-ribosylation factor-like 10	1.05	0.388	0.622
681	1553208_s_at	ARL10	ADP-ribosylation factor-like 10	1.15	0.123	0.322
682	1553209_at	RNFT2	ring finger protein, transmembrane 2	0.83	0.009	0.061
683	1553211_at	ANKFN1	ankyrin-repeat and fibronectin type III domain containing 1	0.99	0.929	0.968
684	1553212_at	KRT78	keratin 78	1.03	0.676	0.835
685	1553213_a_at	KRT78	keratin 78	1.09	0.23	0.465
686	1553214_a_at	CCDC7	coiled-coil domain containing 7	0.93	0.156	0.372
687	1553215_s_at	CCDC7	coiled-coil domain containing 7	1.16	0.065	0.219
688	1553216_at	ZNF41	zinc finger protein 41	1.02	0.781	0.894
689	1553217_s_at	ZNF41	zinc finger protein 41	1	0.958	0.982
690	1553218_a_at	ZNF512	zinc finger protein 512	0.76	0.011	0.071
691	1553219_a_at	AMMECR1	Alport syndrome, mental retardation, midface hypoplasia and elliptocytosis chromosomal region gene 1	1.06	0.437	0.663
692	1553220_at	FAM117B	family with sequence similarity 117, member B	1.07	0.288	0.529
693	1553221_at	ZNF583	zinc finger protein 583	0.75	0.001	0.01
694	1553222_at	OXER1	oxoeicosanoid (OXE) receptor 1	1.09	0.153	0.367
695	1553224_at	LUZP1	leucine zipper protein 1	1.13	0.133	0.338
696	1553225_s_at	ZNF75D	zinc finger protein 75D	0.98	0.693	0.845
697	1553226_at	LINC00052	long intergenic non-protein coding RNA 52	1.17	0.101	0.286
698	1553227_s_at	BRWD1	bromodomain and WD repeat domain containing 1	0.85	0.014	0.081
699	1553228_at	CCDC89	coiled-coil domain containing 89	0.83	0.022	0.111
700	1553229_at	ZNF572	zinc finger protein 572	1.16	0.07	0.229
701	1553232_at	RMDN2	regulator of microtubule dynamics 2	0.96	0.566	0.763
702	1553234_at	ADAMTS18	ADAM metallopeptidase with thrombospondin type 1 motif, 18	1.05	0.436	0.663
703	1553235_at	PCDHAC1	protocadherin alpha subfamily C, 1	1.13	0.203	0.432
704	1553237_x_at	PCDHAC1	protocadherin alpha subfamily C, 1	1.13	0.044	0.172
705	1553238_a_at	HIPK4	homeodomain interacting protein kinase 4	1	0.973	0.989
706	1553239_at	FAM124A	family with sequence similarity 124A	1.04	0.486	0.703
707	1553241_at	NKAIN3	Na+/K+ transporting ATPase interacting 3	0.97	0.583	0.775
708	1553243_at	ITIH5	inter-alpha-trypsin inhibitor heavy chain family, member 5	1.51	0	0.004
709	1553244_at	FANCB	Fanconi anemia, complementation group B	1	1	1
710	1553246_a_at	POMK	protein-O-mannose kinase	0.95	0.346	0.585
711	1553247_a_at	ZNF709	zinc finger protein 709	0.76	0.054	0.194
712	1553248_at	CCDC57	coiled-coil domain containing 57	0.98	0.669	0.831
713	1553249_at	SMC1B	structural maintenance of chromosomes 1B	0.94	0.376	0.612
714	1553252_a_at	BRWD3	bromodomain and WD repeat domain containing 3	1.08	0.202	0.431
715	1553253_at	ASB16	ankyrin repeat and SOCS box containing 16	1.04	0.649	0.817
716	1553254_at	MAGEE2	melanoma antigen family E, 2	0.89	0.098	0.281
717	1553255_at	ERVV-1	endogenous retrovirus group V, member 1	1.01	0.858	0.933
718	1553257_at	GAL3ST3	galactose-3-O-sulfotransferase 3	0.98	0.743	0.873
719	1553258_at	FLJ30679	uncharacterized protein FLJ30679	0.93	0.395	0.628
720	1553260_s_at	ALS2CR11	amyotrophic lateral sclerosis 2 (juvenile) chromosome region, candidate 11	0.91	0.098	0.28
721	1553261_x_at	ALS2CR11	amyotrophic lateral sclerosis 2 (juvenile) chromosome region, candidate 11	0.95	0.312	0.553
722	1553262_a_at	UTS2R	urotensin 2 receptor	0.94	0.355	0.592
723	1553263_at	USH1G	Usher syndrome 1G (autosomal recessive)	1.09	0.167	0.387
724	1553264_a_at	SYN1	synapsin I	1.07	0.249	0.487
725	1553265_at	SLC23A3	solute carrier family 23, member 3	0.97	0.58	0.773
726	1553266_at	CNOT6L	CCR4-NOT transcription complex, subunit 6-like	0.97	0.506	0.718
727	1553267_a_at	CNOT6L	CCR4-NOT transcription complex, subunit 6-like	0.92	0.322	0.562
728	1553268_at	RHBDL3	rhomboid, veinlet-like 3 (Drosophila)	1.72	0	0.001
729	1553269_at	ZNF718	zinc finger protein 718	1.04	0.592	0.781
730	1553271_at	DIP2B	DIP2 disco-interacting protein 2 homolog B (Drosophila)	0.93	0.286	0.526
731	1553272_at	SLC36A1	solute carrier family 36 (proton/amino acid symporter), member 1	1.04	0.643	0.814
732	1553274_a_at	SNRNP48	small nuclear ribonucleoprotein 48kDa (U11/U12)	1	0.964	0.984
733	1553275_s_at	NA	NA	1	1	1
734	1553276_at	ZNF560	zinc finger protein 560	1.01	0.926	0.967
735	1553277_at	RTTN	rotatin	0.99	0.912	0.96
736	1553279_at	BTNL9	butyrophilin-like 9	1	0.947	0.976
737	1553280_at	PUS10	pseudouridylate synthase 10	1.08	0.389	0.623
738	1553281_at	PLCXD2	phosphatidylinositol-specific phospholipase C, X domain containing 2	1.2	0.025	0.118
739	1553282_at	C21orf128	chromosome 21 open reading frame 128	1.03	0.691	0.844
740	1553284_s_at	LMLN	leishmanolysin-like (metallopeptidase M8 family)	0.96	0.534	0.738
741	1553285_s_at	RAD9B	RAD9 homolog B (S. pombe)	1.03	0.702	0.851
742	1553286_at	ZNF555	zinc finger protein 555	0.89	0.062	0.214
743	1553288_a_at	NYAP1	neuronal tyrosine-phosphorylated phosphoinositide-3-kinase adaptor 1	0.73	0.001	0.013
744	1553292_s_at	SGK494	uncharacterized serine/threonine-protein kinase SgK494	0.72	0.002	0.023
745	1553293_at	MRGPRX3	MAS-related GPR, member X3	1.02	0.824	0.916
746	1553295_at	ABCA13	ATP-binding cassette, sub-family A (ABC1), member 13	0.96	0.457	0.68
747	1553296_at	GPR128	G protein-coupled receptor 128	0.89	0.058	0.204
748	1553297_a_at	CSF3R	colony stimulating factor 3 receptor (granulocyte)	1	0.956	0.981
749	1553298_at	C17orf77	chromosome 17 open reading frame 77	0.96	0.493	0.707
750	1553299_at	DUSP5P1	dual specificity phosphatase 5 pseudogene 1	1.25	0.139	0.347
751	1553300_a_at	DGKH	diacylglycerol kinase, eta	0.88	0.024	0.118
752	1553301_a_at	TMEM182	transmembrane protein 182	0.97	0.766	0.886
753	1553303_at	C16orf46	chromosome 16 open reading frame 46	1.04	0.529	0.735
754	1553304_at	LSM14B	LSM14B, SCD6 homolog B (S. cerevisiae)	1	0.971	0.988
755	1553306_at	CASP8	caspase 8, apoptosis-related cysteine peptidase	1.03	0.671	0.832
756	1553310_at	PLB1	phospholipase B1	1.07	0.359	0.596
757	1553311_at	C20orf197	chromosome 20 open reading frame 197	0.93	0.197	0.424
758	1553313_s_at	SLC5A3	solute carrier family 5 (sodium/myo-inositol cotransporter), member 3	0.75	0.011	0.073
759	1553314_a_at	KIF19	kinesin family member 19	1.17	0.135	0.34
760	1553315_at	SLFNL1	schlafen-like 1	1.04	0.514	0.723
761	1553316_at	GPR82	G protein-coupled receptor 82	0.88	0.335	0.574
762	1553317_s_at	GPR82	G protein-coupled receptor 82	0.96	0.427	0.655
763	1553318_at	RIBC1	RIB43A domain with coiled-coils 1	1.26	0.002	0.023
764	1553319_at	OXGR1	oxoglutarate (alpha-ketoglutarate) receptor 1	0.77	0.005	0.04
765	1553320_s_at	CDC14C	cell division cycle 14C	0.94	0.35	0.588
766	1553321_a_at	SULT1C4	sulfotransferase family, cytosolic, 1C, member 4	1.03	0.791	0.899
767	1553322_s_at	TEAD1	TEA domain family member 1 (SV40 transcriptional enhancer factor)	1.03	0.747	0.875
768	1553323_a_at	CATSPER2	cation channel, sperm associated 2	0.93	0.359	0.596
769	1553325_at	POU5F2	POU domain class 5, transcription factor 2	1.05	0.546	0.747
770	1553326_at	RXFP2	relaxin/insulin-like family peptide receptor 2	1.03	0.557	0.756
771	1553327_a_at	BEND7	BEN domain containing 7	1.19	0.029	0.13
772	1553328_a_at	SLC18A2	solute carrier family 18 (vesicular monoamine transporter), member 2	1.32	0.001	0.013
773	1553329_at	SSMEM1	serine-rich single-pass membrane protein 1	0.94	0.402	0.634
774	1553330_at	SSMEM1	serine-rich single-pass membrane protein 1	0.98	0.703	0.851
775	1553333_at	MAB21L3	mab-21-like 3 (C. elegans)	0.98	0.665	0.828
776	1553335_x_at	AC091878.1	uncharacterized LOC285696	1.09	0.208	0.438
777	1553336_a_at	MIER3	mesoderm induction early response 1, family member 3	0.89	0.233	0.468
778	1553338_at	SDE2	SDE2 telomere maintenance homolog (S. pombe)	1.23	0.003	0.033
779	1553340_s_at	NA	NA	0.94	0.453	0.676
780	1553341_at	UROC1	urocanate hydratase 1	0.99	0.875	0.941
781	1553344_at	PCDH15	protocadherin-related 15	0.92	0.199	0.427
782	1553346_a_at	TNRC6A	trinucleotide repeat containing 6A	1.02	0.866	0.937
783	1553347_s_at	KCNA6	potassium voltage-gated channel, shaker-related subfamily, member 6	1	0.959	0.982
784	1553348_a_at	NFX1	nuclear transcription factor, X-box binding 1	1.01	0.873	0.941
785	1553349_at	ARID2	AT rich interactive domain 2 (ARID, RFX-like)	0.88	0.113	0.306
786	1553350_at	AMER3	APC membrane recruitment protein 3	1.03	0.636	0.809
787	1553351_at	OTUD7A	OTU deubiquitinase 7A	0.88	0.176	0.398
788	1553352_x_at	ERVW-1	endogenous retrovirus group W, member 1	1.15	0.106	0.295
789	1553354_a_at	FLJ31958	uncharacterized LOC143153	0.78	0.004	0.036
790	1553355_at	NA	NA	0.92	0.369	0.605
791	1553356_at	NA	NA	0.96	0.521	0.728
792	1553357_at	LINC00889	long intergenic non-protein coding RNA 889	0.94	0.507	0.718
793	1553359_at	FBXL18	F-box and leucine-rich repeat protein 18	1	0.988	0.995
794	1553361_x_at	FBXL18	F-box and leucine-rich repeat protein 18	1.07	0.244	0.482
795	1553362_at	DNAH6	dynein, axonemal, heavy chain 6	0.96	0.428	0.657
796	1553363_at	C6orf195	chromosome 6 open reading frame 195	0.98	0.753	0.878
797	1553364_at	PNPLA1	patatin-like phospholipase domain containing 1	0.95	0.348	0.586
798	1553365_at	DEPDC4	DEP domain containing 4	0.95	0.459	0.681
799	1553366_s_at	NA	NA	1.09	0.135	0.341
800	1553367_a_at	COX6B2	cytochrome c oxidase subunit VIb polypeptide 2 (testis)	1.32	0.009	0.063
801	1553369_at	FAM129C	family with sequence similarity 129, member C	0.97	0.61	0.793
802	1553371_at	EPHA10	EPH receptor A10	1.07	0.47	0.69
803	1553372_at	NA	NA	1.13	0.069	0.228
804	1553373_at	WDR64	WD repeat domain 64	0.9	0.226	0.46
805	1553374_at	PRO2949	uncharacterized protein PRO2949	0.98	0.843	0.925
806	1553375_at	BTBD9	BTB (POZ) domain containing 9	0.93	0.215	0.446
807	1553376_a_at	AXDND1	axonemal dynein light chain domain containing 1	0.95	0.475	0.693
808	1553378_a_at	C17orf66	chromosome 17 open reading frame 66	1.09	0.124	0.323
809	1553380_at	PARP15	poly (ADP-ribose) polymerase family, member 15	0.95	0.351	0.589
810	1553383_at	ARHGAP42	Rho GTPase activating protein 42	0.92	0.23	0.465
811	1553385_at	LINC01101	long intergenic non-protein coding RNA 1101	1.14	0.038	0.157
812	1553386_at	MFSD2A	major facilitator superfamily domain containing 2A	1.07	0.225	0.459
813	1553387_at	ATM	ataxia telangiectasia mutated	0.95	0.4	0.633
814	1553388_at	FAM26D	family with sequence similarity 26, member D	1.13	0.061	0.21
815	1553389_at	NPHP3	nephronophthisis 3 (adolescent)	0.94	0.3	0.54
816	1553390_at	ATG9B	autophagy related 9B	1.05	0.52	0.728
817	1553391_at	CXorf58	chromosome X open reading frame 58	0.93	0.275	0.515
818	1553392_at	EFCAB3	EF-hand calcium binding domain 3	1.04	0.708	0.854
819	1553394_a_at	TFAP2B	transcription factor AP-2 beta (activating enhancer binding protein 2 beta)	1.26	0.147	0.359
820	1553395_a_at	CD200R1	CD200 receptor 1	1.23	0.01	0.065
821	1553396_a_at	CCDC13	coiled-coil domain containing 13	1.52	0.006	0.047
822	1553397_at	CCDC13	coiled-coil domain containing 13	0.93	0.297	0.537
823	1553398_at	NA	NA	0.98	0.647	0.816
824	1553399_a_at	NA	NA	1.05	0.391	0.625
825	1553400_a_at	NA	NA	0.75	0.005	0.04
826	1553401_at	MRGPRX1	MAS-related GPR, member X1	0.88	0.119	0.316
827	1553402_a_at	HFE	hemochromatosis	0.99	0.868	0.937
828	1553403_at	RLN3	relaxin 3	1.04	0.569	0.765
829	1553405_a_at	CSMD1	CUB and Sushi multiple domains 1	1.07	0.384	0.619
830	1553407_at	MACF1	microtubule-actin crosslinking factor 1	0.96	0.631	0.806
831	1553409_at	ADAMTS20	ADAM metallopeptidase with thrombospondin type 1 motif, 20	1.18	0.043	0.168
832	1553410_a_at	ABCC12	ATP-binding cassette, sub-family C (CFTR/MRP), member 12	0.91	0.226	0.46
833	1553411_s_at	SALL3	spalt-like transcription factor 3	0.69	0	0.005
834	1553412_at	AGBL4	ATP/GTP binding protein-like 4	0.75	0.008	0.056
835	1553413_at	FLJ13744	uncharacterized FLJ13744	1	1	1
836	1553415_at	SLC17A8	solute carrier family 17 (vesicular glutamate transporter), member 8	0.89	0.126	0.327
837	1553417_at	C11orf44	chromosome 11 open reading frame 44	0.92	0.267	0.507
838	1553418_a_at	CNTNAP5	contactin associated protein-like 5	1.16	0.069	0.227
839	1553420_at	SATB2-AS1	SATB2 antisense RNA 1	1.15	0.046	0.176
840	1553422_s_at	RBFOX1	RNA binding protein, fox-1 homolog (C. elegans) 1	1.2	0.07	0.229
841	1553423_a_at	SLFN13	schlafen family member 13	1.91	0	0.005
842	1553424_at	C12orf40	chromosome 12 open reading frame 40	0.96	0.509	0.72
843	1553425_at	WDR65	WD repeat domain 65	1.05	0.423	0.652
844	1553426_at	C5orf64	chromosome 5 open reading frame 64	1	0.962	0.983
845	1553427_at	ADAMTS15	ADAM metallopeptidase with thrombospondin type 1 motif, 15	0.91	0.408	0.639
846	1553428_at	LY86-AS1	LY86 antisense RNA 1	0.9	0.168	0.388
847	1553429_at	FLJ31713	uncharacterized protein FLJ31713	1.11	0.105	0.292
848	1553430_a_at	EDARADD	EDAR-associated death domain	0.96	0.604	0.789
849	1553432_s_at	NA	NA	0.89	0.167	0.386
850	1553433_at	CCDC171	coiled-coil domain containing 171	0.96	0.421	0.651
851	1553434_at	CYP4Z2P	cytochrome P450, family 4, subfamily Z, polypeptide 2, pseudogene	0.98	0.719	0.86
852	1553435_at	C18orf15	chromosome 18 open reading frame 15	1.04	0.602	0.788
853	1553436_at	MUC19	mucin 19, oligomeric	1.22	0.081	0.25
854	1553437_at	KLHDC7A	kelch domain containing 7A	0.94	0.421	0.651
855	1553438_at	C11orf72	chromosome 11 open reading frame 72	1.02	0.835	0.922
856	1553439_at	NA	NA	1.13	0.166	0.386
857	1553440_at	AQP4-AS1	AQP4 antisense RNA 1	0.99	0.938	0.972
858	1553441_at	CNTNAP4	contactin associated protein-like 4	1.02	0.694	0.846
859	1553442_a_at	CNTNAP4	contactin associated protein-like 4	1.03	0.635	0.809
860	1553443_at	FER1L6-AS1	FER1L6 antisense RNA 1	1.13	0.048	0.181
861	1553444_a_at	C1orf127	chromosome 1 open reading frame 127	1.19	0.034	0.146
862	1553446_at	NA	NA	0.95	0.328	0.568
863	1553447_at	AGBL1	ATP/GTP binding protein-like 1	0.84	0.047	0.18
864	1553448_at	FLJ34503	uncharacterized FLJ34503	0.97	0.626	0.803
865	1553449_at	LINC00304	long intergenic non-protein coding RNA 304	0.99	0.915	0.961
866	1553450_s_at	LINC00304	long intergenic non-protein coding RNA 304	1	0.989	0.995
867	1553451_at	CCDC79	coiled-coil domain containing 79	1.06	0.337	0.576
868	1553452_at	MYO1H	myosin IH	0.95	0.544	0.746
869	1553453_at	ASB14	ankyrin repeat and SOCS box containing 14	1.02	0.745	0.874
870	1553454_at	RPTN	repetin	0.89	0.11	0.302
871	1553456_at	NA	NA	0.97	0.729	0.865
872	1553457_at	LINC00269	long intergenic non-protein coding RNA 269	1.02	0.719	0.86
873	1553458_at	VSTM4	V-set and transmembrane domain containing 4	1.14	0.089	0.265
874	1553459_at	CCDC150	coiled-coil domain containing 150	1.18	0.022	0.111
875	1553460_at	C2orf61	chromosome 2 open reading frame 61	1.02	0.815	0.912
876	1553461_at	FAM9B	family with sequence similarity 9, member B	0.97	0.752	0.877
877	1553462_at	NA	NA	0.9	0.072	0.233
878	1553464_at	FLJ40288	uncharacterized FLJ40288	1.05	0.405	0.637
879	1553465_a_at	CES5A	carboxylesterase 5A	1	0.979	0.991
880	1553466_at	CHDC2	calponin homology domain containing 2	1.03	0.625	0.802
881	1553467_at	NA	NA	1.04	0.63	0.806
882	1553468_at	NA	NA	1.01	0.929	0.968
883	1553470_at	DNAH17	dynein, axonemal, heavy chain 17	1.01	0.833	0.921
884	1553471_at	SLC35G3	solute carrier family 35, member G3	1.02	0.745	0.874
885	1553472_at	FLJ32955	uncharacterized protein FLJ32955	1	0.958	0.982
886	1553474_at	NA	NA	0.95	0.353	0.591
887	1553475_at	NA	NA	1.09	0.192	0.418
888	1553478_at	KIRREL3-AS3	KIRREL3 antisense RNA 3	1.2	0.179	0.403
889	1553479_at	TMEM145	transmembrane protein 145	1.36	0.003	0.03
890	1553482_at	C15orf32	chromosome 15 open reading frame 32	1.11	0.147	0.358
891	1553483_at	TSGA10IP	testis specific, 10 interacting protein	1.02	0.834	0.921
892	1553484_at	LINC00477	long intergenic non-protein coding RNA 477	1.05	0.497	0.71
893	1553485_at	CCDC140	coiled-coil domain containing 140	1.8	0.001	0.017
894	1553486_a_at	C17orf78	chromosome 17 open reading frame 78	1.01	0.882	0.945
895	1553488_at	TEKT5	tektin 5	1.03	0.657	0.823
896	1553489_a_at	TEKT5	tektin 5	1.06	0.562	0.76
897	1553491_at	KSR2	kinase suppressor of ras 2	1.07	0.267	0.507
898	1553492_a_at	PAX1	paired box 1	0.94	0.411	0.642
899	1553493_a_at	TDH	L-threonine dehydrogenase (pseudogene)	1.03	0.628	0.804
900	1553494_at	TDH	L-threonine dehydrogenase (pseudogene)	1.08	0.273	0.513
901	1553497_at	LINC00615	long intergenic non-protein coding RNA 615	1.06	0.419	0.649
902	1553498_at	NA	NA	0.91	0.305	0.545
903	1553499_s_at	SERPINA9	serpin peptidase inhibitor, clade A (alpha-1 antiproteinase, antitrypsin), member 9	1.12	0.109	0.3
904	1553500_at	FBXL21	F-box and leucine-rich repeat protein 21 (gene/pseudogene)	1.38	0.002	0.023
905	1553502_a_at	NA	NA	0.95	0.379	0.615
906	1553504_at	MRGPRX4	MAS-related GPR, member X4	1.02	0.755	0.879
907	1553505_at	A2ML1	alpha-2-macroglobulin-like 1	1.19	0.024	0.116
908	1553506_at	CPO	carboxypeptidase O	0.85	0.091	0.268
909	1553507_a_at	GPR6	G protein-coupled receptor 6	1.18	0.036	0.15
910	1553508_at	MDS2	myelodysplastic syndrome 2 translocation associated	0.94	0.255	0.493
911	1553510_s_at	RQCD1	RCD1 required for cell differentiation1 homolog (S. pombe)	1.03	0.72	0.861
912	1553511_at	GJD3	gap junction protein, delta 3, 31.9kDa	1.04	0.571	0.766
913	1553512_at	HOXC12	homeobox C12	0.95	0.406	0.637
914	1553513_at	VNN3	vanin 3	0.95	0.436	0.663
915	1553514_a_at	VNN3	vanin 3	0.96	0.44	0.666
916	1553515_at	MYEOV2	myeloma overexpressed 2	1.07	0.325	0.565
917	1553517_at	FERD3L	Fer3-like bHLH transcription factor	1.17	0.066	0.223
918	1553518_at	NA	NA	0.94	0.217	0.449
919	1553519_at	LINC00314	long intergenic non-protein coding RNA 314	0.94	0.394	0.628
920	1553521_at	NA	NA	1.1	0.128	0.33
921	1553523_at	NLRP14	NLR family, pyrin domain containing 14	1.14	0.157	0.372
922	1553524_at	DGKB	diacylglycerol kinase, beta 90kDa	0.94	0.399	0.631
923	1553525_at	NLRP13	NLR family, pyrin domain containing 13	1.11	0.181	0.404
924	1553526_at	NLRP8	NLR family, pyrin domain containing 8	1.07	0.192	0.418
925	1553527_at	NLRP9	NLR family, pyrin domain containing 9	0.94	0.511	0.721
926	1553528_a_at	TAF5	TAF5 RNA polymerase II, TATA box binding protein (TBP)-associated factor, 100kDa	0.98	0.653	0.82
927	1553529_at	TAS1R2	taste receptor, type 1, member 2	1.02	0.772	0.889
928	1553530_a_at	ITGB1	integrin, beta 1 (fibronectin receptor, beta polypeptide, antigen CD29 includes MDF2, MSK12)	0.83	0.026	0.122
929	1553531_at	PCSK6	proprotein convertase subtilisin/kexin type 6	0.96	0.474	0.693
930	1553532_a_at	ZNF341	zinc finger protein 341	1.06	0.32	0.56
931	1553533_at	JPH1	junctophilin 1	1.33	0.018	0.097
932	1553534_at	NLRP10	NLR family, pyrin domain containing 10	1.09	0.219	0.451
933	1553535_a_at	RANGAP1	Ran GTPase activating protein 1	1	0.964	0.984
934	1553536_at	MBNL2	muscleblind-like splicing regulator 2	0.91	0.281	0.521
935	1553537_at	KRT73	keratin 73	1.03	0.593	0.782
936	1553538_s_at	COX1	cytochrome c oxidase subunit I	1.04	0.465	0.686
937	1553539_at	KRT74	keratin 74	1.09	0.152	0.365
938	1553540_a_at	SLC29A2	solute carrier family 29 (equilibrative nucleoside transporter), member 2	1.2	0.02	0.104
939	1553541_at	LMX1A	LIM homeobox transcription factor 1, alpha	0.84	0.066	0.221
940	1553542_at	CCDC125	coiled-coil domain containing 125	1.1	0.156	0.372
941	1553544_at	GPR101	G protein-coupled receptor 101	0.98	0.821	0.915
942	1553545_at	ILDR1	immunoglobulin-like domain containing receptor 1	1.15	0.156	0.371
943	1553546_at	NA	NA	0.93	0.347	0.586
944	1553547_at	RBM26	RNA binding motif protein 26	0.98	0.693	0.845
945	1553549_at	VN1R2	vomeronasal 1 receptor 2	1.11	0.315	0.556
946	1553550_at	VN1R5	vomeronasal 1 receptor 5 (gene/pseudogene)	0.95	0.596	0.784
947	1553551_s_at	ND2	MTND2	1.15	0.132	0.337
948	1553552_at	TAAR8	trace amine associated receptor 8	0.96	0.767	0.886
949	1553553_at	TAS2R39	taste receptor, type 2, member 39	0.98	0.771	0.889
950	1553555_at	TAS2R38	taste receptor, type 2, member 38	1.03	0.791	0.899
951	1553556_at	TAS2R40	taste receptor, type 2, member 40	0.92	0.189	0.414
952	1553558_at	TAS2R41	taste receptor, type 2, member 41	0.98	0.827	0.918
953	1553559_at	TMEM171	transmembrane protein 171	1.04	0.499	0.712
954	1553560_at	VN1R4	vomeronasal 1 receptor 4	1.02	0.727	0.864
955	1553561_at	TAS2R50	taste receptor, type 2, member 50	0.81	0.051	0.188
956	1553562_at	NA	NA	1.03	0.709	0.855
957	1553564_at	MACROD2	MACRO domain containing 2	0.9	0.153	0.367
958	1553565_s_at	DDAH1	dimethylarginine dimethylaminohydrolase 1	1.05	0.363	0.6
959	1553566_at	PIANP	PILR alpha associated neural protein	1.12	0.101	0.286
960	1553567_s_at	ATP6	ATP synthase F0 subunit 6	1.17	0.03	0.135
961	1553568_a_at	HIST1H1T	histone cluster 1, H1t	1.02	0.723	0.862
962	1553569_at	NA	NA	1.12	0.091	0.269
963	1553570_x_at	NA	NA	1.13	0.071	0.231
964	1553572_a_at	CYGB	cytoglobin	1.18	0.062	0.213
965	1553573_s_at	EFNA2	ephrin-A2	0.99	0.848	0.928
966	1553574_at	IFNE	interferon, epsilon	1.02	0.778	0.892
967	1553575_at	ND6	NADH dehydrogenase, subunit 6 (complex I)	1.1	0.217	0.449
968	1553579_a_at	NA	NA	0.92	0.142	0.351
969	1553581_s_at	SREK1IP1	SREK1-interacting protein 1	0.76	0.002	0.027
970	1553582_a_at	NA	NA	1.07	0.26	0.499
971	1553583_a_at	THRSP	thyroid hormone responsive	1.02	0.675	0.834
972	1553584_at	CXorf36	chromosome X open reading frame 36	1.01	0.852	0.93
973	1553585_a_at	NA	NA	1.09	0.324	0.564
974	1553586_at	FBXL19-AS1	FBXL19 antisense RNA 1 (head to head)	0.94	0.258	0.497
975	1553587_a_at	POLE4	polymerase (DNA-directed), epsilon 4, accessory subunit	0.83	0.01	0.065
976	1553588_at	NA	NA	1.07	0.233	0.468
977	1553589_a_at	PDZK1IP1	PDZK1 interacting protein 1	1	0.983	0.993
978	1553590_at	NA	NA	0.83	0.086	0.259
979	1553591_at	BCRP3	breakpoint cluster region pseudogene 3	0.99	0.932	0.969
980	1553592_x_at	BCRP3	breakpoint cluster region pseudogene 3	1.19	0.013	0.078
981	1553593_a_at	TAL2	T-cell acute lymphocytic leukemia 2	0.88	0.137	0.344
982	1553594_a_at	INSL3	insulin-like 3 (Leydig cell)	0.96	0.471	0.691
983	1553599_a_at	SYCP3	synaptonemal complex protein 3	1.02	0.721	0.861
984	1553600_at	TMIE	transmembrane inner ear	1.3	0.018	0.098
985	1553601_a_at	TMIE	transmembrane inner ear	1.04	0.545	0.747
986	1553602_at	MUCL1	mucin-like 1	1.04	0.586	0.777
987	1553603_s_at	ATL2	atlastin GTPase 2	0.86	0.054	0.196
988	1553604_at	ABCA13	ATP-binding cassette, sub-family A (ABC1), member 13	0.89	0.056	0.201
989	1553605_a_at	ABCA13	ATP-binding cassette, sub-family A (ABC1), member 13	0.95	0.38	0.615
990	1553607_at	NA	NA	1.06	0.284	0.524
991	1553608_a_at	LINC00189	long intergenic non-protein coding RNA 189	0.83	0.017	0.093
992	1553611_s_at	KLHL35	kelch-like family member 35	0.8	0.004	0.034
993	1553612_at	ZNF354B	zinc finger protein 354B	1.03	0.734	0.868
994	1553613_s_at	FOXC1	forkhead box C1	1.39	0.002	0.023
995	1553614_a_at	FLJ25694	uncharacterized protein FLJ25694	0.39	0	0.01
996	1553618_at	NA	NA	1.01	0.88	0.944
997	1553619_a_at	NA	NA	1.17	0.09	0.267
998	1553620_at	TRIM42	tripartite motif containing 42	1.03	0.61	0.793
999	1553622_a_at	FSIP1	fibrous sheath interacting protein 1	1.11	0.211	0.442
1000	1553623_at	MGC15705	uncharacterized protein MGC15705	1.12	0.215	0.447
1001	1553625_at	FAM98B	family with sequence similarity 98, member B	0.99	0.819	0.914
1002	1553626_a_at	EFCAB13	EF-hand calcium binding domain 13	0.88	0.084	0.256
1003	1553627_s_at	EFCAB13	EF-hand calcium binding domain 13	0.83	0.006	0.05
1004	1553629_a_at	FAM71B	family with sequence similarity 71, member B	1	0.953	0.979
1005	1553630_at	C10orf107	chromosome 10 open reading frame 107	0.96	0.417	0.647
1006	1553633_s_at	SLC9B1	solute carrier family 9, subfamily B (NHA1, cation proton antiporter 1), member 1	1	0.986	0.995
1007	1553634_a_at	WEE2-AS1	WEE2 antisense RNA 1	0.91	0.307	0.547
1008	1553635_s_at	TCTEX1D1	Tctex1 domain containing 1	1.3	0.002	0.024
1009	1553636_at	TMCO5A	transmembrane and coiled-coil domains 5A	1.01	0.868	0.938
1010	1553637_s_at	TMCO5A	transmembrane and coiled-coil domains 5A	1.05	0.407	0.638
1011	1553639_a_at	PPARGC1B	peroxisome proliferator-activated receptor gamma, coactivator 1 beta	1.84	0	0.001
1012	1553640_at	XKR6	XK, Kell blood group complex subunit-related family, member 6	0.8	0.002	0.023
1013	1553641_a_at	TSGA13	testis specific, 13	0.88	0.171	0.392
1014	1553642_at	C9orf163	chromosome 9 open reading frame 163	1.07	0.403	0.635
1015	1553644_at	SYNE3	spectrin repeat containing, nuclear envelope family member 3	1.05	0.466	0.687
1016	1553645_at	CCDC141	coiled-coil domain containing 141	0.87	0.07	0.229
1017	1553646_at	HDX	highly divergent homeobox	0.84	0.021	0.106
1018	1553647_at	CDYL2	chromodomain protein, Y-like 2	1.14	0.237	0.473
1019	1553651_at	C18orf54	chromosome 18 open reading frame 54	0.98	0.85	0.929
1020	1553652_a_at	C18orf54	chromosome 18 open reading frame 54	1.02	0.848	0.928
1021	1553654_at	SYT14	synaptotagmin XIV	1.09	0.291	0.531
1022	1553655_at	CDC20B	cell division cycle 20B	1.07	0.258	0.497
1023	1553656_at	TECTB	tectorin beta	0.91	0.176	0.398
1024	1553657_at	VWA3A	von Willebrand factor A domain containing 3A	1.03	0.6	0.787
1025	1553658_at	LINC00896	long intergenic non-protein coding RNA 896	1	0.989	0.995
1026	1553660_at	HUS1B	HUS1 checkpoint homolog b (S. pombe)	1.01	0.913	0.96
1027	1553661_a_at	HUS1B	HUS1 checkpoint homolog b (S. pombe)	1.17	0.046	0.177
1028	1553663_a_at	NPB	neuropeptide B	0.98	0.746	0.874
1029	1553666_at	CCDC34	coiled-coil domain containing 34	0.78	0.001	0.018
1030	1553668_at	LRCH3	leucine-rich repeats and calponin homology (CH) domain containing 3	1.19	0.045	0.175
1031	1553670_at	INTS4	integrator complex subunit 4	0.79	0.01	0.067
1032	1553672_at	ENAH	enabled homolog (Drosophila)	0.84	0.047	0.178
1033	1553673_at	STK35	serine/threonine kinase 35	0.99	0.886	0.947
1034	1553674_at	LRRIQ3	leucine-rich repeats and IQ motif containing 3	1.06	0.401	0.634
1035	1553675_at	KLC4	kinesin light chain 4	0.95	0.607	0.791
1036	1553677_a_at	TIPRL	TOR signaling pathway regulator	0.91	0.08	0.249
1037	1553678_a_at	ITGB1	integrin, beta 1 (fibronectin receptor, beta polypeptide, antigen CD29 includes MDF2, MSK12)	0.87	0.035	0.148
1038	1553679_s_at	VKORC1L1	vitamin K epoxide reductase complex, subunit 1-like 1	1	0.957	0.981
1039	1553681_a_at	PRF1	perforin 1 (pore forming protein)	1.04	0.563	0.76
1040	1553682_at	FBXL14	F-box and leucine-rich repeat protein 14	0.99	0.839	0.923
1041	1553683_s_at	FBXL14	F-box and leucine-rich repeat protein 14	0.91	0.376	0.612
1042	1553684_at	PPIL6	peptidylprolyl isomerase (cyclophilin)-like 6	0.69	0.001	0.016
1043	1553685_s_at	SP1	Sp1 transcription factor	1.11	0.333	0.572
1044	1553686_at	C18orf25	chromosome 18 open reading frame 25	1.13	0.121	0.318
1045	1553688_at	METTL6	methyltransferase like 6	0.92	0.468	0.688
1046	1553689_s_at	METTL6	methyltransferase like 6	1.14	0.053	0.193
1047	1553690_at	SGOL1	shugoshin-like 1 (S. pombe)	1.11	0.168	0.388
1048	1553691_at	B3GALNT2	beta-1,3-N-acetylgalactosaminyltransferase 2	0.9	0.081	0.249
1049	1553693_s_at	CBR4	carbonyl reductase 4	0.94	0.335	0.574
1050	1553694_a_at	PIK3C2A	phosphatidylinositol-4-phosphate 3-kinase, catalytic subunit type 2 alpha	1	0.961	0.983
1051	1553695_a_at	NLRX1	NLR family member X1	0.93	0.539	0.743
1052	1553696_s_at	ZNF569	zinc finger protein 569	0.93	0.221	0.454
1053	1553697_at	CCSAP	centriole, cilia and spindle-associated protein	0.96	0.588	0.778
1054	1553698_a_at	CCSAP	centriole, cilia and spindle-associated protein	0.88	0.051	0.189
1055	1553701_a_at	DUSP18	dual specificity phosphatase 18	0.99	0.844	0.926
1056	1553702_at	ZNF697	zinc finger protein 697	0.95	0.423	0.652
1057	1553703_at	ZNF791	zinc finger protein 791	0.92	0.169	0.389
1058	1553704_x_at	ZNF791	zinc finger protein 791	0.94	0.304	0.544
1059	1553705_a_at	CHRM3	cholinergic receptor, muscarinic 3	1.46	0.008	0.06
1060	1553706_at	HTRA4	HtrA serine peptidase 4	1.07	0.358	0.595
1061	1553708_at	LINC00525	long intergenic non-protein coding RNA 525	1.04	0.703	0.851
1062	1553709_a_at	PRPF38A	pre-mRNA processing factor 38A	1.14	0.028	0.128
1063	1553710_at	FAM218A	family with sequence similarity 218, member A	0.82	0.016	0.09
1064	1553711_a_at	FAM218A	family with sequence similarity 218, member A	1.1	0.247	0.484
1065	1553713_a_at	RHEBL1	Ras homolog enriched in brain like 1	1.37	0.001	0.016
1066	1553715_s_at	FAM195A	family with sequence similarity 195, member A	1.57	0	0.003
1067	1553717_at	NA	NA	1.05	0.453	0.676
1068	1553718_at	ZNF548	zinc finger protein 548	0.97	0.626	0.803
1069	1553719_s_at	ZNF548	zinc finger protein 548	0.88	0.099	0.282
1070	1553720_a_at	AMER2	APC membrane recruitment protein 2	0.98	0.761	0.883
1071	1553721_at	RNF152	ring finger protein 152	0.9	0.058	0.205
1072	1553722_s_at	RNF152	ring finger protein 152	0.73	0.002	0.027
1073	1553723_at	GPR97	G protein-coupled receptor 97	0.95	0.418	0.648
1074	1553725_s_at	ZNF644	zinc finger protein 644	0.93	0.395	0.628
1075	1553726_s_at	TBC1D32	TBC1 domain family, member 32	1.04	0.561	0.759
1076	1553727_at	B4GALNT3	beta-1,4-N-acetyl-galactosaminyl transferase 3	1.1	0.15	0.363
1077	1553728_at	LRRC43	leucine rich repeat containing 43	1.07	0.204	0.434
1078	1553729_s_at	LRRC43	leucine rich repeat containing 43	1	0.987	0.995
1079	1553730_x_at	LRRC43	leucine rich repeat containing 43	0.95	0.348	0.586
1080	1553732_s_at	CEP89	centrosomal protein 89kDa	0.95	0.514	0.724
1081	1553734_at	AK7	adenylate kinase 7	1.22	0.139	0.347
1082	1553736_at	ZFC3H1	zinc finger, C3H1-type containing	0.96	0.476	0.695
1083	1553739_at	IRAK2	interleukin-1 receptor-associated kinase 2	0.95	0.439	0.665
1084	1553740_a_at	IRAK2	interleukin-1 receptor-associated kinase 2	0.97	0.61	0.793
1085	1553741_at	LINC00337	long intergenic non-protein coding RNA 337	1.77	0.001	0.014
1086	1553743_at	METTL21A	methyltransferase like 21A	0.62	0.007	0.054
1087	1553746_a_at	OTOGL	otogelin-like	1.02	0.761	0.883
1088	1553747_at	MGC16025	uncharacterized LOC85009	0.8	0.01	0.065
1089	1553749_at	FAM76B	family with sequence similarity 76, member B	1.2	0.018	0.096
1090	1553750_a_at	FAM76B	family with sequence similarity 76, member B	0.8	0.024	0.117
1091	1553752_at	SPATA25	spermatogenesis associated 25	1.01	0.856	0.932
1092	1553755_at	NXNL1	nucleoredoxin-like 1	0.82	0.007	0.052
1093	1553756_at	GLIS3-AS1	GLIS3 antisense RNA 1	1.15	0.157	0.372
1094	1553757_at	IQCG	IQ motif containing G	1.04	0.498	0.711
1095	1553759_at	MCM9	minichromosome maintenance complex component 9	0.86	0.149	0.361
1096	1553761_at	PRR14L	proline rich 14-like	0.91	0.129	0.331
1097	1553764_a_at	AJUBA	ajuba LIM protein	0.65	0	0.009
1098	1553765_a_at	KLHL32	kelch-like family member 32	0.91	0.107	0.296
1099	1553768_a_at	DCBLD1	discoidin, CUB and LCCL domain containing 1	1.22	0.1	0.284
1100	1553769_at	SLAMF9	SLAM family member 9	1	0.989	0.995
1101	1553770_a_at	SLAMF9	SLAM family member 9	1.23	0.004	0.034
1102	1553772_at	GK5	glycerol kinase 5 (putative)	0.96	0.479	0.697
1103	1553775_at	FLJ31715	uncharacterized FLJ31715	1.01	0.929	0.968
1104	1553776_at	UBE2U	ubiquitin-conjugating enzyme E2U (putative)	1.01	0.826	0.917
1105	1553778_at	WBSCR27	Williams Beuren syndrome chromosome region 27	1.35	0	0.009
1106	1553780_at	LINC00638	long intergenic non-protein coding RNA 638	1.02	0.794	0.901
1107	1553781_at	ZC3HAV1L	zinc finger CCCH-type, antiviral 1-like	0.94	0.283	0.523
1108	1553785_at	RASGEF1B	RasGEF domain family, member 1B	0.92	0.17	0.391
1109	1553787_at	C11orf45	chromosome 11 open reading frame 45	1.17	0.083	0.255
1110	1553789_a_at	C21orf58	chromosome 21 open reading frame 58	0.66	0	0.009
1111	1553792_at	KIAA1109	KIAA1109	0.95	0.281	0.521
1112	1553793_a_at	KIAA1109	KIAA1109	0.97	0.762	0.884
1113	1553794_at	STOML3	stomatin (EPB72)-like 3	1.01	0.924	0.965
1114	1553796_at	NA	NA	1.17	0.045	0.173
1115	1553797_a_at	NA	NA	1.08	0.164	0.383
1116	1553798_a_at	FBXL13	F-box and leucine-rich repeat protein 13	3.29	0	0
1117	1553799_at	FAM227B	family with sequence similarity 227, member B	0.74	0.004	0.038
1118	1553801_a_at	DTD2	D-tyrosyl-tRNA deacylase 2 (putative)	1.48	0.001	0.017
1119	1553802_a_at	SOX3	SRY (sex determining region Y)-box 3	0.92	0.167	0.387
1120	1553803_at	SPATA32	spermatogenesis associated 32	1	0.96	0.982
1121	1553804_a_at	SPATA32	spermatogenesis associated 32	1.14	0.075	0.239
1122	1553805_at	C3orf49	chromosome 3 open reading frame 49	1.02	0.875	0.941
1123	1553808_a_at	NKX2-3	NK2 homeobox 3	1.09	0.207	0.436
1124	1553809_a_at	TMEM252	transmembrane protein 252	0.98	0.846	0.927
1125	1553810_a_at	KIAA1524	KIAA1524	1.11	0.114	0.307
1126	1553811_at	FAM222A-AS1	FAM222A antisense RNA 1	1	0.955	0.981
1127	1553812_at	TLE6	transducin-like enhancer of split 6	1.11	0.354	0.591
1128	1553813_s_at	TLE6	transducin-like enhancer of split 6	0.91	0.166	0.385
1129	1553815_a_at	TCEANC	transcription elongation factor A (SII) N-terminal and central domain containing	0.99	0.925	0.966
1130	1553817_at	NA	NA	0.92	0.254	0.493
1131	1553818_x_at	NA	NA	0.92	0.25	0.488
1132	1553821_at	HECTD4	HECT domain containing E3 ubiquitin protein ligase 4	0.97	0.705	0.852
1133	1553822_at	RTP1	receptor (chemosensory) transporter protein 1	2.19	0.001	0.015
1134	1553823_a_at	RTP1	receptor (chemosensory) transporter protein 1	2.65	0	0
1135	1553826_a_at	C16orf11	chromosome 16 open reading frame 11	1.05	0.562	0.76
1136	1553828_at	NXPE1	neurexophilin and PC-esterase domain family, member 1	1.06	0.424	0.653
1137	1553829_at	CYP1B1-AS1	CYP1B1 antisense RNA 1	1.11	0.095	0.276
1138	1553830_s_at	NA	NA	0.92	0.127	0.328
1139	1553831_at	APOBEC3D	apolipoprotein B mRNA editing enzyme, catalytic polypeptide-like 3D	0.87	0.022	0.111
1140	1553832_at	LINC00315	long intergenic non-protein coding RNA 315	1.07	0.231	0.466
1141	1553834_at	COL6A5	collagen, type VI, alpha 5	0.88	0.064	0.217
1142	1553835_a_at	COL6A5	collagen, type VI, alpha 5	1	0.978	0.99
1143	1553837_at	PGAM5	phosphoglycerate mutase family member 5	0.99	0.936	0.971
1144	1553838_at	C4orf45	chromosome 4 open reading frame 45	1.06	0.391	0.625
1145	1553839_at	CCDC149	coiled-coil domain containing 149	1.03	0.69	0.843
1146	1553840_a_at	CCDC149	coiled-coil domain containing 149	1.05	0.539	0.743
1147	1553842_at	BEND2	BEN domain containing 2	0.97	0.5	0.713
1148	1553843_at	C10orf67	chromosome 10 open reading frame 67	0.95	0.293	0.533
1149	1553844_a_at	C10orf67	chromosome 10 open reading frame 67	0.88	0.05	0.185
1150	1553845_x_at	C10orf67	chromosome 10 open reading frame 67	1.03	0.663	0.827
1151	1553846_at	SPERT	spermatid associated	1.08	0.342	0.58
1152	1553847_a_at	SPERT	spermatid associated	1.13	0.062	0.212
1153	1553849_at	CCDC26	coiled-coil domain containing 26	1	0.972	0.988
1154	1553850_at	C21orf88	chromosome 21 open reading frame 88	1.08	0.246	0.484
1155	1553851_at	SPIC	Spi-C transcription factor (Spi-1/PU.1 related)	0.92	0.22	0.453
1156	1553852_at	VPS13B	vacuolar protein sorting 13 homolog B (yeast)	0.97	0.761	0.883
1157	1553856_s_at	P2RY10	purinergic receptor P2Y, G-protein coupled, 10	1.04	0.585	0.776
1158	1553857_at	IGSF22	immunoglobulin superfamily, member 22	1	0.978	0.99
1159	1553858_at	ZBTB3	zinc finger and BTB domain containing 3	1.02	0.732	0.867
1160	1553859_at	TPH1	tryptophan hydroxylase 1	1.04	0.574	0.768
1161	1553860_at	DCST1	DC-STAMP domain containing 1	1.15	0.062	0.214
1162	1553861_at	TCP11L2	t-complex 11, testis-specific-like 2	1.01	0.885	0.947
1163	1553863_at	WDFY4	WDFY family member 4	0.98	0.849	0.928
1164	1553864_at	GPR26	G protein-coupled receptor 26	1.07	0.455	0.678
1165	1553865_a_at	GPR26	G protein-coupled receptor 26	0.89	0.079	0.246
1166	1553868_a_at	KIAA0825	KIAA0825	0.95	0.504	0.717
1167	1553869_at	SESN3	sestrin 3	1.06	0.506	0.718
1168	1553871_at	CSNK1G2-AS1	CSNK1G2 antisense RNA 1	1.06	0.237	0.473
1169	1553872_at	C17orf103	chromosome 17 open reading frame 103	0.89	0.128	0.33
1170	1553873_at	KLHL34	kelch-like family member 34	0.97	0.699	0.849
1171	1553874_a_at	ZSCAN10	zinc finger and SCAN domain containing 10	1.59	0.001	0.017
1172	1553875_s_at	ZSCAN10	zinc finger and SCAN domain containing 10	1.04	0.706	0.853
1173	1553876_at	SAMD3	sterile alpha motif domain containing 3	0.96	0.626	0.803
1174	1553878_at	GOT1L1	glutamic-oxaloacetic transaminase 1-like 1	1.21	0.013	0.08
1175	1553879_a_at	GOT1L1	glutamic-oxaloacetic transaminase 1-like 1	1.05	0.557	0.756
1176	1553880_at	C10orf91	chromosome 10 open reading frame 91	0.94	0.251	0.489
1177	1553881_at	MGC16142	uncharacterized protein MGC16142	0.67	0	0.003
1178	1553882_at	NA	NA	1.08	0.193	0.42
1179	1553883_at	ZNF99	zinc finger protein 99	0.95	0.452	0.676
1180	1553885_x_at	ZNF99	zinc finger protein 99	1.01	0.864	0.936
1181	1553886_at	CCDC108	coiled-coil domain containing 108	0.91	0.138	0.345
1182	1553887_at	SIGLECL1	SIGLEC family like 1	0.9	0.267	0.507
1183	1553888_at	LDHAL6A	lactate dehydrogenase A-like 6A	0.9	0.066	0.221
1184	1553889_at	MRGPRX2	MAS-related GPR, member X2	1.11	0.1	0.285
1185	1553890_s_at	NTN5	netrin 5	0.95	0.669	0.83
1186	1553891_at	KLF17	Kruppel-like factor 17	1.12	0.05	0.185
1187	1553893_at	CCDC105	coiled-coil domain containing 105	1.27	0.01	0.068
1188	1553894_at	CCDC122	coiled-coil domain containing 122	0.93	0.202	0.43
1189	1553895_at	C11orf42	chromosome 11 open reading frame 42	0.99	0.854	0.931
1190	1553898_a_at	DKFZp434L192	uncharacterized protein DKFZp434L192	1.02	0.745	0.874
1191	1553900_s_at	NA	NA	0.97	0.515	0.724
1192	1553901_x_at	ZNF486	zinc finger protein 486	0.99	0.836	0.922
1193	1553905_at	CXorf22	chromosome X open reading frame 22	1.01	0.928	0.968
1194	1553906_s_at	FGD2	FYVE, RhoGEF and PH domain containing 2	1.07	0.197	0.425
1195	1553907_a_at	EXD1	exonuclease 3'-5' domain containing 1	1	0.962	0.983
1196	1553909_x_at	FAM178A	family with sequence similarity 178, member A	0.96	0.445	0.67
1197	1553910_at	NBPF4	neuroblastoma breakpoint family, member 4	1.15	0.08	0.249
1198	1553911_at	ZNF663P	zinc finger protein 663, pseudogene	0.94	0.393	0.627
1199	1553912_at	LINC00955	long intergenic non-protein coding RNA 955	0.99	0.871	0.939
1200	1553914_at	NA	NA	1.23	0.026	0.124
1201	1553915_at	C10orf126	chromosome 10 open reading frame 126	0.96	0.412	0.643
1202	1553917_at	PIKFYVE	phosphoinositide kinase, FYVE finger containing	0.98	0.732	0.867
1203	1553918_at	LINC00479	long intergenic non-protein coding RNA 479	1.09	0.145	0.356
1204	1553919_at	C9orf62	chromosome 9 open reading frame 62	0.9	0.367	0.604
1205	1553920_at	C9orf84	chromosome 9 open reading frame 84	0.94	0.326	0.566
1206	1553923_at	SLC22A24	solute carrier family 22, member 24	1.2	0.024	0.116
1207	1553924_at	FMO9P	flavin containing monooxygenase 9 pseudogene	0.94	0.336	0.575
1208	1553927_at	C7orf33	chromosome 7 open reading frame 33	0.99	0.93	0.969
1209	1553928_at	ELMOD2	ELMO/CED-12 domain containing 2	0.92	0.3	0.54
1210	1553929_at	ACER1	alkaline ceramidase 1	1.02	0.789	0.898
1211	1553930_at	TAAR1	trace amine associated receptor 1	0.93	0.197	0.425
1212	1553931_at	OSTCP1	oligosaccharyltransferase complex subunit pseudogene 1	1	0.97	0.987
1213	1553934_at	LINC00305	long intergenic non-protein coding RNA 305	1.01	0.883	0.945
1214	1553935_at	BFSP2-AS1	BFSP2 antisense RNA 1	1.18	0.028	0.129
1215	1553936_a_at	BFSP2-AS1	BFSP2 antisense RNA 1	1.32	0.001	0.019
1216	1553938_a_at	STK32A	serine/threonine kinase 32A	0.93	0.227	0.462
1217	1553940_a_at	LRRC28	leucine rich repeat containing 28	1	0.949	0.977
1218	1553943_at	NS3BP	NS3BP	1.15	0.028	0.128
1219	1553944_at	NA	NA	1.13	0.091	0.269
1220	1553945_at	GPHB5	glycoprotein hormone beta 5	1.01	0.915	0.961
1221	1553946_at	DCD	dermcidin	0.9	0.204	0.433
1222	1553947_at	EXOSC6	exosome component 6	0.84	0.007	0.055
1223	1553949_at	IQSEC3	IQ motif and Sec7 domain 3	1.01	0.882	0.945
1224	1553952_at	ZDHHC19	zinc finger, DHHC-type containing 19	1.04	0.48	0.697
1225	1553954_at	ALG14	ALG14, UDP-N-acetylglucosaminyltransferase subunit	0.99	0.914	0.961
1226	1553955_at	PPP1R21	protein phosphatase 1, regulatory subunit 21	0.95	0.366	0.603
1227	1553956_at	TMEM237	transmembrane protein 237	0.91	0.105	0.293
1228	1553957_at	ZNF564	zinc finger protein 564	0.85	0.032	0.141
1229	1553959_a_at	B3GALT6	UDP-Gal:betaGal beta 1,3-galactosyltransferase polypeptide 6	0.9	0.152	0.365
1230	1553960_at	SNX21	sorting nexin family member 21	1.04	0.567	0.763
1231	1553961_s_at	SNX21	sorting nexin family member 21	1.08	0.204	0.433
1232	1553962_s_at	RHOB	ras homolog family member B	0.94	0.44	0.666
1233	1553963_at	RHOB	ras homolog family member B	1.03	0.628	0.805
1234	1553965_x_at	RHOB	ras homolog family member B	0.96	0.532	0.736
1235	1553967_at	NA	NA	1	0.988	0.995
1236	1553968_a_at	NA	NA	1.04	0.436	0.662
1237	1553970_s_at	CEL	carboxyl ester lipase	1.02	0.797	0.902
1238	1553971_a_at	GATS	GATS, stromal antigen 3 opposite strand	0.85	0.011	0.07
1239	1553972_a_at	CBS	cystathionine-beta-synthase	1.59	0	0.002
1240	1553973_a_at	SPINK6	serine peptidase inhibitor, Kazal type 6	1.03	0.804	0.906
1241	1553974_at	C22orf39	chromosome 22 open reading frame 39	0.78	0.003	0.031
1242	1553976_a_at	DPCD	deleted in primary ciliary dyskinesia homolog (mouse)	1.03	0.575	0.77
1243	1553977_a_at	CYP39A1	cytochrome P450, family 39, subfamily A, polypeptide 1	0.86	0.159	0.375
1244	1553978_at	NA	NA	1.19	0.025	0.119
1245	1553979_at	ZNF121	zinc finger protein 121	1.38	0	0.006
1246	1553982_a_at	RAB7B	RAB7B, member RAS oncogene family	1.04	0.509	0.72
1247	1553983_at	DTYMK	deoxythymidylate kinase (thymidylate kinase)	1.23	0.018	0.096
1248	1553984_s_at	DTYMK	deoxythymidylate kinase (thymidylate kinase)	0.9	0.056	0.2
1249	1553986_at	RASEF	RAS and EF-hand domain containing	1.29	0.024	0.116
1250	1553987_at	MAPKAPK5-AS1	MAPKAPK5 antisense RNA 1	1.04	0.524	0.731
1251	1553989_a_at	ATP6V1C2	ATPase, H+ transporting, lysosomal 42kDa, V1 subunit C2	1.07	0.236	0.473
1252	1553990_at	BRICD5	BRICHOS domain containing 5	0.8	0.012	0.074
1253	1553991_s_at	VSIG10	V-set and immunoglobulin domain containing 10	1.63	0	0.007
1254	1553992_s_at	NBR2	neighbor of BRCA1 gene 2 (non-protein coding)	1.02	0.71	0.856
1255	1553993_s_at	MED25	mediator complex subunit 25	0.97	0.613	0.795
1256	1553994_at	NT5E	5'-nucleotidase, ecto (CD73)	1.03	0.635	0.809
1257	1553995_a_at	NT5E	5'-nucleotidase, ecto (CD73)	0.89	0.217	0.449
1258	1553997_a_at	ASPHD1	aspartate beta-hydroxylase domain containing 1	1.12	0.119	0.316
1259	1553998_at	NA	NA	0.64	0.001	0.011
1260	1554001_at	TRIM37	tripartite motif containing 37	1.18	0.037	0.155
1261	1554003_at	ARHGEF28	Rho guanine nucleotide exchange factor (GEF) 28	1.15	0.097	0.278
1262	1554004_a_at	ARHGEF28	Rho guanine nucleotide exchange factor (GEF) 28	1.1	0.091	0.268
1263	1554006_a_at	LLGL2	lethal giant larvae homolog 2 (Drosophila)	1.09	0.206	0.435
1264	1554007_at	NA	NA	1.18	0.02	0.103
1265	1554008_at	OSMR	oncostatin M receptor	1.16	0.122	0.321
1266	1554010_at	NDST1	N-deacetylase/N-sulfotransferase (heparan glucosaminyl) 1	0.79	0.003	0.031
1267	1554012_at	RSPO2	R-spondin 2	0.48	0	0.008
1268	1554014_at	NA	NA	0.93	0.162	0.38
1269	1554015_a_at	NA	NA	1.05	0.477	0.696
1270	1554016_a_at	USB1	U6 snRNA biogenesis 1	1.04	0.509	0.72
1271	1554017_at	NA	NA	0.91	0.227	0.461
1272	1554018_at	GPNMB	glycoprotein (transmembrane) nmb	0.95	0.43	0.658
1273	1554019_s_at	CEP57L1	centrosomal protein 57kDa-like 1	0.81	0.018	0.098
1274	1554020_at	BICD1	bicaudal D homolog 1 (Drosophila)	1.88	0	0.001
1275	1554021_a_at	ZNF12	zinc finger protein 12	0.93	0.177	0.4
1276	1554022_at	CCDC13	coiled-coil domain containing 13	0.95	0.482	0.699
1277	1554023_s_at	CCDC13	coiled-coil domain containing 13	1.13	0.06	0.208
1278	1554026_a_at	MYO10	myosin X	1.42	0.012	0.076
1279	1554027_a_at	SLC4A4	solute carrier family 4 (sodium bicarbonate cotransporter), member 4	1.06	0.342	0.58
1280	1554029_a_at	TTC37	tetratricopeptide repeat domain 37	1.06	0.313	0.554
1281	1554030_at	ARSB	arylsulfatase B	0.8	0.004	0.037
1282	1554032_at	ARSB	arylsulfatase B	0.94	0.431	0.659
1283	1554033_at	FRMD4A	FERM domain containing 4A	1	0.952	0.979
1284	1554034_a_at	FRMD4A	FERM domain containing 4A	1.01	0.913	0.96
1285	1554036_at	ZBTB24	zinc finger and BTB domain containing 24	1.1	0.5	0.713
1286	1554037_a_at	ZBTB24	zinc finger and BTB domain containing 24	1.01	0.906	0.957
1287	1554038_at	LARP1B	La ribonucleoprotein domain family, member 1B	1.01	0.808	0.908
1288	1554039_at	C14orf159	chromosome 14 open reading frame 159	1.06	0.389	0.623
1289	1554041_at	TMEM239	transmembrane protein 239	1.05	0.364	0.6
1290	1554042_s_at	TMEM239	transmembrane protein 239	1.13	0.165	0.383
1291	1554043_a_at	NA	NA	0.79	0.016	0.092
1292	1554044_a_at	MRAP	melanocortin 2 receptor accessory protein	0.99	0.92	0.964
1293	1554045_at	ZNF24	zinc finger protein 24	0.87	0.038	0.156
1294	1554047_at	TXNDC9	thioredoxin domain containing 9	1.03	0.736	0.869
1295	1554049_s_at	DCAF8	DDB1 and CUL4 associated factor 8	1.2	0.211	0.442
1296	1554050_at	SMPDL3B	sphingomyelin phosphodiesterase, acid-like 3B	1.3	0.044	0.172
1297	1554052_at	CNOT1	CCR4-NOT transcription complex, subunit 1	1.14	0.158	0.374
1298	1554053_at	SPTLC1	serine palmitoyltransferase, long chain base subunit 1	1.12	0.215	0.446
1299	1554057_at	ASH1L-AS1	ASH1L antisense RNA 1	0.98	0.835	0.921
1300	1554059_at	SETMAR	SET domain and mariner transposase fusion gene	0.93	0.187	0.412
1301	1554060_s_at	SETMAR	SET domain and mariner transposase fusion gene	0.85	0.128	0.33
1302	1554062_at	XG	Xg blood group	1.11	0.143	0.353
1303	1554063_at	ZHX1-C8ORF76	ZHX1-C8ORF76 readthrough	0.66	0	0.006
1304	1554065_at	MVB12B	multivesicular body subunit 12B	1.13	0.052	0.19
1305	1554067_at	C12orf66	chromosome 12 open reading frame 66	1.26	0.019	0.099
1306	1554068_s_at	C12orf66	chromosome 12 open reading frame 66	1.08	0.18	0.404
1307	1554069_at	EPHA8	EPH receptor A8	1.62	0	0.008
1308	1554071_at	CCDC67	coiled-coil domain containing 67	0.99	0.92	0.963
1309	1554072_s_at	CCDC67	coiled-coil domain containing 67	0.98	0.689	0.843
1310	1554074_s_at	SLFNL1	schlafen-like 1	0.99	0.958	0.982
1311	1554076_s_at	TMEM136	transmembrane protein 136	0.83	0.016	0.091
1312	1554077_a_at	TMEM53	transmembrane protein 53	1.1	0.258	0.496
1313	1554078_s_at	DNAJA3	DnaJ (Hsp40) homolog, subfamily A, member 3	1.17	0.019	0.102
1314	1554079_at	GALNT18	UDP-N-acetyl-alpha-D-galactosamine:polypeptide N-acetylgalactosaminyltransferase 18	1.39	0.001	0.017
1315	1554080_at	RQCD1	RCD1 required for cell differentiation1 homolog (S. pombe)	0.87	0.023	0.114
1316	1554082_a_at	NOL9	nucleolar protein 9	1.02	0.687	0.841
1317	1554084_a_at	NOL9	nucleolar protein 9	1.1	0.218	0.45
1318	1554085_at	DDX51	DEAD (Asp-Glu-Ala-Asp) box polypeptide 51	0.99	0.842	0.924
1319	1554086_at	TUBGCP3	tubulin, gamma complex associated protein 3	1.25	0.031	0.136
1320	1554089_s_at	NA	NA	1.04	0.397	0.63
1321	1554091_a_at	TIRAP	toll-interleukin 1 receptor (TIR) domain containing adaptor protein	0.88	0.128	0.33
1322	1554093_a_at	SNAPC5	small nuclear RNA activating complex, polypeptide 5, 19kDa	0.93	0.29	0.53
1323	1554094_at	ENTPD5	ectonucleoside triphosphate diphosphohydrolase 5	0.89	0.137	0.343
1324	1554095_at	RBM33	RNA binding motif protein 33	1	0.987	0.995
1325	1554096_a_at	RBM33	RNA binding motif protein 33	1.04	0.52	0.728
1326	1554097_a_at	MIR31HG	MIR31 host gene (non-protein coding)	0.93	0.234	0.47
1327	1554098_at	SPIN3	spindlin family, member 3	0.98	0.681	0.838
1328	1554099_a_at	SPIN3	spindlin family, member 3	0.88	0.085	0.258
1329	1554101_a_at	TMTC4	transmembrane and tetratricopeptide repeat containing 4	0.55	0	0.003
1330	1554102_a_at	TMTC4	transmembrane and tetratricopeptide repeat containing 4	0.68	0.001	0.01
1331	1554103_at	NA	NA	0.95	0.327	0.567
1332	1554105_at	TMEM185A	transmembrane protein 185A	0.77	0.003	0.027
1333	1554106_at	NBEAL1	neurobeachin-like 1	1.04	0.66	0.824
1334	1554108_at	NA	NA	0.74	0.004	0.036
1335	1554110_at	CDCP1	CUB domain containing protein 1	1.29	0.022	0.111
1336	1554112_a_at	ULK2	unc-51 like autophagy activating kinase 2	0.78	0.007	0.052
1337	1554113_a_at	SLC4A8	solute carrier family 4, sodium bicarbonate cotransporter, member 8	1.3	0.01	0.068
1338	1554114_s_at	SSH2	slingshot protein phosphatase 2	1.02	0.778	0.892
1339	1554115_at	C5orf58	chromosome 5 open reading frame 58	0.96	0.506	0.717
1340	1554116_s_at	PARP11	poly (ADP-ribose) polymerase family, member 11	1.02	0.817	0.913
1341	1554117_at	CCDC60	coiled-coil domain containing 60	0.91	0.279	0.519
1342	1554119_at	USB1	U6 snRNA biogenesis 1	0.9	0.207	0.437
1343	1554121_at	HSD17B12	hydroxysteroid (17-beta) dehydrogenase 12	1.09	0.306	0.547
1344	1554122_a_at	HSD17B12	hydroxysteroid (17-beta) dehydrogenase 12	1.13	0.08	0.248
1345	1554125_a_at	NLGN4Y	neuroligin 4, Y-linked	1.01	0.9	0.954
1346	1554126_at	MSRB3	methionine sulfoxide reductase B3	1.06	0.311	0.551
1347	1554127_s_at	MSRB3	methionine sulfoxide reductase B3	0.69	0.001	0.011
1348	1554128_at	ADIG	adipogenin	1.01	0.888	0.948
1349	1554129_a_at	ADIG	adipogenin	1.05	0.391	0.625
1350	1554131_at	CCSER2	coiled-coil serine-rich protein 2	0.9	0.161	0.378
1351	1554132_a_at	CCSER2	coiled-coil serine-rich protein 2	0.88	0.07	0.23
1352	1554133_at	RUFY2	RUN and FYVE domain containing 2	1	0.964	0.984
1353	1554140_at	WDR78	WD repeat domain 78	1.07	0.29	0.53
1354	1554141_s_at	WDR78	WD repeat domain 78	0.86	0.052	0.19
1355	1554142_at	SUGT1P3	SUGT1 pseudogene 3	0.94	0.304	0.545
1356	1554143_a_at	SUGT1P3	SUGT1 pseudogene 3	0.79	0.007	0.052
1357	1554145_a_at	PPP1R21	protein phosphatase 1, regulatory subunit 21	0.9	0.08	0.248
1358	1554147_s_at	MAATS1	MYCBP-associated, testis expressed 1	0.9	0.128	0.329
1359	1554148_a_at	SLC33A1	solute carrier family 33 (acetyl-CoA transporter), member 1	1.07	0.339	0.578
1360	1554149_at	CLDND1	claudin domain containing 1	0.91	0.12	0.317
1361	1554151_at	OGDH	oxoglutarate (alpha-ketoglutarate) dehydrogenase (lipoamide)	1.06	0.448	0.672
1362	1554152_a_at	OGDH	oxoglutarate (alpha-ketoglutarate) dehydrogenase (lipoamide)	1.19	0.02	0.102
1363	1554153_a_at	PHF21A	PHD finger protein 21A	1.01	0.81	0.909
1364	1554154_at	GDAP2	ganglioside induced differentiation associated protein 2	0.76	0.01	0.069
1365	1554155_at	MCPH1	microcephalin 1	0.96	0.478	0.696
1366	1554156_a_at	WFDC8	WAP four-disulfide core domain 8	1.08	0.416	0.646
1367	1554157_a_at	WFDC8	WAP four-disulfide core domain 8	1.26	0.013	0.08
1368	1554158_at	ZMYND11	zinc finger, MYND-type containing 11	0.76	0.006	0.046
1369	1554159_a_at	ZMYND11	zinc finger, MYND-type containing 11	0.77	0.04	0.161
1370	1554160_a_at	ZNF446	zinc finger protein 446	0.91	0.147	0.359
1371	1554161_at	SLC25A27	solute carrier family 25, member 27	0.77	0.001	0.018
1372	1554163_at	TWIST2	twist family bHLH transcription factor 2	0.85	0.053	0.193
1373	1554165_at	FAM53B	family with sequence similarity 53, member B	0.96	0.537	0.741
1374	1554167_a_at	GOLGA7	golgin A7	0.93	0.302	0.543
1375	1554168_a_at	SH3KBP1	SH3-domain kinase binding protein 1	1.86	0	0
1376	1554170_a_at	MBLAC1	metallo-beta-lactamase domain containing 1	1.13	0.059	0.207
1377	1554171_at	ZMYM3	zinc finger, MYM-type 3	0.87	0.069	0.228
1378	1554172_a_at	ZMYM3	zinc finger, MYM-type 3	0.75	0.01	0.066
1379	1554173_at	CD300LB	CD300 molecule-like family member b	1.12	0.131	0.335
1380	1554175_at	CD300LB	CD300 molecule-like family member b	1.29	0.011	0.072
1381	1554176_a_at	C3orf33	chromosome 3 open reading frame 33	0.73	0.01	0.068
1382	1554177_a_at	ATP5S	ATP synthase, H+ transporting, mitochondrial Fo complex, subunit s (factor B)	0.95	0.569	0.765
1383	1554178_a_at	FAM126B	family with sequence similarity 126, member B	0.91	0.156	0.371
1384	1554179_s_at	LYNX1	Ly6/neurotoxin 1	0.98	0.786	0.896
1385	1554181_at	SNX32	sorting nexin 32	0.93	0.186	0.411
1386	1554182_at	NA	NA	0.94	0.423	0.652
1387	1554183_s_at	NA	NA	1.1	0.174	0.395
1388	1554185_at	LOC554206	leucine carboxyl methyltransferase 1 pseudogene	1.08	0.156	0.372
1389	1554187_at	LOC554206	leucine carboxyl methyltransferase 1 pseudogene	1.08	0.221	0.454
1390	1554188_at	C11orf53	chromosome 11 open reading frame 53	1.09	0.181	0.404
1391	1554190_s_at	PLEKHS1	pleckstrin homology domain containing, family S member 1	0.92	0.196	0.423
1392	1554192_s_at	TRMT44	tRNA methyltransferase 44 homolog (S. cerevisiae)	0.99	0.84	0.924
1393	1554193_s_at	MANEA	mannosidase, endo-alpha	1.12	0.358	0.595
1394	1554194_at	NA	NA	1.09	0.155	0.37
1395	1554195_a_at	C5orf46	chromosome 5 open reading frame 46	1.02	0.733	0.867
1396	1554196_at	IZUMO1	izumo sperm-egg fusion 1	1.09	0.241	0.478
[truncated: 53,279 more rows]

## Sheet: EtOH-sheet 5
	Affy_ID	Symbol	Name	FC	p.value	adj.p.value
[truncated: 54,675 more rows]

## Sheet: HgBr2-sheet 6
	Affy_ID	Symbol	Name	FC	p.value	adj.p.value
[truncated: 54,675 more rows]

[truncated: 9 more sheets: HgCl2-sheet 7, MeHg-sheet 8, Panobinostat-sheet 9, PCMB-sheet 10, PMA-sheet 11, SAHA-sheet 12, Thimerosal-sheet 13, TSA-sheet 14, VPA-sheet 15]
