# Supplementary material for: A transcriptome-based classifier to identify developmental toxicants by stem cell testing: design, validation and optimization for histone deacetylase inhibitors
Source: Arch Toxicol. 2015 Aug 14;89(9):1599–618. doi: 10.1007/s00204-015-1573-y (PMC4551554; doi:10.1007/s00204-015-1573-y)
Supplement: Supplementary file 3 — Supplementary material 3 (XLSX 342 kb) [file 204_2015_1573_MOESM3_ESM.xlsx]

## Sheet: Table of content-sheet 1
	sheet 1	Table of Content
	Supplemental Material Table S2
	Data of 4-5 independent experiments on Affymetrix DNA microarrays of histone deacetylase inhibitors (HDACi) and mercurials treated neurally differentiating stem cells
	Data were obtained for 6 Mercurials (methylmercury, thimerosal, mercury(II)chloride, mercury(II)bromide, 4-chloromercuribenzoic acid and phenylmercuric acid) and 6 HDACi (valproic acid, trichostatin-A, vorinostat, belinostat, panobinostat and entinostat) and respective controls (=85 arrays).
	displayed are:
		probe set	Name of significantly regulated probe set with corresponding control
		Gene Symbol	the corresponding gene symbol
		FC	the corresponding fold changes of the probe set (>1 down regulated; >1 up regulated)
		adj.p.value BH	the adjasted p-values (Benjamini-Hochberg adjusted LIMMA t-test)
		Cut off: p 0.05_ fold change 1.5
	Sheet number	Content		Regulation	Data are displayed
	Sheet 2	HDACi consensus genes	Genes which are regulated by at least 4 HDACi	UP	as bar graph in Fig. 3A (main text), including the 20 most significantly up- and down-regulated HDACi, as pie chart in Fig. 3C (main text), including the most significantly up- and down-regulated HDACi grouped into 7 superordinated cell biological processes
	Sheet 3	HDACi consensus genes	Genes which are regulated by at least 4 HDACi	DOWN	as bar graph in Fig. 3A (main text), including the 20 most significantly up- and down-regulated HDACi, as pie chart in Fig. 3C (main text), including the most significantly up- and down-regulated HDACi grouped into 7 superordinated cell biological processes
	Sheet 4	GO categories	GO which are overrepresented amongst up-regulated HDACi consensus genes	UP	as ring diagram Fig 3B (main text), including GO categories grouped into 7 superordinate cell biological processes
	Sheet 5	GO categories	GO which are overrepresented amongst down-regulated HDACi consensus genes	DOWN	as ring diagram Fig 3B (main text), including GO categories grouped into 7 superordinate cell biological processes
	Sheet 6	TFBS	TFBS which are overrepresented amongst up-regulated HDACi consensus genes	UP	as table Suppl. Fig S4, including the top 20 most regulated TFBS which are overrepresented amongst regulated HDACi
	Sheet 7	TFBS	TFBS which are overrepresented amongst down-regulated HDACi consensus genes	DOWN	as table Suppl. Fig S4, including the top 20 most regulated TFBS which are overrepresented amongst regulated HDACi
	Sheet number	Content			Data are displayed
	Sheet 8	HDACi consensus genes	Information, which consensus gene is regulated by respective numbers of HDACi and/or mercurials		as a cross table in Suppl, Fig. S3
	Sheet 9	Mercurials consensus genes	Information, which consensus gene is regulated by respective numbers of HDACi and/or mercurials		as a cross table in Suppl, Fig. S3
	Sheet 10	Microarray samples referenced in the manually curated tissue atlas Cahan et al., 2014 which were used in the present study

## Sheet: HDACi consensus_UP-sheet2
	ID	Symbol	Name	Panobinostat.FC	Panobinostat.p_value	Panobinostat.adj_P_value	Belinostat.FC	Belinostat.p_value	Belinostat.adj_P_value	Entinostat.FC	Entinostat.p_value	Entinostat.adj_P_value	SAHA.FC	SAHA.p_value	SAHA.adj_P_value	VPA.FC	VPA.p_value	VPA.adj_P_value	TSA.FC	TSA.p_value	TSA.adj_P_value	mean
923	214451_at	TFAP2B	transcription factor AP-2 beta (activating enhancer binding protein 2 beta)	16.8	6.32e-08	0.000164	4.87	5.89e-06	0.00393	1.54	0.0177	0.0959	8.11	1.77e-08	7.86e-05	4.85	3.1e-06	0.000259	71.3	3.22e-16	4.4e-12	17.9117
224	204463_s_at	EDNRA	endothelin receptor type A	8.69	4.49e-08	0.000137	2.44	3.78e-05	0.01	0.951	0.602	0.788	7.87	2.76e-08	0.000108	9.89	5.21e-07	0.000102	60.1	3.55e-14	1.29e-10	14.9902
291	241612_at	FOXD3	forkhead box D3	18	6.67e-10	3.64e-05	6.44	4.05e-06	0.00327	3.46	1.62e-06	0.000335	7.23	1.86e-08	7.86e-05	4.02	0.000123	0.00235	33.4	2.14e-15	1.17e-11	12.0917
259	224833_at	ETS1	v-ets avian erythroblastosis virus E26 oncogene homolog 1	11.2	1.14e-08	8.89e-05	3.12	8.9e-07	0.00195	1.29	0.0137	0.0817	5.37	7.17e-09	5.6e-05	5.4	7.28e-06	0.000426	43.9	1.58e-17	8.65e-13	11.7133
919	204653_at	TFAP2A	transcription factor AP-2 alpha (activating enhancer binding protein 2 alpha)	15.8	4.5e-08	0.000137	5.68	2.92e-06	0.00296	2.63	3.74e-06	0.000513	7.18	5.53e-09	5.04e-05	6.22	4.72e-09	1.9e-05	29.7	1.96e-15	1.17e-11	11.2017
869	213139_at	SNAI2	snail family zinc finger 2	11.5	2.04e-06	0.00124	3.17	0.000417	0.0359	1.35	0.0824	0.253	5.43	4.01e-09	4.73e-05	5.85	6.32e-07	0.000112	33.6	2.32e-13	4.23e-10	10.15
353	205523_at	HAPLN1	hyaluronan and proteoglycan link protein 1	5.21	4.43e-05	0.00534	2.16	6.11e-05	0.0131	1.46	0.00467	0.0405	5.06	4.32e-09	4.73e-05	15.5	2.38e-08	2.43e-05	27.7	6.61e-11	2.23e-08	9.515
816	209723_at	SERPINB9	serpin peptidase inhibitor, clade B (ovalbumin), member 9	9.36	7.95e-06	0.00224	4	3.12e-08	0.000851	10.2	1.24e-08	5.21e-05	3.42	6.9e-06	0.00267	11.1	1.52e-09	1.25e-05	14	1.78e-13	3.35e-10	8.68
403	229125_at	KANK4	KN motif and ankyrin repeat domains 4	10.8	2.53e-07	0.000413	1.74	0.00416	0.116	1.22	0.0175	0.0952	5.83	3.74e-08	0.000135	11.9	1.04e-08	2.01e-05	19.9	1.32e-12	1.48e-09	8.565
543	220184_at	NANOG	Nanog homeobox	12.7	5e-08	0.000144	10.1	8.84e-09	0.000484	17.8	3.29e-10	8.99e-06	2.7	5.34e-06	0.00225	2.29	2.69e-05	0.000932	3.27	2.61e-09	3.6e-07	8.14333
518	227238_at	MUC15	mucin 15, cell surface associated	5.38	3.43e-05	0.00469	2.04	0.000177	0.0233	0.923	0.394	0.627	2.13	0.000153	0.0204	22.5	2.25e-09	1.25e-05	15.3	4.08e-12	3.01e-09	8.0455
245	226213_at	ERBB3	v-erb-b2 avian erythroblastic leukemia viral oncogene homolog 3	3.04	1.9e-05	0.00336	1.49	0.000481	0.0386	1.67	6.23e-05	0.00269	8.1	2.31e-09	4.42e-05	6.03	5.69e-07	0.000107	27.5	9.57e-16	9.29e-12	7.97167
228	204273_at	EDNRB	endothelin receptor type B	3.24	8.33e-07	0.00081	2.57	6.23e-06	0.00401	2.26	1.41e-06	0.000309	4.75	1.01e-05	0.00355	12.9	2.73e-08	2.43e-05	19.2	3.46e-12	2.64e-09	7.48667
74	205430_at	BMP5	bone morphogenetic protein 5	6.98	5.23e-09	8.71e-05	2.97	5.31e-06	0.00373	2.24	5.44e-07	0.00021	4.4	4.28e-07	0.0006	7.1	5.44e-08	2.97e-05	20.8	1.62e-15	1.11e-11	7.415
270	228875_at	FAM162B	family with sequence similarity 162, member B	5.9	5.39e-06	0.00185	2.41	3.34e-07	0.00135	5.82	6.66e-09	4.55e-05	3.6	7.14e-07	0.00078	20.3	2.01e-08	2.33e-05	2.38	3e-08	2.42e-06	6.735
202	219179_at	DACT1	dishevelled-binding antagonist of beta-catenin 1	6.27	5.71e-09	8.71e-05	1.91	0.000156	0.0216	2.08	0.000134	0.00427	4.84	1.17e-08	7.13e-05	9.24	2.66e-09	1.32e-05	13	1.37e-15	1.07e-11	6.22333
168	208096_s_at	COL21A1	collagen, type XXI, alpha 1	2.5	0.0117	0.116	1.58	0.000587	0.0437	2.18	7.8e-05	0.00304	1.67	0.000107	0.0163	24.3	2.06e-10	1.13e-05	2.69	3.48e-08	2.7e-06	5.82
805	203789_s_at	SEMA3C	sema domain, immunoglobulin domain (Ig), short basic domain, secreted, (semaphorin) 3C	7.15	1.11e-05	0.00268	1.61	0.000582	0.0435	1.75	0.0459	0.177	3.59	1.35e-07	0.00032	7.46	9.56e-08	3.9e-05	12.3	4.58e-15	2.27e-11	5.64333
119	201131_s_at	CDH1	cadherin 1, type 1, E-cadherin (epithelial)	2.89	6.91e-06	0.0021	1.85	1.66e-05	0.00641	3.31	1.68e-07	0.00014	2.86	0.00111	0.0652	8.48	1.18e-05	0.000564	12.8	2.61e-11	1.08e-08	5.365
784	200872_at	S100A10	S100 calcium binding protein A10	3.86	4.76e-06	0.00172	2.55	1.74e-06	0.00233	3.73	5.21e-08	8.38e-05	2.62	4.29e-06	0.00204	8.85	6.54e-09	1.9e-05	9.32	3.82e-13	6.15e-10	5.155
908	202286_s_at	TACSTD2	tumor-associated calcium signal transducer 2	4.43	1.03e-05	0.00257	1.96	0.000146	0.0211	1.01	0.93	0.968	2.51	4.17e-05	0.00882	11.4	1.44e-07	5.09e-05	9.35	3.11e-14	1.21e-10	5.11
496	219814_at	MBNL3	muscleblind-like splicing regulator 3	4.31	2.47e-06	0.00131	1.65	0.000149	0.0212	2.56	7.01e-07	0.000231	3.57	3.01e-07	0.000568	14.1	1.27e-09	1.25e-05	4.38	1.29e-08	1.25e-06	5.095
925	205286_at	TFAP2C	transcription factor AP-2 gamma (activating enhancer binding protein 2 gamma)	5.53	6.66e-09	8.71e-05	2.66	7.24e-07	0.00194	2.04	1.23e-06	0.000292	3.41	1.59e-06	0.00128	3.42	2.39e-07	6.31e-05	13.4	1.81e-14	8.24e-11	5.07667
394	235666_at	ITGA8	integrin, alpha 8	4.9	1.43e-05	0.003	1.45	0.000679	0.0474	0.958	0.652	0.819	3.54	1.76e-05	0.00501	14.7	1.17e-06	0.000149	4.87	2.98e-13	5.26e-10	5.06967
385	237056_at	INSC	inscuteable homolog (Drosophila)	4	3.73e-05	0.00491	1.3	0.00509	0.128	1.09	0.208	0.438	6.37	1.08e-05	0.00365	8.26	6.9e-06	0.000412	9.04	2.08e-11	8.97e-09	5.01
58	226302_at	ATP8B1	ATPase, aminophospholipid transporter, class I, type 8B, member 1	5.88	1.2e-07	0.000254	2.35	1.83e-05	0.00662	1.67	0.000332	0.0076	1.64	0.000918	0.059	11.6	8.72e-08	3.7e-05	6.77	5.65e-10	1.08e-07	4.985
742	205923_at	RELN	reelin	3.96	3.48e-06	0.00148	1.54	0.000372	0.0339	1.1	0.329	0.568	5.27	5.09e-06	0.00221	9.22	2.35e-07	6.26e-05	8.5	1.39e-11	6.77e-09	4.93167
610	228635_at	PCDH10	protocadherin 10	8.7	4.11e-08	0.000137	2.36	1.06e-05	0.00512	1.87	0.000557	0.0104	5.73	6.2e-07	0.000745	6.22	3.95e-06	0.000295	4.4	3.1e-08	2.49e-06	4.88
201	202437_s_at	CYP1B1	cytochrome P450, family 1, subfamily B, polypeptide 1	5.32	1.8e-05	0.00327	2	9.55e-06	0.00507	1.39	0.0477	0.181	4.46	8.16e-06	0.00308	5.73	6.73e-08	3.23e-05	10.3	3.89e-12	2.91e-09	4.86667
806	206941_x_at	SEMA3E	sema domain, immunoglobulin domain (Ig), short basic domain, secreted, (semaphorin) 3E	3.14	0.000659	0.0241	2.65	9.24e-06	0.00505	1.94	0.00356	0.0339	2.1	0.00014	0.0193	13.9	9.09e-10	1.24e-05	5.21	2.32e-10	6.01e-08	4.82333
7	229004_at	ADAMTS15	ADAM metallopeptidase with thrombospondin type 1 motif, 15	9.55	3.92e-07	0.000511	2.27	0.00131	0.0651	1.02	0.748	0.875	5.92	5e-08	0.000161	4.91	0.000133	0.00249	4.74	1.44e-11	6.96e-09	4.735
568	219054_at	NPR3	natriuretic peptide receptor 3	4.38	2.22e-06	0.00125	1.49	0.000361	0.0335	1.12	0.0864	0.261	7.99	4.26e-06	0.00204	5.92	1.45e-05	0.000638	7.13	5.08e-08	3.57e-06	4.67167
115	201005_at	CD9	CD9 molecule	3.69	3.51e-07	0.00048	2.35	1.01e-06	0.00196	5.5	9.45e-09	4.67e-05	2.79	4.93e-06	0.00219	7.14	1.36e-08	2.03e-05	6.42	1.96e-10	5.31e-08	4.64833
883	209875_s_at	SPP1	secreted phosphoprotein 1	3.3	2.68e-05	0.00418	1.5	0.0275	0.259	5.52	5.34e-07	0.000208	1.59	0.00051	0.0415	11.5	3.15e-08	2.51e-05	4.39	1.99e-10	5.37e-08	4.63333
507	209199_s_at	MEF2C	myocyte enhancer factor 2C	4.8	6.1e-06	0.00199	1.32	0.0195	0.227	0.904	0.147	0.359	4.33	1.46e-06	0.00121	4.23	0.00011	0.0022	11.6	5.79e-12	3.6e-09	4.53067
350	218468_s_at	GREM1	gremlin 1, DAN family BMP antagonist	5.16	4.42e-07	0.00055	3.24	1.24e-06	0.00205	1.42	0.00807	0.0578	2.71	3.41e-06	0.00194	4	8.78e-07	0.000129	10.5	9.67e-10	1.63e-07	4.505
405	212192_at	KCTD12	potassium channel tetramerization domain containing 12	2.29	0.000188	0.012	1.16	0.0709	0.38	2.3	2.19e-06	0.000384	2.8	4.62e-06	0.00211	12.6	1.71e-08	2.24e-05	5.51	1.33e-10	3.83e-08	4.44333
796	236359_at	SCN4B	sodium channel, voltage-gated, type IV, beta subunit	2.24	3.41e-05	0.00469	1.22	0.0173	0.216	1.56	0.000597	0.0108	6.67	3.96e-08	0.000135	3.91	0.000225	0.00352	10.7	6.15e-11	2.12e-08	4.38333
977	215729_s_at	VGLL1	vestigial-like family member 1	3.72	4.32e-05	0.00526	1.17	0.0465	0.32	0.9	0.136	0.342	1.91	0.00064	0.048	13.7	7.31e-09	1.9e-05	4.54	3.76e-10	8.36e-08	4.32333
40	1559280_a_at	APELA	apelin receptor early endogenous ligand	3.03	8.86e-05	0.0079	1.96	0.000127	0.0193	7.69	1.13e-07	0.000119	3.14	5.02e-07	0.000654	5.93	2.25e-07	6.24e-05	4.12	2.84e-09	3.87e-07	4.31167
858	230130_at	SLIT2	slit homolog 2 (Drosophila)	5.06	3.8e-07	0.000507	1.31	0.0027	0.094	1.31	0.148	0.36	2.8	3.96e-07	0.000585	5.95	4.58e-08	2.8e-05	9.18	4.87e-13	6.8e-10	4.26833
657	210145_at	PLA2G4A	phospholipase A2, group IVA (cytosolic, calcium-dependent)	3.42	4.26e-07	0.000542	1.93	2.18e-05	0.00728	2.11	1.77e-05	0.00122	3.06	3.27e-06	0.00192	10.5	4.91e-08	2.84e-05	4.28	3.37e-12	2.64e-09	4.21667
36	201590_x_at	ANXA2	annexin A2	4.28	3.04e-06	0.0014	1.7	8.94e-05	0.0158	2.48	1.94e-07	0.00014	2.51	2.52e-06	0.00162	5.73	2.53e-08	2.43e-05	8.16	5.95e-14	1.71e-10	4.14333
997	219995_s_at	ZNF750	zinc finger protein 750	4.68	2.95e-05	0.00439	1.6	7.19e-05	0.0142	0.921	0.419	0.648	1.64	0.000276	0.0297	10.5	2.89e-06	0.000248	5.44	7.15e-10	1.3e-07	4.13017
206	238914_at	DCC	DCC netrin 1 receptor	3.74	1.1e-05	0.00268	1.97	0.00244	0.0892	1.75	0.000991	0.0148	5.96	2.42e-09	4.42e-05	2.79	0.00703	0.0379	8.31	1.61e-10	4.49e-08	4.08667
183	239206_at	CR1L	complement component (3b/4b) receptor 1-like	6.22	2.04e-06	0.00124	3.42	3.43e-06	0.00307	4.13	7.05e-06	0.000734	1.52	0.00152	0.0784	6	1.7e-05	0.000705	3.05	4.28e-07	1.87e-05	4.05667
284	226497_s_at	FLT1	fms-related tyrosine kinase 1	3.87	2.48e-05	0.00399	1.68	0.00014	0.0207	4.22	1.9e-07	0.00014	1.7	0.000102	0.0157	10.3	5.86e-08	3.05e-05	2.11	1.15e-07	6.75e-06	3.98
80	241986_at	BMPER	BMP binding endothelial regulator	8.7	2.08e-06	0.00124	3.44	3.68e-05	0.00982	1.81	2.3e-05	0.00143	1.54	0.00144	0.076	5.44	2.66e-05	0.000928	2.57	2.65e-06	7.49e-05	3.91667
504	229797_at	MCOLN3	mucolipin 3	3.34	0.00112	0.0321	2.45	9.48e-06	0.00507	4.84	5.94e-08	8.51e-05	1.07	0.552	0.859	8.93	4.63e-08	2.8e-05	2.51	8.48e-07	3.11e-05	3.85667
820	227210_at	SFMBT2	Scm-like with four mbt domains 2	2.81	2.47e-06	0.00131	1.65	0.000462	0.0377	1.83	1.18e-05	0.000966	3.48	2.5e-06	0.00162	5.46	4.66e-08	2.8e-05	7.76	1.75e-11	8.16e-09	3.83167
572	206001_at	NPY	neuropeptide Y	6.48	3.93e-06	0.00159	2.6	1.73e-06	0.00233	1.38	0.0517	0.19	2.83	1.24e-06	0.00104	5.45	1.87e-05	0.000743	4.08	2.12e-08	1.85e-06	3.80333
852	217678_at	SLC7A11	solute carrier family 7 (anionic amino acid transporter light chain, xc- system), member 11	2.43	3.94e-05	0.00502	1.11	0.197	0.564	1.9	1.26e-05	0.000999	4.37	6.4e-07	0.000745	4.92	1.09e-06	0.000143	7.92	6.79e-09	7.45e-07	3.775
323	209602_s_at	GATA3	GATA binding protein 3	4.82	7.72e-07	0.000782	1.85	0.000942	0.0555	1.48	0.00638	0.0498	1.87	0.000418	0.0374	6.54	1.62e-06	0.000177	6.07	7.87e-12	4.3e-09	3.77167
941	204932_at	TNFRSF11B	tumor necrosis factor receptor superfamily, member 11b	4.08	4.88e-05	0.00568	1.32	0.0168	0.213	1.53	0.0184	0.0981	5.63	5.77e-06	0.00239	1.13	0.643	0.8	8.85	3.48e-12	2.64e-09	3.75667
188	209687_at	CXCL12	chemokine (C-X-C motif) ligand 12	4.47	1.13e-08	8.89e-05	2.97	1.91e-07	0.00105	6.54	2.29e-09	2.89e-05	2.25	0.000591	0.0456	3.4	0.00128	0.0115	2.62	4.29e-07	1.87e-05	3.70833
900	206552_s_at	TAC1	tachykinin, precursor 1	1.85	0.000271	0.0145	1.3	0.206	0.573	2.82	0.000139	0.00436	6.27	9.95e-07	0.000922	1.68	0.00387	0.0247	8.04	4.56e-12	3.08e-09	3.66
936	213285_at	TMEM30B	transmembrane protein 30B	3.22	1.36e-05	0.00294	1.75	0.000114	0.018	2.36	4.95e-06	0.0006	1.28	0.0192	0.274	9.57	4.09e-07	8.71e-05	3.73	9.42e-11	3.01e-08	3.65167
240	201839_s_at	EPCAM	epithelial cell adhesion molecule	2.56	0.00014	0.0102	1.75	5.02e-05	0.0119	3.45	1.69e-07	0.00014	2.25	0.00123	0.069	4.8	4.16e-05	0.00121	6.84	1.29e-11	6.4e-09	3.60833
966	213943_at	TWIST1	twist family bHLH transcription factor 1	3.8	0.00024	0.0137	1.48	0.00615	0.139	1.22	0.0479	0.181	2.21	2.89e-05	0.00672	9.72	2.29e-09	1.25e-05	3.14	2.09e-09	3.07e-07	3.595
702	218764_at	PRKCH	protein kinase C, eta	4.15	0.000261	0.0142	1.27	0.011	0.178	1.74	0.00074	0.0124	1.95	0.000556	0.0439	9.33	7.1e-08	3.29e-05	3.1	5.33e-10	1.05e-07	3.59
473	209840_s_at	LRRN3	leucine rich repeat neuronal 3	4.21	7.62e-07	0.000782	3.13	6.29e-08	0.000859	1.71	0.00167	0.0208	3.51	8.73e-08	0.000227	2.59	9.06e-05	0.00195	6.3	2.52e-12	2.46e-09	3.575
292	230423_at	FOXD3-AS1	FOXD3 antisense RNA 1 (head to head)	6.04	1.25e-07	0.000254	2.29	1.07e-05	0.00512	2.01	9.1e-07	0.000259	3.63	1.28e-05	0.00401	3.66	0.000131	0.00246	3.75	1.02e-10	3.2e-08	3.56333
501	226225_at	MCC	mutated in colorectal cancers	2.23	4.75e-06	0.00172	1.41	0.00449	0.12	2.17	3.64e-06	0.000507	2.97	1.28e-05	0.00401	5.41	8.66e-08	3.7e-05	6.96	3.36e-11	1.32e-08	3.525
513	205932_s_at	MSX1	msh homeobox 1	4.98	2.29e-08	0.000114	1.92	0.0004	0.0354	1.52	7.35e-05	0.00296	3.54	3.71e-06	0.00195	2.99	1.21e-06	0.000151	6.13	4.19e-12	3.01e-09	3.51333
11	212543_at	AIM1	absent in melanoma 1	2.14	6.76e-06	0.0021	2.02	8.4e-06	0.00478	5.74	2.57e-07	0.000154	1.29	0.0488	0.393	8.47	0.000102	0.00209	1.36	9.74e-05	0.00122	3.50333
414	226534_at	KITLG	KIT ligand	2.37	0.000194	0.0121	1.34	0.0109	0.177	2.02	0.000418	0.00872	3.52	3.93e-07	0.000585	7.34	5e-09	1.9e-05	4.32	6.78e-09	7.45e-07	3.485
352	232116_at	GRHL3	grainyhead-like 3 (Drosophila)	5.28	2.97e-07	0.000428	1.96	0.000157	0.0217	1.47	0.000178	0.00505	3.27	9.96e-08	0.000248	5.39	1.73e-07	5.56e-05	3.53	7.14e-10	1.3e-07	3.48333
357	206432_at	HAS2	hyaluronan synthase 2	2.29	0.00209	0.0451	1.69	0.00754	0.153	1.39	0.0373	0.155	5.22	6.85e-07	0.00078	3.76	1.35e-05	0.000611	6.52	1.96e-11	8.64e-09	3.47833
315	203397_s_at	GALNT3	polypeptide N-acetylgalactosaminyltransferase 3	3.26	1.16e-05	0.00271	2.69	2.04e-05	0.00696	6.62	3.06e-08	6.69e-05	1.79	0.00138	0.0746	4.33	8.22e-06	0.000457	1.88	7.26e-08	4.66e-06	3.42833
656	203649_s_at	PLA2G2A	phospholipase A2, group IIA (platelets, synovial fluid)	5.27	4.44e-08	0.000137	2.86	1.66e-05	0.00641	3.82	9.36e-06	0.000869	3.57	6.92e-06	0.00267	2.13	0.000115	0.00226	2.5	9.84e-06	0.000207	3.35833
455	1564413_at	LINC01356	long intergenic non-protein coding RNA 1356	3.33	1.68e-05	0.00317	2.49	3.25e-05	0.0092	4.35	5.57e-08	8.46e-05	2.52	4.06e-06	0.00202	5.11	6.13e-08	3.05e-05	2.13	3.54e-06	9.34e-05	3.32167
606	231666_at	PAX3	paired box 3	4.87	4.42e-08	0.000137	2.78	1.15e-06	0.00202	1.98	2.48e-05	0.00151	2.48	1.09e-05	0.00365	1.54	0.0218	0.0855	6.26	1.17e-12	1.36e-09	3.31833
985	208606_s_at	WNT4	wingless-type MMTV integration site family, member 4	4.18	2.44e-06	0.00131	2.06	2.61e-05	0.00788	3.46	1.37e-06	0.000306	2.86	0.000227	0.0258	5.13	2.01e-07	5.94e-05	2.21	3.66e-08	2.8e-06	3.31667
189	218002_s_at	CXCL14	chemokine (C-X-C motif) ligand 14	4.53	2.42e-07	0.000413	1.72	0.000182	0.0234	1.31	0.012	0.0752	4.13	9.18e-07	0.000896	1.62	0.000498	0.00598	6.57	7.09e-14	1.88e-10	3.31333
659	201860_s_at	PLAT	plasminogen activator, tissue	4.22	5.48e-06	0.00186	1.19	0.211	0.579	1.4	0.0121	0.0758	4.06	8.22e-06	0.00308	2.83	0.000207	0.00334	5.63	2.56e-12	2.46e-09	3.22167
517	210319_x_at	MSX2	msh homeobox 2	4.57	8.74e-06	0.00238	2.91	4.69e-07	0.0016	1.55	0.00185	0.0222	1.85	0.0019	0.0878	4.72	3.47e-08	2.51e-05	3.71	1.16e-06	3.95e-05	3.21833
746	209071_s_at	RGS5	regulator of G-protein signaling 5	2.35	0.000567	0.0224	1.07	0.407	0.744	3	3.49e-06	0.000498	2.34	3.79e-05	0.00825	6.31	1.38e-08	2.03e-05	4.18	2.26e-10	5.98e-08	3.20833
368	204112_s_at	HNMT	histamine N-methyltransferase	2.47	4.49e-06	0.00167	0.826	0.186	0.554	0.844	0.0605	0.21	5.07	6.13e-06	0.00249	4.27	8.49e-08	3.66e-05	5.61	5.69e-11	2.06e-08	3.18167
59	209406_at	BAG2	BCL2-associated athanogene 2	2.89	1.58e-05	0.00311	1.59	5.92e-05	0.0129	3.37	5.15e-08	8.38e-05	2.2	3.03e-05	0.00688	6.06	2.66e-08	2.43e-05	2.97	5.05e-09	6.02e-07	3.18
554	205113_at	NEFM	neurofilament, medium polypeptide	2.25	0.000106	0.00867	1.42	0.00796	0.157	1.68	0.000155	0.00465	1.71	0.000529	0.0425	10.1	5.32e-08	2.94e-05	1.81	1.57e-05	0.000295	3.16167
855	222071_s_at	SLCO4C1	solute carrier organic anion transporter family, member 4C1	3.87	1.16e-06	0.000964	2.28	9.96e-05	0.0169	3.21	9.45e-06	0.000871	2.73	0.000209	0.0249	3.23	1.58e-07	5.3e-05	3.62	2.4e-09	3.4e-07	3.15667
444	218656_s_at	LHFP	lipoma HMGIC fusion partner	2.76	0.000109	0.00885	1.31	0.0851	0.408	1.85	0.00163	0.0204	1.89	1.9e-05	0.0053	6.52	7.13e-09	1.9e-05	4.57	4.98e-13	6.8e-10	3.15
707	213802_at	PRSS12	protease, serine, 12 (neurotrypsin, motopsin)	3.01	0.000335	0.0163	1.6	0.00177	0.0771	1.66	0.000492	0.00964	1.19	0.222	0.653	8.23	2.1e-06	0.000205	3.2	2.67e-08	2.24e-06	3.14833
980	227399_at	VGLL3	vestigial-like family member 3	2.37	0.00154	0.0384	1.39	0.00227	0.0868	2.11	0.000129	0.00414	1.81	0.000562	0.0441	5.96	2.66e-08	2.43e-05	5.2	1.55e-09	2.41e-07	3.14
678	204517_at	PPIC	peptidylprolyl isomerase C (cyclophilin C)	3.26	2.2e-07	0.000407	2.63	1.42e-06	0.00207	5.55	3.3e-08	6.95e-05	1.4	0.00394	0.127	4.29	5.6e-07	0.000106	1.7	5.18e-05	0.000743	3.13833
649	209803_s_at	PHLDA2	pleckstrin homology-like domain, family A, member 2	3.03	1.93e-07	0.000377	1.79	1.75e-05	0.00641	1.89	4.09e-06	0.000539	3.05	1.72e-06	0.00132	2.66	2.94e-05	0.000981	6.34	3.32e-10	7.67e-08	3.12667
223	222802_at	EDN1	endothelin 1	5.79	7.96e-09	8.71e-05	3.1	4.67e-08	0.000851	3.78	1.82e-08	5.24e-05	1.35	0.0322	0.338	1.16	0.191	0.384	3.49	3.57e-08	2.75e-06	3.11167
165	202403_s_at	COL1A2	collagen, type I, alpha 2	2.58	1.3e-06	0.000991	2.06	9.48e-07	0.00196	1.84	1.27e-05	0.000999	2.44	2.31e-06	0.00154	3.52	9.01e-08	3.78e-05	6.22	1.57e-13	3.06e-10	3.11
527	209757_s_at	MYCN	v-myc avian myelocytomatosis viral oncogene neuroblastoma derived homolog	2.03	3.76e-05	0.00491	1.36	0.0041	0.115	1.62	0.000288	0.00694	3.13	4.23e-07	0.0006	3.31	1.02e-05	0.000525	7.19	1.02e-09	1.7e-07	3.10667
162	227209_at	CNTN1	contactin 1	2.13	8.89e-05	0.0079	2.35	3.52e-05	0.00959	3.22	4.73e-08	8.38e-05	1.2	0.0666	0.441	8.52	4.66e-06	0.000326	1.21	0.0522	0.158	3.105
237	206710_s_at	EPB41L3	erythrocyte membrane protein band 4.1-like 3	2.72	4.88e-05	0.00568	1.87	4.86e-05	0.0117	3.22	1.57e-05	0.00113	1.26	0.015	0.248	8	5.14e-08	2.9e-05	1.56	0.000137	0.00159	3.105
90	227099_s_at	C11orf96	chromosome 11 open reading frame 96	3.29	4.38e-06	0.00167	2.04	0.000576	0.0432	2.44	3.71e-07	0.000186	2.63	4.74e-06	0.00214	3.77	1.69e-07	5.46e-05	4.34	3.59e-11	1.39e-08	3.085
104	213373_s_at	CASP8	caspase 8, apoptosis-related cysteine peptidase	3.95	5.93e-06	0.00195	2.58	3.34e-06	0.00307	3.06	1.65e-07	0.00014	1.95	9.84e-05	0.0155	4.72	4.33e-06	0.00031	2.25	1.91e-07	9.97e-06	3.085
246	232191_at	ERVH48-1	endogenous retrovirus group 48, member 1	3.56	0.000103	0.00854	2.18	0.000342	0.0323	5.19	8.77e-08	0.000109	1.06	0.615	0.885	4.81	1.03e-05	0.000526	1.7	1.29e-05	0.000255	3.08333
872	202508_s_at	SNAP25	synaptosomal-associated protein, 25kDa	2.42	0.000439	0.0192	2.09	8.43e-05	0.0154	0.96	0.742	0.872	2.3	0.000308	0.0314	7.31	9.35e-09	2.01e-05	3.38	1.84e-08	1.68e-06	3.07667
67	222891_s_at	BCL11A	B-cell CLL/lymphoma 11A (zinc finger protein)	2.94	5.77e-06	0.00193	2.32	4.59e-07	0.0016	5.11	2.67e-08	6.42e-05	2.37	1.08e-05	0.00365	2.84	6.86e-05	0.00164	2.79	4.95e-09	5.96e-07	3.06167
208	228293_at	DEPDC7	DEP domain containing 7	2.15	3.04e-06	0.0014	1.77	1.99e-05	0.00694	3.37	1.73e-07	0.00014	2.36	3.82e-06	0.00197	6.37	1.74e-06	0.000184	2.23	3.32e-08	2.63e-06	3.04167
782	228827_at	RUNX1T1	runt-related transcription factor 1; translocated to, 1 (cyclin D-related)	2.07	2.36e-05	0.00391	1.81	2.01e-05	0.00695	2.97	2.31e-06	0.000395	3.29	5.88e-06	0.00242	5.35	2.25e-06	0.000215	2.66	3.01e-08	2.42e-06	3.025
945	213107_at	TNIK	TRAF2 and NCK interacting kinase	2.03	5.44e-05	0.00602	1.71	0.000142	0.0207	2.03	4.09e-05	0.00203	3.23	2.39e-06	0.00157	5.79	8.3e-07	0.000127	3.35	6.17e-12	3.71e-09	3.02333
175	227177_at	CORO2A	coronin, actin binding protein, 2A	2.3	3.31e-05	0.00461	1.31	0.057	0.349	2.26	1.08e-06	0.000274	3.02	1.11e-05	0.0037	5.41	6.5e-08	3.17e-05	3.72	7.26e-10	1.32e-07	3.00333
509	205619_s_at	MEOX1	mesenchyme homeobox 1	3.98	9.06e-05	0.00793	2.12	4.43e-06	0.00336	1.64	2.63e-05	0.00156	2.75	1.68e-05	0.00488	3.34	4.68e-06	0.000326	3.9	1.01e-10	3.2e-08	2.955
969	1552678_a_at	USP28	ubiquitin specific peptidase 28	3.13	2.39e-05	0.00391	2.11	0.00125	0.0638	4.44	9.32e-08	0.000111	1.51	0.0152	0.249	4.48	2.53e-05	0.000898	2.04	1.29e-08	1.25e-06	2.95167
287	1553613_s_at	FOXC1	forkhead box C1	2.97	1.01e-05	0.00255	1.44	0.000659	0.0467	1.39	0.00189	0.0225	1.97	0.000172	0.0221	6.61	2.08e-05	0.000792	3.25	4.11e-09	5.12e-07	2.93833
668	206653_at	POLR3G	polymerase (RNA) III (DNA directed) polypeptide G (32kD)	1.94	2.87e-06	0.00138	1.87	3.43e-06	0.00307	3.75	1.83e-08	5.24e-05	2.58	1.06e-05	0.00365	3.87	1.43e-06	0.000166	3.58	8.24e-12	4.37e-09	2.93167
873	209842_at	SOX10	SRY (sex determining region Y)-box 10	4.58	1.83e-06	0.00116	1.45	0.00176	0.0768	1.17	0.0871	0.262	3.02	2.33e-05	0.00601	3.35	0.000187	0.00313	3.87	5.47e-10	1.06e-07	2.90667
930	228716_at	THRB	thyroid hormone receptor, beta	2.17	4.11e-05	0.00514	1.85	1.92e-05	0.00685	3.54	7.84e-07	0.000242	1.11	0.217	0.648	7.05	1.25e-06	0.000154	1.7	7.32e-06	0.000164	2.90333
348	204115_at	GNG11	guanine nucleotide binding protein (G protein), gamma 11	2.5	0.00016	0.0112	1.64	3.44e-05	0.00955	1.49	0.00263	0.0278	3.06	5.15e-06	0.00222	4.41	3.51e-07	8.21e-05	4.3	6.03e-11	2.1e-08	2.9
653	225380_at	PKDCC	protein kinase domain containing, cytoplasmic	1.94	4.65e-05	0.00553	1.63	0.000257	0.0281	2.56	5.45e-06	0.000634	2.83	1.96e-06	0.00145	3.24	1.92e-06	0.000196	5.12	8.78e-12	4.61e-09	2.88667
786	200660_at	S100A11	S100 calcium binding protein A11	1.63	5.93e-05	0.00624	1.32	0.00381	0.112	1.45	0.00145	0.019	3.33	7.32e-07	0.000785	3.76	5.79e-07	0.000107	5.77	7e-12	4.07e-09	2.87667
565	209755_at	NMNAT2	nicotinamide nucleotide adenylyltransferase 2	2.22	7.75e-06	0.00224	1.03	0.636	0.87	1.43	0.000922	0.0142	2.26	3.41e-06	0.00194	6.78	1.18e-08	2.02e-05	3.46	2.65e-10	6.61e-08	2.86333
642	217996_at	PHLDA1	pleckstrin homology-like domain, family A, member 1	1.97	3.3e-05	0.00461	1.51	0.00053	0.0414	1.9	3.71e-05	0.00191	2.79	1.15e-06	0.001	2.93	3.42e-06	0.000272	6.06	3.22e-10	7.55e-08	2.86
441	206309_at	LECT1	leukocyte cell derived chemotaxin 1	3.43	1.14e-06	0.000964	2.32	1.81e-06	0.00236	5.83	5e-08	8.38e-05	1.25	0.0118	0.224	2.78	0.000337	0.00463	1.5	2.72e-06	7.64e-05	2.85167
807	201427_s_at	SEPP1	selenoprotein P, plasma, 1	2.42	0.000109	0.00886	1.3	0.00344	0.107	1.71	0.000217	0.00578	1.85	0.000358	0.0341	5.46	3.71e-07	8.35e-05	4.28	1.36e-09	2.16e-07	2.83667
39	208816_x_at	ANXA2P2	annexin A2 pseudogene 2	2.76	5.01e-06	0.00179	1.55	9.97e-05	0.0169	2	1.22e-06	0.000292	1.75	8.32e-05	0.0138	3.44	1.81e-07	5.56e-05	5.49	6.47e-12	3.81e-09	2.83167
186	225681_at	CTHRC1	collagen triple helix repeat containing 1	2.64	0.00352	0.0607	1.88	2.44e-06	0.00275	1.96	0.00018	0.0051	1.8	3.78e-05	0.00825	5.62	4.8e-08	2.82e-05	3	6.47e-09	7.27e-07	2.81667
752	212099_at	RHOB	ras homolog family member B	3.46	2.77e-07	0.000428	1.81	0.000286	0.0294	0.924	0.338	0.577	2.33	8.92e-06	0.00323	2.88	1.7e-05	0.000705	5.46	3.23e-12	2.64e-09	2.81067
867	217707_x_at	SMARCA2	SWI/SNF related, matrix associated, actin dependent regulator of chromatin, subfamily a, member 2	2.18	0.000439	0.0192	1.67	6.62e-05	0.0137	2.33	2.57e-06	0.00041	1.45	0.00178	0.0848	7.19	8.73e-07	0.000129	2.02	1.84e-06	5.64e-05	2.80667
446	1569469_a_at	LHX8	LIM homeobox 8	4	2.27e-06	0.00127	3.79	1.91e-06	0.00243	3.93	8.09e-06	0.000792	1.43	0.00213	0.0937	1.82	0.000383	0.00505	1.84	1.54e-06	4.9e-05	2.80167
917	202720_at	TES	testis derived transcript (3 LIM domains)	2.08	0.000167	0.0114	1.29	0.00421	0.116	1.63	1.52e-05	0.00111	1.84	2.08e-05	0.00556	4.45	1.5e-06	0.00017	5.52	2.48e-11	1.04e-08	2.80167
660	205479_s_at	PLAU	plasminogen activator, urokinase	2.82	1.69e-05	0.00317	1.61	0.00116	0.0618	1.14	0.0554	0.199	2.53	5.71e-07	0.00071	1.3	0.0888	0.231	7.39	1.55e-11	7.33e-09	2.79833
541	222872_x_at	NABP1	nucleic acid binding protein 1	2.63	1.87e-05	0.00335	1.47	0.000855	0.0538	1.24	0.0255	0.121	2.47	1.13e-06	0.001	5.08	1.75e-08	2.24e-05	3.79	1.2e-09	1.92e-07	2.78
400	227297_at	ITGA9	integrin, alpha 9	2.68	2.09e-05	0.0036	1.29	0.0022	0.0855	2.28	1.6e-06	0.000335	2.11	0.000219	0.0253	6.37	2.27e-08	2.43e-05	1.9	9.08e-05	0.00115	2.77167
692	213093_at	PRKCA	protein kinase C, alpha	2.64	2.72e-06	0.00136	1.44	0.000176	0.0233	2.48	7.71e-07	0.000241	2.4	1.29e-05	0.00402	3.3	2.04e-07	5.98e-05	4.12	5.34e-10	1.05e-07	2.73
957	209859_at	TRIM9	tripartite motif containing 9	3.49	3.38e-06	0.00146	0.959	0.747	0.916	1.02	0.782	0.894	3.61	1.87e-05	0.00525	3.33	0.000147	0.00266	3.89	8.28e-08	5.18e-06	2.7165
193	214974_x_at	CXCL5	chemokine (C-X-C motif) ligand 5	2.54	0.000947	0.0292	2.06	2.39e-05	0.00756	4.78	1.05e-06	0.00027	2.64	8.44e-06	0.0031	2.72	1.55e-05	0.000669	1.54	0.000128	0.0015	2.71333
951	210372_s_at	TPD52L1	tumor protein D52-like 1	3.07	3.56e-05	0.00478	1.93	0.000105	0.0174	1.9	0.000489	0.0096	1.64	0.00115	0.0662	5.02	4.47e-08	2.78e-05	2.69	5.3e-08	3.66e-06	2.70833
440	228080_at	LAYN	layilin	2.41	0.0015	0.0379	1.37	0.00248	0.0901	2.22	0.00012	0.00397	1.26	0.0166	0.259	7.37	5.2e-08	2.9e-05	1.61	3.89e-05	0.000594	2.70667
968	228956_at	UGT8	UDP glycosyltransferase 8	1.69	0.000334	0.0163	1.84	8.9e-06	0.00497	2.04	1.91e-06	0.000361	1.71	0.00117	0.0671	6.61	1.8e-07	5.56e-05	2.28	2.68e-08	2.25e-06	2.695
171	201438_at	COL6A3	collagen, type VI, alpha 3	2.07	0.00166	0.04	1.42	0.000195	0.0246	2.58	5.56e-07	0.000213	1.76	0.000163	0.0213	5.99	5.73e-08	3.05e-05	2.34	2.15e-08	1.87e-06	2.69333
26	205609_at	ANGPT1	angiopoietin 1	2.86	0.00317	0.0573	2.34	5.16e-06	0.00371	1.08	0.447	0.672	2.91	0.00014	0.0193	3.47	7.79e-06	0.000446	3.36	2.37e-06	6.88e-05	2.67
429	202202_s_at	LAMA4	laminin, alpha 4	3.25	1.69e-05	0.00317	1.93	3.56e-05	0.00959	0.847	0.0193	0.101	3.33	3.91e-06	0.002	1.37	0.118	0.28	5.24	5.41e-09	6.35e-07	2.66117
537	201798_s_at	MYOF	myoferlin	2.91	3.59e-05	0.00479	1.69	5.85e-05	0.0128	2.18	2.2e-05	0.0014	1.56	0.000244	0.0274	3.06	8.03e-07	0.000125	4.41	2.57e-12	2.46e-09	2.635
793	228782_at	SCGB3A2	secretoglobin, family 3A, member 2	2.78	0.000123	0.0094	2.22	1e-05	0.0051	3.21	1.02e-05	0.000896	1.53	0.0252	0.306	3.83	4.78e-05	0.00131	2.19	5.77e-09	6.62e-07	2.62667
301	242344_at	GABRB2	gamma-aminobutyric acid (GABA) A receptor, beta 2	1.72	0.000958	0.0293	1.11	0.346	0.697	1.09	0.408	0.639	2.74	2.36e-05	0.00604	7.25	2.05e-08	2.33e-05	1.78	4.14e-07	1.82e-05	2.615
411	205051_s_at	KIT	v-kit Hardy-Zuckerman 4 feline sarcoma viral oncogene homolog	1.59	0.000193	0.0121	1.26	0.00172	0.076	1.74	4.9e-05	0.00228	2.21	2.78e-06	0.00173	4.69	2.6e-07	6.69e-05	4.15	3.48e-12	2.64e-09	2.60667
317	204471_at	GAP43	growth associated protein 43	2.2	1.15e-05	0.00271	1.62	2.48e-05	0.00766	1.55	7.75e-05	0.00303	2.8	9.75e-07	0.000919	4.39	4.13e-07	8.72e-05	3.04	1.91e-07	9.97e-06	2.6
552	221805_at	NEFL	neurofilament, light polypeptide	2.2	0.000656	0.024	1.5	0.000302	0.0305	2.52	1.76e-07	0.00014	1.65	0.000479	0.0399	5.92	3.54e-08	2.51e-05	1.69	0.000564	0.0049	2.58
566	231798_at	NOG	noggin	3.18	1.61e-06	0.00111	1.86	0.000164	0.0222	0.605	0.00126	0.0173	2.86	3.17e-06	0.00188	1.72	0.000121	0.00233	5.24	6.16e-12	3.71e-09	2.5775
211	226281_at	DNER	delta/notch-like EGF repeat containing	1.54	0.00805	0.096	1.69	0.000702	0.0481	1.67	0.00025	0.00635	2.69	1.63e-06	0.00129	6.14	1.03e-08	2.01e-05	1.66	0.000531	0.00467	2.565
994	207197_at	ZIC3	Zic family member 3	2.27	1.25e-06	0.000991	1.68	2.2e-05	0.00728	3.09	1.01e-07	0.000115	1.92	0.00234	0.0986	4.13	7.15e-08	3.29e-05	2.27	4.99e-07	2.08e-05	2.56
209	218858_at	DEPTOR	DEP domain containing MTOR-interacting protein	2.93	4.73e-06	0.00172	2.02	4.91e-06	0.00368	3.24	3.06e-07	0.000172	1.78	0.000325	0.0321	3.88	6.85e-07	0.000116	1.41	2.44e-05	0.000414	2.54333
249	225846_at	ESRP1	epithelial splicing regulatory protein 1	1.51	0.00117	0.0329	1.23	0.00747	0.153	1.95	2.9e-05	0.00166	1.72	0.0547	0.412	5.33	9.03e-05	0.00194	3.52	1.08e-08	1.08e-06	2.54333
837	226301_at	SLC18B1	solute carrier family 18, subfamily B, member 1	1.94	1.09e-05	0.00268	1.21	0.0125	0.187	2.01	9.54e-07	0.000263	2.17	2.79e-05	0.00672	3.35	5.2e-07	0.000102	4.55	8.01e-11	2.62e-08	2.53833
247	1561331_at	ERVMER61-1	endogenous retrovirus group MER61, member 1	2.15	0.0014	0.0364	2.29	0.00036	0.0335	2.83	6.29e-07	0.000225	2.02	3.5e-05	0.0078	4.38	8.45e-05	0.00187	1.54	0.000855	0.00677	2.535
548	204823_at	NAV3	neuron navigator 3	2.72	0.000242	0.0137	1.81	1.69e-05	0.00641	1.29	0.028	0.128	2.79	3.14e-07	0.000572	1.82	0.0303	0.108	4.76	1.96e-11	8.64e-09	2.53167
470	218589_at	LPAR6	lysophosphatidic acid receptor 6	2.61	0.000281	0.0149	1.55	0.000417	0.0359	0.675	0.0105	0.069	4.07	2.3e-06	0.00154	1.68	0.00774	0.0407	4.47	3.68e-10	8.32e-08	2.50917
775	1555878_at	RPS24	ribosomal protein S24	1.76	0.00083	0.0273	1.71	0.0157	0.206	2.85	8.52e-05	0.0032	1.69	0.000113	0.0168	4	2.68e-06	0.000237	2.99	5.49e-09	6.39e-07	2.5
959	227862_at	TRNP1	TMF1-regulated nuclear protein 1	3.32	7.81e-06	0.00224	2.05	1.26e-05	0.00569	3.79	2.57e-07	0.000154	1.98	2.51e-05	0.00632	2.35	7.87e-05	0.00179	1.51	1.51e-06	4.81e-05	2.5
595	218162_at	OLFML3	olfactomedin-like 3	2.63	1.7e-05	0.00318	1.84	7.76e-06	0.00466	2.95	7.39e-07	0.000236	1.63	0.000341	0.0332	3.27	2.23e-07	6.24e-05	2.66	8.47e-09	8.79e-07	2.49667
836	205234_at	SLC16A4	solute carrier family 16, member 4	3.01	5.14e-06	0.0018	1.17	0.144	0.499	1.08	0.187	0.412	3.49	0.000211	0.0251	3.26	3.96e-05	0.00118	2.92	6.49e-08	4.29e-06	2.48833
421	219955_at	L1TD1	LINE-1 type transposase domain containing 1	1.64	0.00128	0.0345	1.36	0.00259	0.0922	2.15	6.75e-05	0.0028	2.58	0.00035	0.0337	2.9	8.73e-05	0.0019	4.23	6.41e-08	4.25e-06	2.47667
417	201596_x_at	KRT18	keratin 18	3.13	0.000186	0.0119	1.57	2.54e-05	0.00778	1.79	9.48e-05	0.00343	1.45	0.000989	0.0609	3.77	3.34e-06	0.00027	3.14	4.93e-10	9.95e-08	2.475
42	225171_at	ARHGAP18	Rho GTPase activating protein 18	1.69	0.00064	0.0237	1.32	0.00346	0.107	1.49	0.000456	0.00918	2.97	2.75e-05	0.00672	4.75	2.65e-06	0.000236	2.61	1.47e-06	4.72e-05	2.47167
93	219474_at	C3orf52	chromosome 3 open reading frame 52	2.18	5.29e-05	0.00592	1.3	0.000954	0.056	1.91	0.000535	0.0101	2.71	3.54e-07	0.000585	4.24	2.35e-05	0.000862	2.47	6.37e-07	2.5e-05	2.46833
607	1556638_at	PAX7	paired box 7	2.97	5.34e-06	0.00185	1.79	6.59e-05	0.0137	0.979	0.822	0.916	3.33	3.13e-06	0.00188	2.83	2.12e-05	0.000802	2.87	7.94e-09	8.45e-07	2.4615
715	219622_at	RAB20	RAB20, member RAS oncogene family	2.42	0.000458	0.0196	1.23	0.0104	0.174	2.14	9.76e-06	0.000888	1.71	8.47e-05	0.014	5.66	1.07e-08	2.01e-05	1.55	5.62e-06	0.000134	2.45167
177	201117_s_at	CPE	carboxypeptidase E	2.15	1.83e-05	0.00331	1.3	0.00193	0.0809	1.33	0.000611	0.011	2.19	1.69e-05	0.00488	2.71	4.59e-07	9.37e-05	5	5.8e-11	2.06e-08	2.44667
948	204529_s_at	TOX	thymocyte selection-associated high mobility group box	1.63	0.000166	0.0114	1.27	0.00191	0.0805	1.68	4.88e-05	0.00227	2.36	1.68e-06	0.00131	4.34	2.52e-05	0.000894	3.3	4.04e-10	8.8e-08	2.43
673	210905_x_at	POU5F1P4	POU class 5 homeobox 1 pseudogene 4	2.34	3.82e-06	0.00159	2.61	3.47e-07	0.00135	4.94	8.18e-07	0.000246	1.55	0.00139	0.0749	1.43	0.00376	0.0242	1.69	1.98e-05	0.000353	2.42667
844	209267_s_at	SLC39A8	solute carrier family 39 (zinc transporter), member 8	1.69	0.000177	0.0117	0.927	0.363	0.711	1.02	0.765	0.886	2.79	2.68e-06	0.00169	3.2	7.71e-07	0.000124	4.87	2.25e-09	3.24e-07	2.41617
663	202620_s_at	PLOD2	procollagen-lysine, 2-oxoglutarate 5-dioxygenase 2	1.91	0.000291	0.0151	1.42	0.00111	0.0603	1.83	1.16e-05	0.000958	1.83	6.11e-05	0.0116	3.94	6.82e-07	0.000116	3.56	6.37e-09	7.18e-07	2.415
522	217109_at	MUC4	mucin 4, cell surface associated	2.66	9.37e-05	0.00808	1.36	0.000317	0.0313	3.04	0.000227	0.00595	1.2	0.121	0.541	4.37	1.63e-07	5.39e-05	1.86	0.000121	0.00144	2.415
456	230195_at	LINC01405	long intergenic non-protein coding RNA 1405	2.11	4.19e-05	0.00518	1.79	7.83e-05	0.0148	3.97	1.01e-06	0.000268	1.42	0.0101	0.206	3.14	3.58e-05	0.0011	2	8.7e-06	0.000188	2.405
687	222662_at	PPP1R3B	protein phosphatase 1, regulatory subunit 3B	2.22	5.42e-06	0.00185	2.05	1.34e-06	0.00207	3.27	6.01e-06	0.000663	1.97	0.000339	0.0332	2.26	4.67e-06	0.000326	2.61	2.42e-08	2.07e-06	2.39667
380	202409_at	IGF2	insulin-like growth factor 2	2.57	0.000467	0.0199	1.24	0.0214	0.235	1.38	0.0011	0.0159	1.93	2.86e-05	0.00672	3.9	8.41e-06	0.000461	3.29	4.24e-08	3.11e-06	2.385
860	232481_s_at	SLITRK6	SLIT and NTRK-like family, member 6	1.95	3.96e-05	0.00504	1.11	0.121	0.466	0.865	0.0295	0.133	2.33	6.09e-05	0.0116	4.06	5.89e-08	3.05e-05	3.99	7.33e-12	4.17e-09	2.38417
488	1566766_a_at	MACC1	metastasis associated in colon cancer 1	2.26	1.17e-05	0.00271	1.79	2.43e-05	0.00758	2.6	4.8e-06	0.000593	1.2	0.254	0.68	4.91	2.27e-06	0.000216	1.45	5.96e-05	0.000828	2.36833
651	221605_s_at	PIPOX	pipecolic acid oxidase	2.04	0.000892	0.0283	1.6	1.69e-05	0.00641	4.49	8.93e-09	4.67e-05	1.22	0.129	0.552	3.46	1.02e-05	0.000525	1.39	0.00103	0.00783	2.36667
364	239975_at	HLA-DPB2	major histocompatibility complex, class II, DP beta 2 (pseudogene)	2.65	1.47e-06	0.00105	2.6	6.77e-06	0.00431	4.11	8.98e-08	0.000109	1.1	0.21	0.64	2.48	5.52e-05	0.00143	1.25	0.00249	0.0156	2.365
135	203973_s_at	CEBPD	CCAAT/enhancer binding protein (C/EBP), delta	1.75	0.000667	0.0242	1.07	0.425	0.755	1.08	0.221	0.454	2.98	3.78e-07	0.000585	3.29	6.19e-07	0.000111	4.01	3.28e-09	4.32e-07	2.36333
178	228796_at	CPNE4	copine IV	2.15	1.46e-05	0.00303	2.13	6e-05	0.013	2.15	8.09e-05	0.00311	1.55	0.00123	0.069	4.8	3.69e-07	8.35e-05	1.4	0.000149	0.00169	2.36333
310	206670_s_at	GAD1	glutamate decarboxylase 1 (brain, 67kDa)	2.95	5.39e-06	0.00185	2.58	4.12e-06	0.00327	2.76	1.61e-07	0.00014	2.34	8.18e-05	0.0136	1.04	0.705	0.84	2.47	7.15e-09	7.75e-07	2.35667
158	226751_at	CNRIP1	cannabinoid receptor interacting protein 1	1.66	5.89e-05	0.00624	1.24	0.0201	0.229	1.56	0.000683	0.0118	3.18	5.44e-06	0.00227	2.98	1.26e-05	0.000586	3.47	7.94e-11	2.61e-08	2.34833
148	203066_at	CHST15	carbohydrate (N-acetylgalactosamine 4-sulfate 6-O) sulfotransferase 15	2.28	0.000611	0.0232	1.39	0.000576	0.0432	3.15	1.84e-06	0.000354	1.44	0.00308	0.112	4.05	2.55e-08	2.43e-05	1.75	2.21e-05	0.000384	2.34333
172	221019_s_at	COLEC12	collectin sub-family member 12	3.16	1.73e-06	0.00114	1.68	8.01e-05	0.015	1.64	0.000136	0.00431	2.28	0.000423	0.0375	2.13	0.00015	0.00271	3.13	3.64e-08	2.8e-06	2.33667
800	205475_at	SCRG1	stimulator of chondrogenesis 1	2.7	3.23e-05	0.00457	0.862	0.105	0.441	0.938	0.601	0.787	3.06	6.82e-05	0.0123	2.34	0.00292	0.0203	4.07	4.18e-09	5.14e-07	2.32833
402	219064_at	ITIH5	inter-alpha-trypsin inhibitor heavy chain family, member 5	2.1	5.23e-05	0.00591	1.57	0.000212	0.0257	2.6	4.44e-05	0.00214	0.969	0.679	0.908	5.47	6.55e-07	0.000115	1.25	0.00361	0.0209	2.3265
637	221898_at	PDPN	podoplanin	2.03	0.00112	0.0321	1.56	4.21e-05	0.0107	3.03	1.79e-07	0.00014	1.48	0.0222	0.293	3.93	1.36e-07	5e-05	1.83	6.38e-06	0.000148	2.31
881	206310_at	SPINK2	serine peptidase inhibitor, Kazal type 2 (acrosin-trypsin inhibitor)	2.46	3.72e-05	0.00491	1.56	0.00071	0.0484	1.93	8.56e-06	0.000826	1.45	0.0111	0.216	4.87	2.66e-06	0.000236	1.55	6.05e-05	0.000837	2.30333
267	1554547_at	FAM13C	family with sequence similarity 13, member C	2.23	0.000392	0.018	1.06	0.626	0.865	0.788	0.0507	0.188	2.89	6.29e-06	0.00253	4.18	6.13e-07	0.00011	2.59	2.24e-07	1.13e-05	2.28967
812	212415_at	2006-09-01	septin 6	2.02	0.000703	0.0249	1.97	1.41e-06	0.00207	2.34	6.21e-07	0.000224	1.34	0.00774	0.181	4.53	1.78e-07	5.56e-05	1.53	4.3e-05	0.000643	2.28833
272	227410_at	FAM43A	family with sequence similarity 43, member A	3.47	3.21e-06	0.00143	2.1	7.17e-05	0.0142	2.78	1.8e-06	0.000349	1.49	0.0111	0.216	2.24	0.00106	0.01	1.59	0.000133	0.00155	2.27833
97	227623_at	CACNA2D1	calcium channel, voltage-dependent, alpha 2/delta subunit 1	1.88	8.21e-05	0.00756	1.49	0.000248	0.0277	1.95	3.44e-05	0.00182	2.13	6.33e-05	0.0117	2.97	9.29e-06	0.000495	3.23	1.04e-09	1.71e-07	2.275
185	205081_at	CRIP1	cysteine-rich protein 1 (intestinal)	2.49	0.00275	0.0529	1.77	8.41e-05	0.0154	1.59	0.000403	0.00854	1.74	0.00653	0.165	3.92	4.12e-07	8.72e-05	2.08	2.54e-09	3.55e-07	2.265
890	205542_at	STEAP1	six transmembrane epithelial antigen of the prostate 1	1.6	0.00272	0.0527	1.06	0.299	0.662	1.68	5.07e-05	0.00232	1.6	0.000338	0.0332	5.21	6.02e-08	3.05e-05	2.43	2.63e-10	6.61e-08	2.26333
975	235343_at	VASH2	vasohibin 2	2.21	1.3e-06	0.000991	1.71	3.24e-05	0.0092	2.52	1.11e-07	0.000119	2.05	2e-05	0.00546	1.81	7.04e-05	0.00167	3.27	5.27e-10	1.04e-07	2.26167
634	208690_s_at	PDLIM1	PDZ and LIM domain 1	2.35	0.000293	0.0151	1.89	2.23e-05	0.00728	2.6	8.96e-07	0.000258	1.08	0.418	0.793	3.24	7.29e-07	0.00012	2.4	2.91e-08	2.39e-06	2.26
597	214111_at	OPCML	opioid binding protein/cell adhesion molecule-like	1.78	2.32e-05	0.00386	0.966	0.721	0.906	1.5	0.00611	0.0483	2.2	2.23e-05	0.00588	5.31	2.75e-06	0.000241	1.76	1.05e-06	3.64e-05	2.25267
939	225974_at	TMEM64	transmembrane protein 64	2.58	6.33e-07	0.000691	1.58	3.27e-05	0.00922	3.39	7.42e-07	0.000236	1.7	0.000214	0.0252	1.7	0.000113	0.00225	2.55	2.03e-09	3e-07	2.25
280	238453_at	FGFBP3	fibroblast growth factor binding protein 3	3	1.21e-05	0.00277	1.29	0.0289	0.264	1.98	9.8e-05	0.00349	1.74	0.000855	0.0566	1.83	0.0014	0.0122	3.64	1.83e-08	1.67e-06	2.24667
427	1552486_s_at	LACTB	lactamase, beta	2.22	8.89e-05	0.0079	1.97	0.000283	0.0293	3.45	9.72e-07	0.000263	1.51	0.0015	0.0778	3.09	5.53e-06	0.000366	1.22	0.00681	0.0342	2.24333
766	228153_at	RNF144B	ring finger protein 144B	2.2	0.000564	0.0223	1.59	0.000134	0.0201	2.44	4.79e-07	0.000201	1.17	0.0646	0.436	4.57	3.59e-07	8.31e-05	1.46	6.74e-05	0.000909	2.23833
127	224851_at	CDK6	cyclin-dependent kinase 6	1.98	2.29e-05	0.00382	1.06	0.481	0.789	1.23	0.0442	0.172	2.03	3.69e-05	0.00811	3.55	7.85e-07	0.000125	3.58	2.36e-09	3.37e-07	2.23833
372	205543_at	HSPA4L	heat shock 70kDa protein 4-like	2.13	0.000336	0.0164	1.39	0.00213	0.0844	2.6	1.89e-07	0.00014	1.05	0.749	0.931	4.6	1.65e-06	0.000178	1.64	0.000189	0.00205	2.235
616	206935_at	PCDH8	protocadherin 8	3.61	0.000841	0.0275	1.75	0.000706	0.0483	2.07	0.00442	0.039	1.15	0.503	0.837	1.96	0.000121	0.00233	2.85	1.24e-07	7.1e-06	2.23167
561	203964_at	NMI	N-myc (and STAT) interactor	2.59	0.000181	0.0118	1.88	1.97e-05	0.00693	2.84	8.66e-07	0.000252	1.56	0.00197	0.0896	2.8	2.5e-05	0.000893	1.7	4.63e-05	0.000682	2.22833
972	202546_at	VAMP8	vesicle-associated membrane protein 8	2.16	0.000511	0.0209	1.34	0.000677	0.0473	1.67	0.000207	0.00561	2.19	1.6e-05	0.00468	3.41	1.1e-05	0.000543	2.58	2.73e-10	6.77e-08	2.225
587	225566_at	NRP2	neuropilin 2	1.22	0.0545	0.256	0.951	0.373	0.719	1.33	0.000993	0.0149	2.28	6.26e-05	0.0116	2.94	1.43e-05	0.000634	4.55	6.14e-12	3.71e-09	2.21183
230	202023_at	EFNA1	ephrin-A1	2.51	9.07e-05	0.00793	1.61	5.98e-05	0.013	1.65	9.82e-05	0.00349	1.8	0.000347	0.0336	3.68	2.28e-07	6.24e-05	2.02	1.97e-07	1.02e-05	2.21167
600	219073_s_at	OSBPL10	oxysterol binding protein-like 10	1.8	0.000238	0.0136	1.26	0.00129	0.0647	2	1.93e-06	0.000361	1.53	0.000341	0.0332	3.36	5.24e-07	0.000102	3.31	1.2e-11	6.05e-09	2.21
723	244170_at	RAB3C	RAB3C, member RAS oncogene family	1.84	0.000192	0.0121	1.72	3.03e-05	0.00876	1.04	0.552	0.752	2.77	2.03e-05	0.00546	3.46	1.22e-05	0.000575	2.43	1.5e-06	4.8e-05	2.21
765	212724_at	RND3	Rho family GTPase 3	2.41	0.000604	0.023	1.15	0.25	0.618	1.4	0.032	0.14	2.17	2.88e-05	0.00672	2.79	1.95e-06	0.000198	3.32	1.28e-08	1.24e-06	2.20667
418	209008_x_at	KRT8	keratin 8	2.59	0.000266	0.0144	1.46	0.000142	0.0207	1.52	0.000507	0.00984	1.46	0.00529	0.147	3.27	1.17e-05	0.000562	2.93	1.6e-09	2.47e-07	2.205
378	208965_s_at	IFI16	interferon, gamma-inducible protein 16	3.45	5.73e-07	0.000648	2.57	1.53e-05	0.00622	1.29	0.105	0.293	2.46	0.00131	0.0721	1.15	0.449	0.651	2.28	3.16e-06	8.57e-05	2.2
652	207558_s_at	PITX2	paired-like homeodomain 2	2.27	4.46e-05	0.00536	1.61	0.000374	0.034	1.37	0.00138	0.0184	2.46	0.000258	0.0285	3.86	5.85e-06	0.000375	1.6	2.55e-05	0.000428	2.195
880	219257_s_at	SPHK1	sphingosine kinase 1	2.57	8.23e-05	0.00756	1.41	0.0013	0.0647	1.22	0.00736	0.0545	2.58	0.000319	0.0318	3.47	4.66e-06	0.000326	1.91	3.83e-08	2.88e-06	2.19333
146	214596_at	CHRM3	cholinergic receptor, muscarinic 3	2.34	3.07e-05	0.00445	1.87	0.000786	0.0511	2.36	0.000559	0.0104	2.01	6.86e-05	0.0123	2.62	0.000472	0.00579	1.84	1.91e-06	5.8e-05	2.17333
410	231842_at	KIAA1462	KIAA1462	2.23	3.77e-05	0.00491	1.04	0.514	0.808	2.34	2.56e-07	0.000154	1.64	0.000273	0.0296	3.7	6.2e-06	0.000387	2.09	2.91e-07	1.38e-05	2.17333
771	218704_at	RNF43	ring finger protein 43	2.7	0.000783	0.0266	1.49	0.0022	0.0857	1.82	0.00018	0.00509	1.18	0.0929	0.495	4.17	5.05e-07	0.000101	1.64	6.17e-06	0.000144	2.16667
279	226985_at	FGD5	FYVE, RhoGEF and PH domain containing 5	2.03	0.000285	0.015	0.968	0.74	0.913	3.15	9.16e-07	0.000259	1.37	0.0407	0.371	3.87	7.64e-06	0.000441	1.61	1.36e-06	4.47e-05	2.16633
371	229332_at	HPDL	4-hydroxyphenylpyruvate dioxygenase-like	2.39	5.05e-05	0.00578	1.88	1.08e-05	0.00512	2.24	2.05e-05	0.00133	1.54	0.00219	0.0948	3.32	3.33e-06	0.00027	1.62	2.36e-06	6.86e-05	2.165
797	203453_at	SCNN1A	sodium channel, non-voltage-gated 1 alpha subunit	2.24	5.67e-05	0.00613	1.75	0.000211	0.0255	3.61	2.94e-06	0.000444	1.12	0.48	0.825	2.71	0.000251	0.00379	1.54	6.59e-05	0.000893	2.16167
574	201468_s_at	NQO1	NAD(P)H dehydrogenase, quinone 1	2.58	1.66e-06	0.00111	1.55	0.00103	0.0585	1.76	1.23e-05	0.000983	2.36	2.06e-06	0.00148	1.67	0.000104	0.00213	3.02	9.37e-11	3.01e-08	2.15667
359	219863_at	HERC5	HECT and RLD domain containing E3 ubiquitin protein ligase 5	1.7	0.000211	0.0129	1.45	0.000122	0.0189	2.93	4.13e-07	0.000193	1.08	0.683	0.91	4.22	1.15e-05	0.000559	1.52	0.000741	0.00604	2.15
184	202575_at	CRABP2	cellular retinoic acid binding protein 2	1.87	6.95e-05	0.00687	1.22	0.00856	0.161	1.14	0.0555	0.199	1.8	2.83e-05	0.00672	2.89	7.59e-07	0.000122	3.97	3.28e-11	1.3e-08	2.14833
842	202499_s_at	SLC2A3	solute carrier family 2 (facilitated glucose transporter), member 3	1.78	5.45e-05	0.00602	1.25	0.00409	0.115	1.64	7.53e-05	0.00298	1.88	5.76e-05	0.0112	2.73	1.06e-06	0.000142	3.56	2.39e-11	1.01e-08	2.14
475	202625_at	LYN	LYN proto-oncogene, Src family tyrosine kinase	1.91	0.000263	0.0143	1.36	0.00357	0.108	2.32	2.56e-06	0.00041	1.98	6.23e-05	0.0116	2.75	5.73e-06	0.000373	2.49	2.6e-07	1.26e-05	2.135
156	227742_at	CLIC6	chloride intracellular channel 6	1.98	0.00099	0.0298	1.49	0.00724	0.15	2.63	3.75e-06	0.000513	1.39	0.00821	0.187	3.78	4.85e-07	9.76e-05	1.53	0.000114	0.00137	2.13333
875	226913_s_at	SOX8	SRY (sex determining region Y)-box 8	1.91	7.87e-05	0.00738	1.74	5.98e-05	0.013	1.84	3.01e-05	0.00169	2.55	1.24e-06	0.00104	1.85	0.000343	0.00468	2.91	2.47e-08	2.1e-06	2.13333
120	206280_at	CDH18	cadherin 18, type 2	3.54	4.38e-06	0.00167	1.51	7.27e-05	0.0143	1.5	0.00484	0.0415	2.23	9.36e-06	0.00335	2.55	3.65e-05	0.00112	1.45	0.000662	0.00554	2.13
56	207076_s_at	ASS1	argininosuccinate synthase 1	2.18	2.64e-06	0.00135	1.22	0.00343	0.107	3.78	8.07e-08	0.000103	1.74	0.00045	0.0385	1.38	0.0144	0.0638	2.45	9.35e-09	9.56e-07	2.125
961	218502_s_at	TRPS1	trichorhinophalangeal syndrome I	2.01	0.000354	0.0169	1.28	0.0111	0.179	1.61	4.28e-05	0.0021	1.95	5.25e-05	0.0104	3.51	1.04e-05	0.000528	2.36	1.05e-09	1.72e-07	2.12
853	201195_s_at	SLC7A5	solute carrier family 7 (amino acid transporter light chain, L system), member 5	2.01	0.000286	0.015	0.943	0.3	0.662	2.16	4.81e-06	0.000593	1.45	0.00451	0.137	3.41	1.86e-06	0.000191	2.73	2.05e-10	5.5e-08	2.11717
46	212614_at	ARID5B	AT rich interactive domain 5B (MRF1-like)	1.86	0.00116	0.0327	1.02	0.761	0.92	1.16	0.0221	0.111	1.93	6.5e-05	0.0118	4.31	2.87e-08	2.43e-05	2.42	3.74e-10	8.36e-08	2.11667
898	211470_s_at	SULT1C2	sulfotransferase family, cytosolic, 1C, member 2	1.77	0.000214	0.0129	1.61	0.000279	0.0292	2.59	3.86e-07	0.000186	2.15	0.000312	0.0314	2.88	3.27e-05	0.00104	1.7	6.91e-07	2.65e-05	2.11667
106	212886_at	CCDC69	coiled-coil domain containing 69	2.39	3.23e-06	0.00143	1.66	0.000159	0.0218	4.01	5.54e-09	4.33e-05	1.09	0.333	0.739	2.38	2.69e-05	0.000932	1.17	0.0122	0.0539	2.11667
296	202724_s_at	FOXO1	forkhead box O1	2.28	1.28e-05	0.00283	1.77	0.000767	0.0504	2.9	4.61e-06	0.000577	1.23	0.0458	0.386	2.36	1.72e-05	0.000708	2.11	3.55e-08	2.75e-06	2.10833
990	1554777_at	ZFP42	ZFP42 zinc finger protein	1.92	1.27e-05	0.00283	1.52	8.49e-05	0.0155	2.21	6.64e-07	0.00023	1.54	0.00113	0.0658	2.33	4.39e-05	0.00125	3.07	4.32e-10	9.15e-08	2.09833
719	217764_s_at	RAB31	RAB31, member RAS oncogene family	1.67	0.000339	0.0165	1.07	0.297	0.66	1.96	3.82e-06	0.000518	1.49	0.000676	0.049	4.05	3.84e-07	8.49e-05	2.33	1.94e-08	1.75e-06	2.095
95	231380_at	C8orf34	chromosome 8 open reading frame 34	2.95	3.27e-06	0.00144	2.29	0.000128	0.0193	1.81	0.000305	0.00716	1.86	0.00733	0.176	2.13	0.000791	0.00821	1.49	0.000167	0.00185	2.08833
755	202976_s_at	RHOBTB3	Rho-related BTB domain containing 3	1.57	0.000229	0.0133	1.07	0.233	0.601	1.23	0.00527	0.0438	2.03	4.67e-05	0.00956	2.63	5.09e-05	0.00136	3.97	9.02e-10	1.56e-07	2.08333
512	218251_at	MID1IP1	MID1 interacting protein 1	1.71	1.28e-05	0.00284	1.41	0.000193	0.0244	1.91	2.47e-06	0.000406	1.96	0.000261	0.0287	2.14	4.74e-05	0.00131	3.32	6.4e-10	1.19e-07	2.075
726	213982_s_at	RABGAP1L	RAB GTPase activating protein 1-like	2.39	8.12e-06	0.00226	2	0.000127	0.0193	3.32	3.64e-06	0.000507	1.41	0.0135	0.236	1.51	0.000673	0.00735	1.8	4.1e-05	0.00062	2.07167
818	229651_at	SEZ6	seizure related 6 homolog (mouse)	2.17	1.01e-05	0.00255	1.7	6.98e-05	0.0141	2.48	3.33e-06	0.000483	2.25	1.27e-05	0.004	2.22	0.000723	0.00771	1.61	4.24e-06	0.000108	2.07167
953	203148_s_at	TRIM14	tripartite motif containing 14	1.96	2.49e-05	0.004	1.38	0.00798	0.157	2.72	2.13e-06	0.000378	1.8	0.000378	0.0351	2.58	0.000116	0.00228	1.95	6.82e-07	2.62e-05	2.065
639	206803_at	PDYN	prodynorphin	2.07	0.00015	0.0107	1.18	0.0295	0.267	1.65	0.00151	0.0195	2.73	5.77e-05	0.0112	2.89	2.01e-05	0.000776	1.86	2.64e-06	7.47e-05	2.06333
672	210265_x_at	POU5F1P3	POU class 5 homeobox 1 pseudogene 3	1.95	5.9e-06	0.00195	1.91	2.78e-05	0.00821	3.87	3.46e-08	6.96e-05	1.49	0.0104	0.209	1.38	0.00166	0.0138	1.72	4.63e-06	0.000116	2.05333
729	209496_at	RARRES2	retinoic acid receptor responder (tazarotene induced) 2	1.82	1.11e-05	0.00268	1.58	1.96e-05	0.00693	4.91	2.23e-08	5.82e-05	1.32	0.0324	0.339	1.56	0.00126	0.0113	1.11	0.217	0.417	2.05
19	203180_at	ALDH1A3	aldehyde dehydrogenase 1 family, member A3	2.23	5.86e-06	0.00195	1.56	0.00553	0.132	2.45	3.29e-05	0.00177	3.09	3.72e-06	0.00195	0.833	0.0941	0.24	2.08	1.05e-06	3.64e-05	2.0405
122	207729_at	CDH9	cadherin 9, type 2 (T1-cadherin)	1.84	0.0321	0.195	2	0.000209	0.0255	2	0.00309	0.0309	2.86	0.000106	0.0162	0.591	0.119	0.282	2.94	5.14e-09	6.1e-07	2.0385
391	228462_at	IRX2	iroquois homeobox 2	2.27	3.94e-06	0.00159	1.77	1.52e-05	0.00622	2.41	7.96e-07	0.000242	1.43	0.00531	0.147	1.55	0.000225	0.00352	2.79	1.68e-09	2.57e-07	2.03667
52	222912_at	ARRB1	arrestin, beta 1	3.04	4.24e-06	0.00166	2.22	3e-06	0.00298	1.85	0.000328	0.00753	1.17	0.117	0.537	2.18	1.46e-05	0.00064	1.73	1.11e-07	6.56e-06	2.03167
23	235465_at	AMER2	APC membrane recruitment protein 2	2.99	0.00166	0.04	1.19	0.115	0.456	1.23	0.00448	0.0393	1.99	2.49e-05	0.00631	3.14	0.000194	0.00321	1.64	1.78e-05	0.000325	2.03
30	223092_at	ANKH	ANKH inorganic pyrophosphate transport regulator	2.03	9.72e-06	0.00252	1.25	0.0146	0.2	2.08	1.15e-06	0.000285	1.43	0.0327	0.34	2.96	1.59e-05	0.00068	2.43	1.9e-09	2.82e-07	2.03
471	205381_at	LRRC17	leucine rich repeat containing 17	2.05	0.000892	0.0283	1.56	5.03e-05	0.0119	2.18	0.000321	0.00742	1.62	0.00292	0.109	2.56	1.07e-05	0.000534	2.2	1.16e-06	3.96e-05	2.02833
20	206837_at	ALX1	ALX homeobox 1	1.88	0.000128	0.00963	1.3	0.00648	0.142	1.46	0.000664	0.0116	1.83	0.000196	0.0243	3.71	3.45e-06	0.000272	1.97	2.8e-08	2.33e-06	2.025
266	213506_at	F2RL1	coagulation factor II (thrombin) receptor-like 1	2.24	4.2e-06	0.00166	1.67	0.000218	0.026	2.04	2.54e-06	0.00041	1.23	0.043	0.378	2.54	1.19e-06	0.00015	2.43	2.04e-08	1.81e-06	2.025
164	213050_at	COBL	cordon-bleu WH2 repeat protein	1.87	3.55e-05	0.00478	1.45	0.000201	0.0251	2.45	2.61e-06	0.000413	1.21	0.191	0.624	3.05	3.87e-06	0.000292	2.07	1.68e-05	0.000312	2.01667
217	227646_at	EBF1	early B-cell factor 1	2.31	1.19e-05	0.00275	0.953	0.561	0.832	1.35	0.00311	0.0311	2.09	0.000185	0.0234	2.84	2.65e-05	0.000926	2.52	3e-10	7.25e-08	2.0105
61	203304_at	BAMBI	BMP and activin membrane-bound inhibitor	2.56	0.000648	0.0239	1.58	0.00109	0.0597	1.6	0.00157	0.0199	1.41	0.00405	0.129	2.69	7.1e-06	0.000421	2.2	9.18e-08	5.61e-06	2.00667
895	221701_s_at	STRA6	stimulated by retinoic acid 6	2.38	5.58e-05	0.00608	1.3	0.0106	0.175	1.59	0.0022	0.0248	2.47	1.03e-05	0.00358	2.12	0.0001	0.00207	2.16	3.43e-09	4.46e-07	2.00333
392	229638_at	IRX3	iroquois homeobox 3	1.65	0.00017	0.0114	1.22	0.0132	0.192	2.01	9.19e-07	0.000259	1.39	0.00641	0.163	3.23	6.45e-07	0.000114	2.51	2.62e-07	1.27e-05	2.00167
671	214532_x_at	POU5F1B	POU class 5 homeobox 1B	1.97	3.96e-06	0.00159	1.94	5.16e-06	0.00371	3.62	5.91e-08	8.51e-05	1.41	0.00763	0.18	1.4	0.0069	0.0374	1.63	4.71e-07	2.01e-05	1.995
468	1556421_at	LOC286189	uncharacterized LOC286189	2.67	4.16e-05	0.00517	2.78	8.8e-07	0.00195	2.07	0.000419	0.00873	1.88	0.00815	0.186	0.803	0.0205	0.0819	1.76	0.000802	0.00643	1.99383
349	212510_at	GPD1L	glycerol-3-phosphate dehydrogenase 1-like	1.71	0.000235	0.0135	1.49	0.000711	0.0484	1.56	0.000125	0.00408	1.71	0.000107	0.0163	3.55	6.18e-07	0.000111	1.89	1.06e-06	3.67e-05	1.985
415	209211_at	KLF5	Kruppel-like factor 5 (intestinal)	2.41	6.3e-05	0.00648	1.54	0.000617	0.0447	1.44	0.00764	0.0558	1.37	0.0125	0.229	3.27	2.06e-05	0.000789	1.86	3.5e-07	1.59e-05	1.98167
382	201163_s_at	IGFBP7	insulin-like growth factor binding protein 7	2.54	0.00109	0.0317	1.14	0.415	0.748	1.84	0.00236	0.0259	1.83	0.00285	0.108	2.62	7.23e-05	0.0017	1.92	0.000186	0.00202	1.98167
12	206460_at	AJAP1	adherens junctions associated protein 1	2.27	0.000756	0.026	1.23	0.00632	0.141	2.05	4.03e-06	0.000536	1.59	0.000144	0.0196	3.47	5.68e-06	0.000371	1.26	0.00454	0.025	1.97833
140	225817_at	CGNL1	cingulin-like 1	1.78	0.000142	0.0103	1.41	0.000481	0.0386	2.68	3.24e-07	0.000173	1.21	0.15	0.579	3.18	7.17e-06	0.000422	1.57	1.87e-05	0.000337	1.97167
983	203892_at	WFDC2	WAP four-disulfide core domain 2	1.97	0.00159	0.0392	1.7	2.18e-05	0.00728	2.32	1.91e-06	0.000361	1.17	0.0951	0.5	3.14	6.72e-07	0.000115	1.52	1.53e-05	0.00029	1.97
485	47550_at	LZTS1	leucine zipper, putative tumor suppressor 1	2.68	2.57e-07	0.000413	1.46	0.000104	0.0173	1.61	0.000367	0.00803	2.06	2.58e-05	0.00642	1.73	0.000254	0.00382	2.26	2.72e-07	1.31e-05	1.96667
137	228007_at	CEP85L	centrosomal protein 85kDa-like	1.76	0.000129	0.00963	1.56	4.15e-05	0.0107	1.92	2.46e-06	0.000406	1.51	0.00119	0.0675	2.32	3.49e-06	0.000273	2.7	2.83e-10	6.92e-08	1.96167
134	212501_at	CEBPB	CCAAT/enhancer binding protein (C/EBP), beta	1.85	2.21e-05	0.00371	1.17	0.0289	0.264	2.31	4.43e-07	0.000194	1.45	0.00167	0.0826	2.48	5.65e-05	0.00145	2.49	3.12e-08	2.5e-06	1.95833
892	203001_s_at	STMN2	stathmin 2	1.5	8.49e-05	0.00771	2.06	1.02e-05	0.0051	1.26	0.0108	0.0703	1.71	7.33e-05	0.0128	2.98	1.98e-06	0.000199	2.2	2.11e-08	1.85e-06	1.95167
619	228507_at	PDE3A	phosphodiesterase 3A, cGMP-inhibited	2.18	2.74e-06	0.00136	1.34	0.00361	0.108	2.26	5.64e-07	0.000214	2.25	1.12e-05	0.00372	2.05	0.000103	0.00212	1.59	1.81e-05	0.000329	1.945
877	214791_at	SP140L	SP140 nuclear body protein-like	2.37	8.8e-05	0.00788	1.79	5.12e-06	0.00371	2.01	3.16e-06	0.000463	1.75	0.00149	0.0775	2.01	0.000673	0.00735	1.73	2.82e-05	0.000462	1.94333
571	213479_at	NPTX2	neuronal pentraxin II	1.44	0.000599	0.0229	1.15	0.0258	0.254	2.14	1.44e-06	0.000312	1.74	0.000148	0.0198	3.17	1.1e-06	0.000144	2.01	1.8e-07	9.54e-06	1.94167
133	227526_at	CDON	cell adhesion associated, oncogene regulated	2.55	7.04e-07	0.00074	1.41	0.00264	0.0931	1.09	0.197	0.425	1.76	0.000304	0.0313	2.14	1.34e-05	0.000609	2.7	2.51e-08	2.13e-06	1.94167
34	206029_at	ANKRD1	ankyrin repeat domain 1 (cardiac muscle)	2.26	0.000218	0.013	1.16	0.449	0.77	0.877	0.262	0.501	1.92	1.57e-05	0.00468	3.29	4.06e-06	0.000299	2.07	1.03e-07	6.19e-06	1.9295
443	208949_s_at	LGALS3	lectin, galactoside-binding, soluble, 3	1.98	0.000238	0.0136	1.17	0.0301	0.269	1.94	3.74e-06	0.000513	1.71	6.28e-05	0.0116	2.2	2.88e-06	0.000248	2.57	7.19e-08	4.62e-06	1.92833
327	239572_at	GJA3	gap junction protein, alpha 3, 46kDa	1.8	0.000539	0.0216	1.49	0.000881	0.0544	2.36	3.11e-05	0.00172	1.33	0.0388	0.364	3.06	1.86e-05	0.000741	1.51	1.81e-05	0.000331	1.925
658	206214_at	PLA2G7	phospholipase A2, group VII (platelet-activating factor acetylhydrolase, plasma)	1.98	7.76e-05	0.00734	1.44	0.000458	0.0376	2.43	1.47e-05	0.00109	1.23	0.142	0.569	2.57	0.000171	0.00295	1.9	1.83e-05	0.000333	1.925
5	210377_at	ACSM3	acyl-CoA synthetase medium-chain family member 3	1.57	0.000599	0.0229	1.97	0.0027	0.094	1.82	0.000229	0.00598	1.84	0.000317	0.0317	1.86	0.0101	0.0491	2.38	1.17e-07	6.79e-06	1.90667
306	227830_at	GABRB3	gamma-aminobutyric acid (GABA) A receptor, beta 3	1.56	0.000191	0.0121	1.52	0.000146	0.0211	2.27	4.71e-06	0.000584	1.32	0.0467	0.388	3.22	7.11e-06	0.000421	1.55	1.44e-06	4.64e-05	1.90667
340	214157_at	GNAS	GNAS complex locus	2.08	1.65e-05	0.00317	1.35	0.0124	0.187	1.83	5.85e-05	0.00256	1.57	0.00458	0.138	2.7	0.000257	0.00386	1.9	1.6e-05	0.000299	1.905
544	218189_s_at	NANS	N-acetylneuraminic acid synthase	1.62	9.05e-05	0.00793	1.26	0.00235	0.0884	1.79	4.31e-06	0.000555	1.69	7.17e-05	0.0127	2.82	1.97e-06	0.000198	2.24	8.12e-09	8.5e-07	1.90333
703	201300_s_at	PRNP	prion protein	1.72	0.00123	0.0339	1.08	0.371	0.717	1.87	0.000173	0.00498	1.25	0.0223	0.293	3.26	6.83e-07	0.000116	2.24	1.35e-07	7.58e-06	1.90333
467	1554887_at	LOC101927746	uncharacterized LOC101927746	1.82	1.47e-05	0.00304	1.76	0.000425	0.0364	3.01	3.41e-07	0.000179	1.52	0.00209	0.0934	1.92	0.00098	0.00953	1.34	0.000677	0.00563	1.895
630	203131_at	PDGFRA	platelet-derived growth factor receptor, alpha polypeptide	1.87	0.000238	0.0136	1.39	0.00458	0.121	0.871	0.0501	0.187	1.92	1.33e-05	0.00412	3.23	5.93e-07	0.000108	2.08	9.97e-07	3.5e-05	1.8935
448	225571_at	LIFR	leukemia inhibitory factor receptor alpha	1.98	1.4e-05	0.003	1.6	0.00512	0.128	1.65	0.0012	0.0168	1.54	0.0123	0.227	2.25	4.49e-06	0.000318	2.3	1.06e-07	6.35e-06	1.88667
567	224169_at	NPFFR2	neuropeptide FF receptor 2	1.84	0.0015	0.038	2.03	2.92e-06	0.00296	2.53	5.53e-06	0.000635	0.897	0.195	0.628	2.87	3.3e-06	0.000269	1.09	0.134	0.302	1.87617
627	218718_at	PDGFC	platelet derived growth factor C	1.81	0.00302	0.0559	1.42	0.00086	0.054	1.04	0.522	0.73	1.57	0.00034	0.0332	3.14	1.04e-06	0.000142	2.25	2.61e-07	1.26e-05	1.87167
790	210592_s_at	SAT1	spermidine/spermine N1-acetyltransferase 1	2.39	0.000201	0.0125	1.51	0.000374	0.034	1.29	0.00187	0.0223	1.57	0.000446	0.0385	2.24	1.79e-05	0.000726	2.23	6.59e-09	7.35e-07	1.87167
121	203256_at	CDH3	cadherin 3, type 1, P-cadherin (placental)	2.06	0.000104	0.00859	1.51	0.000171	0.023	2.57	2.11e-06	0.000378	1.04	0.759	0.935	2.4	0.000736	0.00781	1.63	6.01e-06	0.000142	1.86833
905	217437_s_at	TACC1	transforming, acidic coiled-coil containing protein 1	1.67	0.00211	0.0452	1.07	0.342	0.694	1.52	0.000317	0.00736	1.33	0.0431	0.378	3.82	9.18e-07	0.000133	1.8	3.87e-06	0.0001	1.86833
298	219764_at	FZD10	frizzled class receptor 10	2.67	0.00185	0.0424	1.07	0.453	0.773	1.54	0.00129	0.0176	1.87	0.00276	0.107	2.47	1.61e-05	0.000684	1.58	0.00197	0.013	1.86667
705	205618_at	PRRG1	proline rich Gla (G-carboxyglutamic acid) 1	1.66	5.53e-05	0.00606	1.49	0.000712	0.0484	1.82	6.48e-06	0.000696	1.55	0.000203	0.0245	2.5	1.08e-06	0.000143	2.18	4.05e-09	5.06e-07	1.86667
935	228624_at	TMEM144	transmembrane protein 144	1.76	0.000166	0.0114	1.38	0.00535	0.131	1.94	0.000583	0.0107	1.81	2.9e-05	0.00672	2.31	0.000476	0.00581	1.99	2.9e-07	1.38e-05	1.865
677	232181_at	PPARGC1B	peroxisome proliferator-activated receptor gamma, coactivator 1 beta	1.66	0.000737	0.0256	1.36	0.0461	0.319	2.43	3.85e-06	0.00052	1.54	0.00321	0.114	2.42	7.87e-06	0.000449	1.78	3.11e-06	8.49e-05	1.865
928	209278_s_at	TFPI2	tissue factor pathway inhibitor 2	1.72	0.000464	0.0198	1.22	0.0215	0.236	1.84	1.4e-05	0.00106	2.98	8.1e-05	0.0136	1.78	0.000235	0.00363	1.63	0.000411	0.00382	1.86167
363	217478_s_at	HLA-DMA	major histocompatibility complex, class II, DM alpha	1.94	0.000102	0.00854	1.15	0.106	0.443	1.9	4.21e-05	0.00207	1.78	0.000431	0.0378	2.39	1.05e-05	0.000531	1.99	8.87e-08	5.47e-06	1.85833
212	241550_at	DPPA5	developmental pluripotency associated 5	1.89	0.0024	0.0486	1.99	0.000264	0.0285	3.35	2.28e-05	0.00142	1.21	0.11	0.525	1.19	0.0643	0.185	1.51	0.00165	0.0114	1.85667
155	202790_at	CLDN7	claudin 7	1.81	9.96e-05	0.00841	1.57	9.5e-05	0.0163	1.82	4.35e-06	0.000558	1.66	0.00154	0.0786	2.73	0.000183	0.00308	1.54	2.49e-05	0.000421	1.855
667	201578_at	PODXL	podocalyxin-like	2.15	3.75e-05	0.00491	1.79	2.21e-05	0.00728	3.45	7.72e-07	0.000241	0.712	0.126	0.549	1.54	0.00306	0.0211	1.48	0.00656	0.0333	1.85367
109	208650_s_at	CD24	CD24 molecule	1.63	0.000157	0.011	1.65	1.54e-05	0.00622	2.8	2.68e-07	0.000159	1.2	0.108	0.522	1.52	0.000481	0.00586	2.27	1.97e-08	1.77e-06	1.845
787	217728_at	S100A6	S100 calcium binding protein A6	1.74	0.00149	0.0379	1.19	0.0623	0.362	1.7	0.000134	0.00427	1.77	0.00213	0.0937	2.76	4.29e-07	9.02e-05	1.91	3.52e-07	1.59e-05	1.845
425	228937_at	LACC1	laccase (multicopper oxidoreductase) domain containing 1	1.79	1.32e-05	0.00289	1.4	0.0048	0.124	1.65	0.00019	0.00529	1.43	0.00249	0.102	3.11	1.64e-05	0.000692	1.66	3.13e-06	8.51e-05	1.84
633	203857_s_at	PDIA5	protein disulfide isomerase family A, member 5	1.65	0.000169	0.0114	1.26	0.0105	0.175	1.87	2.85e-06	0.000434	1.44	0.00361	0.122	3	4.33e-06	0.00031	1.81	6.17e-07	2.44e-05	1.83833
453	237275_at	LINC00458	long intergenic non-protein coding RNA 458	1.6	4.15e-05	0.00516	1.19	0.0422	0.308	1.62	0.000336	0.00765	1.93	0.000519	0.0421	3.15	3.24e-06	0.000266	1.53	1.65e-06	5.15e-05	1.83667
77	209591_s_at	BMP7	bone morphogenetic protein 7	1.59	0.00036	0.017	1.19	0.017	0.214	1.73	6.75e-05	0.0028	1.29	0.0163	0.257	3.32	6.44e-06	0.000397	1.87	1.27e-06	4.24e-05	1.83167
384	228575_at	IL20RB	interleukin 20 receptor beta	2.06	1.86e-05	0.00334	1.81	0.000306	0.0307	2.39	9.07e-06	0.000852	1.83	0.000216	0.0252	1.67	0.0235	0.0903	1.22	0.00735	0.0364	1.83
556	205858_at	NGFR	nerve growth factor receptor	1.83	3.15e-05	0.00449	1.17	0.0287	0.263	1.35	0.000359	0.00796	1.76	0.000378	0.0351	1.64	0.00053	0.00624	3.22	2.55e-10	6.47e-08	1.82833
801	202375_at	SEC24D	SEC24 family member D	1.75	1.76e-05	0.00327	1.48	0.00505	0.128	2.03	9.73e-05	0.00348	1.14	0.201	0.633	2.6	1.37e-06	0.000161	1.95	1.28e-07	7.25e-06	1.825
956	223599_at	TRIM6	tripartite motif containing 6	1.97	4.24e-05	0.00522	1.46	0.000363	0.0336	1.87	1.94e-05	0.00128	1.15	0.165	0.596	2.3	1.77e-06	0.000184	2.2	1.11e-08	1.11e-06	1.825
879	235845_at	SP5	Sp5 transcription factor	1.68	0.000786	0.0266	1.59	0.00134	0.0657	2.06	5.74e-05	0.00253	2.52	7.97e-05	0.0134	1.37	0.0036	0.0235	1.71	0.000447	0.00409	1.82167
214	204751_x_at	DSC2	desmocollin 2	1.63	5.73e-05	0.00614	1.13	0.0477	0.324	1.1	0.171	0.392	1.42	0.0132	0.233	2.26	6.4e-05	0.00158	3.36	2.93e-11	1.2e-08	1.81667
465	223611_s_at	LNX1	ligand of numb-protein X 1, E3 ubiquitin protein ligase	1.68	0.00118	0.0332	1.49	0.000587	0.0437	1.78	1e-05	0.000894	1.22	0.056	0.415	3.07	3.34e-05	0.00106	1.64	4.81e-05	0.000701	1.81333
559	232203_at	NKD1	naked cuticle homolog 1 (Drosophila)	1.7	6.33e-05	0.0065	1.1	0.0948	0.425	1.15	0.0227	0.113	2.43	2.3e-06	0.00154	2.36	2.38e-06	0.000222	2.14	4.25e-08	3.11e-06	1.81333
560	220384_at	NME8	NME/NM23 family member 8	1.73	1.55e-05	0.00309	1.68	2.25e-05	0.00728	1.08	0.277	0.517	2.34	3.59e-06	0.00195	1.65	0.000401	0.00521	2.38	7.15e-08	4.62e-06	1.81
71	205289_at	BMP2	bone morphogenetic protein 2	1.9	4.3e-06	0.00167	1.47	0.000283	0.0293	1.52	3.97e-05	0.00199	2.12	2.79e-05	0.00672	1.64	0.00108	0.0102	2.18	1.39e-07	7.78e-06	1.805
733	235144_at	RASEF	RAS and EF-hand domain containing	2.03	0.000187	0.0119	1.01	0.885	0.964	1.52	0.0027	0.0283	0.97	0.79	0.945	3.62	0.000104	0.00212	1.68	4.44e-05	0.000659	1.805
154	237810_at	CLDN6	claudin 6	1.66	0.000497	0.0205	1.32	0.00201	0.0819	1.81	7.89e-05	0.00306	1.29	0.0145	0.244	2.84	1.24e-05	0.00058	1.9	1.22e-05	0.000243	1.80333
511	206247_at	MICB	MHC class I polypeptide-related sequence B	1.57	5.82e-05	0.00619	1.39	0.00505	0.128	2.02	5.74e-06	0.000646	1.31	0.0826	0.476	2.76	1.56e-05	0.000669	1.77	2.81e-06	7.85e-05	1.80333
792	219196_at	SCG3	secretogranin III	2.03	0.000965	0.0294	1.56	8.95e-05	0.0158	2.52	1.02e-05	0.000897	1.56	0.00832	0.188	1.77	0.000267	0.00397	1.36	0.000214	0.00226	1.8
274	218796_at	FERMT1	fermitin family member 1	1.39	0.00113	0.0322	1.08	0.203	0.57	1.52	0.000107	0.00372	1.4	0.00708	0.173	3.9	5.6e-06	0.000367	1.5	2.2e-05	0.000382	1.79833
594	1554526_at	OLFM3	olfactomedin 3	3.11	1.47e-06	0.00105	1.67	6.6e-05	0.0137	1.8	5.91e-05	0.00258	1.24	0.086	0.483	1.23	0.227	0.429	1.74	0.000417	0.00387	1.79833
763	221215_s_at	RIPK4	receptor-interacting serine-threonine kinase 4	2.1	6.43e-05	0.00654	1.31	0.00417	0.116	1.86	0.000152	0.00461	0.943	0.607	0.881	3	0.000119	0.00231	1.52	1.96e-05	0.00035	1.78883
849	204394_at	SLC43A1	solute carrier family 43 (amino acid system L transporter), member 1	1.98	1.29e-05	0.00284	1.52	0.000736	0.0494	3.2	2.27e-07	0.000146	1.04	0.701	0.915	1.92	0.00155	0.0131	1.05	0.469	0.667	1.785
235	221773_at	ELK3	ELK3, ETS-domain protein (SRF accessory protein 2)	1.75	0.000256	0.0141	1.4	0.00179	0.0779	1.9	1.72e-05	0.0012	1.61	0.000148	0.0198	2.38	5.98e-06	0.000379	1.67	0.00122	0.00897	1.785
70	201170_s_at	BHLHE40	basic helix-loop-helix family, member e40	2.05	0.00122	0.0337	1.52	0.00187	0.0795	1.46	0.00387	0.0357	1.61	0.000584	0.0453	2.25	0.00294	0.0205	1.81	3.9e-06	0.000101	1.78333
822	1554168_a_at	SH3KBP1	SH3-domain kinase binding protein 1	1.79	1.68e-05	0.00317	1.22	0.0129	0.191	1.86	2.1e-06	0.000378	1.32	0.0111	0.216	2.41	3.48e-06	0.000272	2.09	1.4e-08	1.33e-06	1.78167
995	206683_at	ZNF165	zinc finger protein 165	1.52	0.00186	0.0425	1.3	0.0097	0.169	1.77	6.33e-05	0.00271	1.33	0.0166	0.259	3.23	0.000311	0.00439	1.53	0.000406	0.00377	1.78
236	221935_s_at	EOGT	EGF domain-specific O-linked N-acetylglucosamine (GlcNAc) transferase	1.58	0.000298	0.0153	0.972	0.767	0.923	1.81	0.0002	0.00546	1.8	7.63e-05	0.0131	2.61	0.000182	0.00307	1.88	1.32e-05	0.000258	1.77533
173	226870_at	COMTD1	catechol-O-methyltransferase domain containing 1	1.82	0.000216	0.0129	1.59	4.45e-05	0.011	2.12	1.38e-06	0.000306	1.21	0.109	0.524	2.66	4.09e-05	0.0012	1.23	0.00273	0.0168	1.77167
216	209457_at	DUSP5	dual specificity phosphatase 5	2.07	5.64e-05	0.00613	1.33	0.00897	0.164	1.92	1.73e-05	0.0012	1.4	0.0191	0.273	2.34	3.73e-06	0.000285	1.57	9.07e-07	3.26e-05	1.77167
794	218793_s_at	SCML1	sex comb on midleg-like 1 (Drosophila)	1.75	0.000109	0.00886	1.77	4.15e-06	0.00327	1.08	0.181	0.404	1.41	0.00154	0.0787	2.78	2.01e-06	0.0002	1.82	1.7e-07	9.13e-06	1.76833
436	203042_at	LAMP2	lysosomal-associated membrane protein 2	1.71	0.000224	0.0131	1.14	0.0702	0.379	1.65	1.03e-05	0.000901	1.42	0.00221	0.0953	2.57	2.55e-06	0.000231	2.1	4.82e-08	3.42e-06	1.765
196	224516_s_at	CXXC5	CXXC finger protein 5	1.79	9.24e-06	0.00243	1.32	0.000591	0.0437	1.93	1.06e-05	0.000909	1.54	0.000699	0.05	1.96	3.42e-05	0.00107	2.01	1.57e-07	8.54e-06	1.75833
621	205872_x_at	PDE4DIP	phosphodiesterase 4D interacting protein	2.07	0.000216	0.0129	1.22	0.00451	0.12	1.18	0.165	0.384	2.05	0.000152	0.0203	2.58	1.99e-05	0.000771	1.45	2.05e-05	0.000361	1.75833
311	207574_s_at	GADD45B	growth arrest and DNA-damage-inducible, beta	1.96	2.71e-05	0.00418	1.29	0.0101	0.171	1.83	5.74e-06	0.000646	1.41	0.0048	0.14	1.89	0.000882	0.00884	2.14	8.03e-09	8.49e-07	1.75333
250	219395_at	ESRP2	epithelial splicing regulatory protein 2	1.64	3.09e-05	0.00446	1.34	0.00253	0.0912	1.55	0.000478	0.00946	1.22	0.225	0.655	2.87	6.64e-06	0.000404	1.89	5.47e-08	3.75e-06	1.75167
419	204584_at	L1CAM	L1 cell adhesion molecule	1.85	9.18e-05	0.00801	1.13	0.0551	0.344	1.87	4.68e-06	0.000581	1.56	0.000357	0.0341	2.11	5.76e-05	0.00147	1.99	5.15e-08	3.6e-06	1.75167
710	219654_at	PTPLA	protein tyrosine phosphatase-like (proline instead of catalytic arginine), member A	1.64	7.29e-05	0.0071	1.2	0.0104	0.173	1.76	1.06e-05	0.000909	1.78	7.87e-05	0.0134	1.95	1.43e-05	0.000632	2.16	3.43e-08	2.68e-06	1.74833
829	225639_at	SKAP2	src kinase associated phosphoprotein 2	1.83	0.00107	0.0313	1.36	0.00161	0.0726	1.39	0.0183	0.0978	1.12	0.187	0.621	3.2	7.77e-06	0.000445	1.57	7.81e-05	0.00102	1.745
204	226938_at	DCAF4	DDB1 and CUL4 associated factor 4	1.86	2.51e-05	0.00402	1.4	0.000237	0.0272	1.63	1.8e-05	0.00123	1.36	0.00478	0.14	2.64	1.41e-06	0.000165	1.57	6.09e-06	0.000143	1.74333
294	231407_s_at	FOXH1	forkhead box H1	1.8	0.000131	0.00976	1.78	1.49e-05	0.00622	2.48	1.14e-06	0.000285	1.57	0.0135	0.235	1.08	0.461	0.661	1.75	3.13e-07	1.45e-05	1.74333
101	217561_at	CALCA	calcitonin-related polypeptide alpha	2.06	1.68e-05	0.00317	1.21	0.107	0.444	1.51	0.00013	0.00418	2.08	0.000209	0.0249	2.05	0.00026	0.00389	1.54	5.59e-06	0.000134	1.74167
269	238018_at	FAM150B	family with sequence similarity 150, member B	1.96	0.000833	0.0273	1.1	0.141	0.496	1.77	0.000371	0.00809	1.26	0.0384	0.362	2.57	4.14e-06	0.000303	1.79	1.62e-06	5.08e-05	1.74167
640	201037_at	PFKP	phosphofructokinase, platelet	1.63	4.42e-05	0.00534	1.3	0.00115	0.0613	1.74	1.16e-05	0.000958	1.5	0.000474	0.0399	2.4	1.73e-06	0.000184	1.87	4.51e-07	1.95e-05	1.74
84	235723_at	BNC2	basonuclin 2	1.72	0.000442	0.0193	1.57	0.000108	0.0177	2.5	1.2e-05	0.000974	1.57	0.00141	0.0754	1.79	0.00203	0.0157	1.26	0.00412	0.0232	1.735
15	1569362_at	ALCAM	activated leukocyte cell adhesion molecule	1.52	9.53e-05	0.00819	1.24	0.0451	0.316	0.979	0.746	0.874	1.98	0.000441	0.0383	2.65	5.33e-06	0.000357	2	1.15e-08	1.14e-06	1.72817
495	221697_at	MAP1LC3C	microtubule-associated protein 1 light chain 3 gamma	2.62	0.000172	0.0115	1.74	8.77e-05	0.0158	1.46	0.00128	0.0175	2.18	0.000538	0.043	0.776	0.0592	0.174	1.57	0.0104	0.0476	1.72433
533	223130_s_at	MYLIP	myosin regulatory light chain interacting protein	1.54	0.000335	0.0163	1.57	0.000232	0.027	1.96	2.33e-06	0.000395	1.29	0.00883	0.193	2.17	7.96e-05	0.0018	1.81	6.56e-07	2.56e-05	1.72333
915	242387_at	TDRP	testis development related protein	2.2	3.69e-05	0.00491	1.28	0.0443	0.314	1.81	2.37e-05	0.00146	1.27	0.0363	0.354	2.07	7.66e-05	0.00176	1.71	2e-05	0.000356	1.72333
774	232060_at	ROR1	receptor tyrosine kinase-like orphan receptor 1	1.75	7.42e-05	0.00713	1.27	0.00389	0.112	1.82	2.91e-05	0.00167	1.44	0.00118	0.0673	1.77	0.000162	0.00284	2.28	8.18e-10	1.44e-07	1.72167
708	202525_at	PRSS8	protease, serine, 8	1.95	0.000945	0.0292	1.35	0.00428	0.118	1.74	1.39e-05	0.00106	1.14	0.266	0.689	2.49	0.000165	0.00287	1.64	5.64e-07	2.29e-05	1.71833
885	201331_s_at	STAT6	signal transducer and activator of transcription 6, interleukin-4 induced	1.7	0.000429	0.0191	1.25	0.00686	0.147	1.59	0.000205	0.00556	1.77	0.000432	0.0379	1.82	2.6e-05	0.000914	2.17	2.11e-09	3.1e-07	1.71667
762	231986_at	RIMS1	regulating synaptic membrane exocytosis 1	1.56	0.00111	0.032	1.14	0.124	0.473	0.98	0.726	0.864	2.38	2.55e-05	0.00637	2.53	0.00018	0.00305	1.7	1.24e-05	0.000247	1.715
577	210510_s_at	NRP1	neuropilin 1	2.04	8.01e-06	0.00224	1.87	3.53e-06	0.00307	2.49	4.27e-06	0.000552	0.907	0.303	0.716	1.82	0.000239	0.00368	1.16	0.054	0.161	1.7145
770	227657_at	RNF150	ring finger protein 150	1.83	3.04e-05	0.00444	1.56	5.51e-05	0.0122	1.78	4.09e-06	0.000539	1.27	0.0671	0.442	2.4	6.15e-06	0.000386	1.44	0.00012	0.00143	1.71333
993	203556_at	ZHX2	zinc fingers and homeoboxes 2	1.49	0.000111	0.00888	1.02	0.863	0.957	1.74	0.000475	0.00941	1.76	6.72e-05	0.0122	2.26	1.73e-06	0.000184	1.97	4.62e-08	3.3e-06	1.70667
373	204949_at	ICAM3	intercellular adhesion molecule 3	1.84	0.000239	0.0137	1.29	0.00816	0.159	1.65	0.000497	0.0097	2.11	1.59e-05	0.00468	1.93	1.63e-05	0.000687	1.42	0.000491	0.0044	1.70667
10	1552727_s_at	ADAMTS17	ADAM metallopeptidase with thrombospondin type 1 motif, 17	1.77	0.0226	0.164	1.05	0.587	0.845	1.78	0.000372	0.00809	1.71	0.000243	0.0274	2.34	0.000186	0.00312	1.56	1.67e-06	5.2e-05	1.70167
2	209459_s_at	ABAT	4-aminobutyrate aminotransferase	1.69	3.82e-05	0.00492	1.38	0.00622	0.139	1.66	8e-05	0.00309	2.04	0.00263	0.105	1.69	0.000175	0.00299	1.74	4.94e-05	0.000716	1.7
251	219017_at	ETNK1	ethanolamine kinase 1	1.64	0.000298	0.0153	1.11	0.297	0.66	1.58	8.07e-05	0.00311	1.52	0.000444	0.0384	2.18	8.74e-06	0.000475	2.14	3.83e-07	1.7e-05	1.695
988	227678_at	XRCC6BP1	XRCC6 binding protein 1	1.53	6.92e-05	0.00687	1.33	0.00338	0.106	1.82	5.44e-06	0.000634	1.49	0.00633	0.162	2.14	3.9e-05	0.00117	1.85	2.53e-07	1.24e-05	1.69333
739	203423_at	RBP1	retinol binding protein 1, cellular	1.53	0.00217	0.0459	0.996	0.957	0.988	1.07	0.433	0.66	2.2	6.27e-05	0.0116	2.14	0.000145	0.00264	2.19	4.82e-07	2.04e-05	1.68767
911	201263_at	TARS	threonyl-tRNA synthetase	1.55	7.42e-05	0.00713	1.19	0.0116	0.183	1.97	1.68e-06	0.00034	1.34	0.00661	0.166	1.94	6.17e-05	0.00154	2.12	5.58e-09	6.47e-07	1.685
91	236840_at	C12orf56	chromosome 12 open reading frame 56	1.9	6.59e-06	0.00208	1.42	0.000574	0.0432	1.51	0.000116	0.00391	1.36	0.00544	0.149	2.26	2.17e-06	0.00021	1.62	3.63e-06	9.52e-05	1.67833
839	202800_at	SLC1A3	solute carrier family 1 (glial high affinity glutamate transporter), member 3	0.98	0.804	0.92	1.03	0.5	0.799	1.02	0.777	0.892	1.74	0.00011	0.0165	2.52	2.12e-06	0.000205	2.76	1.3e-10	3.8e-08	1.675
152	228707_at	CLDN23	claudin 23	1.89	4.01e-05	0.00509	1.34	0.000752	0.0498	1.87	2.07e-06	0.000377	1.36	0.0252	0.306	2.03	4.97e-05	0.00135	1.53	2.96e-05	0.000479	1.67
696	209685_s_at	PRKCB	protein kinase C, beta	1.5	0.000147	0.0106	1.32	0.000617	0.0447	1.8	7.06e-06	0.000734	1.31	0.00811	0.186	2.91	1.57e-06	0.000174	1.16	0.0362	0.121	1.66667
321	209710_at	GATA2	GATA binding protein 2	2.02	0.00011	0.00886	1.35	0.00118	0.0622	1.64	0.000362	0.00797	1.23	0.0332	0.342	1.95	0.000304	0.00434	1.79	3.16e-07	1.46e-05	1.66333
181	226824_at	CPXM2	carboxypeptidase X (M14 family), member 2	1.56	0.00029	0.0151	1.27	0.0329	0.28	1.85	0.000211	0.00569	1.01	0.916	0.98	2.43	0.00178	0.0144	1.86	2.89e-07	1.37e-05	1.66333
664	202430_s_at	PLSCR1	phospholipid scramblase 1	1.68	0.000911	0.0287	1.19	0.0371	0.294	1.89	3.51e-05	0.00184	1.11	0.24	0.669	2.56	1.34e-05	0.000609	1.54	1.36e-05	0.000265	1.66167
735	219167_at	RASL12	RAS-like, family 12	1.49	0.00234	0.0479	1.31	0.00265	0.0934	1.64	1.14e-05	0.000951	2.05	5.04e-05	0.0101	1.6	0.000147	0.00266	1.84	9.41e-06	0.000199	1.655
737	230466_s_at	RASSF3	Ras association (RalGDS/AF-6) domain family member 3	1.72	6e-05	0.00627	1.37	0.00114	0.0612	1.51	0.00415	0.0374	1.46	0.0126	0.229	1.48	0.00123	0.0111	2.39	1.41e-07	7.87e-06	1.655
406	203143_s_at	KIAA0040	KIAA0040	2.11	0.000389	0.0179	1.63	0.000224	0.0265	2.2	0.000259	0.00649	0.957	0.645	0.895	1.63	0.000319	0.00447	1.37	0.000106	0.0013	1.6495
170	52255_s_at	COL5A3	collagen, type V, alpha 3	1.98	1.58e-05	0.00311	1.13	0.0824	0.403	1.61	0.000153	0.00463	1.31	0.0534	0.408	2.08	2.5e-05	0.000893	1.77	1.35e-06	4.44e-05	1.64667
688	204554_at	PPP1R3D	protein phosphatase 1, regulatory subunit 3D	1.78	1.67e-05	0.00317	1.37	0.000652	0.0465	1.83	0.000593	0.0108	1.16	0.18	0.613	2.13	0.000836	0.00854	1.61	2.13e-05	0.000372	1.64667
494	221760_at	MAN1A1	mannosidase, alpha, class 1A, member 1	1.51	0.00045	0.0195	1.46	0.000155	0.0216	1.44	0.000201	0.00549	1.51	0.000496	0.041	2	6.5e-06	0.000399	1.93	4.36e-07	1.89e-05	1.64167
62	217985_s_at	BAZ1A	bromodomain adjacent to zinc finger domain, 1A	1.59	0.000119	0.0092	1.27	0.0372	0.295	1.08	0.381	0.616	1.66	0.000136	0.0191	2	0.000235	0.00363	2.22	2.64e-07	1.28e-05	1.63667
499	227379_at	MBOAT1	membrane bound O-acyltransferase domain containing 1	1.67	0.000351	0.0168	1.05	0.693	0.895	1.75	0.0029	0.0297	1.17	0.197	0.63	2.6	8.38e-05	0.00185	1.51	0.000114	0.00137	1.625
141	219867_at	CHODL	chondrolectin	1.63	0.000243	0.0137	1.86	2.47e-05	0.00766	2.11	2.18e-06	0.000383	1.3	0.0189	0.272	1.62	0.000394	0.00516	1.19	0.00549	0.0289	1.61833
681	235061_at	PPM1K	protein phosphatase, Mg2+/Mn2+ dependent, 1K	1.5	8.74e-05	0.00787	1.57	0.000245	0.0274	1.75	3.29e-05	0.00177	1.37	0.00831	0.188	1.92	3.19e-05	0.00103	1.6	1.76e-05	0.000324	1.61833
108	231991_at	CCM2L	cerebral cavernous malformation 2-like	1.23	0.00585	0.0805	1.12	0.0714	0.381	1.54	3.56e-05	0.00186	1.72	0.00019	0.0239	2.52	5.86e-05	0.00149	1.55	1.47e-06	4.73e-05	1.61333
965	202096_s_at	TSPO	translocator protein (18kDa)	1.6	0.000255	0.0141	0.928	0.181	0.548	1.74	7.35e-06	0.00075	1.26	0.149	0.578	2.4	4.21e-06	0.000305	1.72	1.02e-06	3.56e-05	1.608
389	230472_at	IRX1	iroquois homeobox 1	1.77	0.000189	0.012	1.66	4.36e-05	0.011	2.26	2.63e-06	0.000413	1.42	0.00696	0.171	0.773	0.0171	0.072	1.75	4.12e-05	0.000623	1.6055
641	201968_s_at	PGM1	phosphoglucomutase 1	1.75	9.17e-06	0.00242	1.22	0.0702	0.379	1.83	3.06e-06	0.000454	1.06	0.543	0.855	2.07	3.89e-06	0.000292	1.68	5.33e-06	0.000129	1.60167
714	225746_at	RAB11FIP4	RAB11 family interacting protein 4 (class II)	1.75	2.45e-05	0.00397	1.37	0.0128	0.19	1.51	0.00223	0.025	1.06	0.661	0.901	2.11	2.39e-05	0.000871	1.79	1.72e-05	0.000317	1.59833
68	229963_at	BEX5	brain expressed, X-linked 5	2.12	5.03e-06	0.00179	1.93	5.25e-05	0.0121	1.62	0.000207	0.0056	0.983	0.861	0.964	1.83	0.000224	0.00351	1.1	0.104	0.255	1.59717
232	210827_s_at	ELF3	E74-like factor 3 (ets domain transcription factor, epithelial-specific )	1.95	0.000148	0.0106	1.36	0.00102	0.0583	1.54	0.000362	0.00797	1.21	0.0451	0.385	1.95	8.47e-05	0.00187	1.56	1.38e-05	0.000268	1.595
463	227984_at	LMF1	lipase maturation factor 1	1.56	0.000341	0.0165	1.27	0.0024	0.0891	1.4	0.0118	0.0744	2.04	2.87e-05	0.00672	1.67	0.00396	0.0252	1.63	2.67e-06	7.53e-05	1.595
491	209737_at	MAGI2	membrane associated guanylate kinase, WW and PDZ domain containing 2	1.54	0.000154	0.0109	1.67	1.33e-05	0.00587	1.98	7.45e-06	0.000756	1.35	0.0178	0.267	2.05	3.33e-05	0.00106	0.962	0.602	0.77	1.592
87	225716_at	BRI3BP	BRI3 binding protein	1.5	0.000241	0.0137	1.05	0.398	0.737	1.64	1.98e-05	0.0013	1.32	0.007	0.171	2.18	8.99e-06	0.000484	1.85	1.97e-05	0.000351	1.59
361	222921_s_at	HEY2	hes-related family bHLH transcription factor with YRPW motif 2	1.79	0.00278	0.0531	1.94	0.000554	0.0426	1.97	0.00044	0.009	0.839	0.427	0.798	1.93	0.000309	0.00438	1.05	0.42	0.626	1.5865
943	218368_s_at	TNFRSF12A	tumor necrosis factor receptor superfamily, member 12A	1.54	0.000104	0.0086	1.29	0.000931	0.0553	1.6	0.000123	0.00405	1.59	0.000908	0.0586	1.54	0.000787	0.00818	1.94	1.67e-06	5.21e-05	1.58333
834	202236_s_at	SLC16A1	solute carrier family 16 (monocarboxylate transporter), member 1	1.63	2.13e-05	0.00363	1.28	0.00211	0.0842	1.84	2.63e-06	0.000413	1.23	0.0268	0.314	1.86	2.42e-05	0.000879	1.65	1.02e-06	3.58e-05	1.58167
996	242463_x_at	ZNF600	zinc finger protein 600	1.75	4.9e-05	0.00568	1.33	0.000443	0.0371	1.52	6.82e-05	0.00281	1.07	0.392	0.778	2.07	3.49e-05	0.00109	1.72	1.44e-06	4.66e-05	1.57667
454	235174_s_at	LINC01003	long intergenic non-protein coding RNA 1003	1.73	3.11e-05	0.00448	1.66	2.37e-05	0.00753	1.06	0.307	0.547	1.48	0.00324	0.115	1.91	1.65e-05	0.000692	1.6	0.000238	0.00246	1.57333
625	205463_s_at	PDGFA	platelet-derived growth factor alpha polypeptide	1.9	0.000174	0.0116	1.53	0.000455	0.0374	2.09	4.2e-06	0.000546	1.05	0.677	0.907	1.3	0.0188	0.077	1.57	3.69e-05	0.00057	1.57333
374	202069_s_at	IDH3A	isocitrate dehydrogenase 3 (NAD+) alpha	1.67	0.000142	0.0103	1.51	7.64e-05	0.0146	1.77	6.8e-05	0.00281	1.27	0.012	0.225	1.8	5.27e-05	0.00139	1.37	0.000276	0.00278	1.565
998	231517_at	ZYG11A	zyg-11 family member A, cell cycle regulator	1.57	0.000526	0.0213	1.23	0.0103	0.173	1.83	2.56e-05	0.00154	1.1	0.426	0.798	2.14	3.43e-06	0.000272	1.51	2.96e-05	0.000479	1.56333
741	228802_at	RBPMS2	RNA binding protein with multiple splicing 2	1.51	0.000382	0.0177	1.29	0.000848	0.0535	1.99	6.67e-06	0.000709	1.26	0.0272	0.316	1.57	0.000537	0.00629	1.7	1.05e-05	0.000218	1.55333
478	207343_at	LYZL6	lysozyme-like 6	1.61	0.000247	0.0139	1.53	0.000448	0.0373	1.72	0.000175	0.005	1.45	0.00249	0.102	1.64	0.0044	0.0271	1.36	0.000406	0.00377	1.55167
330	203159_at	GLS	glutaminase	1.63	0.00143	0.037	1.12	0.151	0.51	1.31	0.00182	0.022	1.29	0.0172	0.264	2.44	1.71e-06	0.000182	1.51	1.29e-05	0.000255	1.55
387	210840_s_at	IQGAP1	IQ motif containing GTPase activating protein 1	1.56	9.2e-05	0.00801	1.16	0.0186	0.223	1.57	3.09e-05	0.00172	1.19	0.114	0.533	1.94	0.000108	0.00217	1.84	3.52e-08	2.73e-06	1.54333
884	204955_at	SRPX	sushi-repeat containing protein, X-linked	1.38	0.00089	0.0283	0.925	0.192	0.559	1.61	1.98e-05	0.0013	1.63	0.000101	0.0157	2.1	1.36e-05	0.000614	1.6	7.78e-06	0.000172	1.54083
889	204597_x_at	STC1	stanniocalcin 1	1.54	0.0043	0.0677	1.2	0.0365	0.293	0.808	0.137	0.344	1.73	0.00134	0.073	1.74	0.00345	0.0228	2.07	7.29e-07	2.77e-05	1.51467
510	206560_s_at	MIA	melanoma inhibitory activity	1.64	0.000448	0.0195	1.04	0.618	0.861	0.969	0.752	0.877	1.95	0.000335	0.033	1.59	0.00255	0.0185	1.89	4.51e-08	3.25e-06	1.51317
261	208622_s_at	EZR	ezrin	1.75	0.00108	0.0315	1.25	0.00207	0.0831	1.86	7e-06	0.000732	0.883	0.148	0.576	1.64	0.000837	0.00854	1.58	1.08e-06	3.72e-05	1.49383
362	200697_at	HK1	hexokinase 1	1.56	0.000414	0.0186	1.16	0.0187	0.224	1.54	0.000135	0.00429	1.15	0.0836	0.478	1.77	5.47e-05	0.00142	1.68	8.97e-07	3.24e-05	1.47667
73	211518_s_at	BMP4	bone morphogenetic protein 4	1.6	0.00159	0.0392	1.1	0.143	0.498	0.91	0.405	0.637	1.55	0.000199	0.0244	1.67	0.00179	0.0144	2.02	1.88e-08	1.7e-06	1.475
611	205534_at	PCDH7	protocadherin 7	1.61	0.00282	0.0536	1.09	0.394	0.734	1.16	0.0722	0.234	1.65	0.000243	0.0274	1.9	0.000154	0.00275	1.29	0.00354	0.0206	1.45
654	201251_at	PKM	pyruvate kinase, muscle	1.68	2.89e-05	0.00431	0.981	0.813	0.94	1.14	0.101	0.286	1.52	0.000449	0.0385	1.78	0.000185	0.0031	1.54	3.92e-06	0.000101	1.44017
748	230678_at	RGS5	regulator of G-protein signaling 5	0.781	0.00609	0.0825	0.899	0.223	0.591	0.726	0.000401	0.00853	0.833	0.0703	0.449	0.66	0.00318	0.0216	0.886	0.0837	0.22	0.7975

## Sheet: HDACi consensus_DOWN-sheet 3
	ID	Symbol	Name	Panobinostat.FC	Panobinostat.p_value	Panobinostat.adj_P_value	Belinostat.FC	Belinostat.p_value	Belinostat.adj_P_value	Entinostat.FC	Entinostat.p_value	Entinostat.adj_P_value	SAHA.FC	SAHA.p_value	SAHA.adj_P_value	VPA.FC	VPA.p_value	VPA.adj_P_value	TSA.FC	TSA.p_value	TSA.adj_P_value	mean
201	206140_at	LHX2	LIM homeobox 2	0.136	1.16e-06	0.000964	0.449	1.44e-06	0.00207	0.147	1.86e-07	0.00014	0.272	0.00115	0.0665	0.139	5.96e-08	3.05e-05	0.0397	4.02e-13	6.27e-10	0.197117
414	242054_s_at	SIX3	SIX homeobox 3	0.107	9.82e-05	0.00833	0.463	3.49e-06	0.00307	0.253	1.42e-06	0.00031	0.327	0.000349	0.0337	0.0574	1.55e-07	5.3e-05	0.0454	3.05e-11	1.23e-08	0.2088
163	239230_at	HES5	hes family bHLH transcription factor 5	0.326	1.64e-05	0.00317	0.519	1.37e-05	0.00591	0.271	1.79e-05	0.00122	0.328	7.12e-05	0.0126	0.13	5.34e-09	1.9e-05	0.0851	7.31e-14	1.88e-10	0.276517
364	226279_at	PRSS23	protease, serine, 23	0.241	8.62e-07	0.000812	0.509	1.63e-05	0.00641	0.289	9.76e-07	0.000263	0.361	7.48e-07	0.000786	0.235	7.26e-08	3.31e-05	0.0675	1.02e-15	9.29e-12	0.28375
235	229085_at	LRRC3B	leucine rich repeat containing 3B	0.23	7.39e-05	0.00713	0.619	0.000857	0.0539	0.314	1.69e-06	0.00034	0.413	8.62e-05	0.0141	0.0768	7.99e-10	1.24e-05	0.096	9.08e-12	4.73e-09	0.291467
118	221086_s_at	FEZF2	FEZ family zinc finger 2	0.324	0.000598	0.0229	0.801	0.0482	0.325	0.197	1.7e-06	0.00034	0.387	0.00049	0.0406	0.0291	1.38e-08	2.03e-05	0.0604	1.07e-10	3.29e-08	0.29975
511	1555801_s_at	ZNF385B	zinc finger protein 385B	0.283	8.83e-05	0.0079	0.825	0.0266	0.257	0.293	2.32e-07	0.000146	0.371	3.51e-05	0.0078	0.102	3.61e-08	2.51e-05	0.0484	1.21e-12	1.38e-09	0.3204
113	230147_at	F2RL2	coagulation factor II (thrombin) receptor-like 2	0.275	2.7e-05	0.00418	0.69	0.000729	0.0491	0.169	8.42e-09	4.67e-05	0.477	6.27e-05	0.0116	0.102	1.49e-07	5.19e-05	0.249	5.76e-12	3.6e-09	0.327
183	211427_s_at	KCNJ13	potassium inwardly-rectifying channel, subfamily J, member 13	0.347	0.00034	0.0165	0.478	1.73e-05	0.00641	0.22	6.87e-07	0.000231	0.671	0.0054	0.149	0.13	1.04e-08	2.01e-05	0.154	4.24e-12	3.01e-09	0.333333
138	221245_s_at	FZD5	frizzled class receptor 5	0.183	9.52e-05	0.00819	0.56	1.01e-05	0.0051	0.533	0.000166	0.00485	0.542	0.000287	0.0305	0.115	6.38e-06	0.000394	0.0958	5.33e-10	1.05e-07	0.338133
271	228658_at	MIAT	myocardial infarction associated transcript (non-protein coding)	0.274	7.48e-05	0.00716	0.524	2.56e-06	0.00275	0.46	1.02e-06	0.000268	0.574	0.000663	0.0487	0.0857	4.07e-07	8.68e-05	0.114	2.21e-12	2.28e-09	0.338617
320	210729_at	NPY2R	neuropeptide Y receptor Y2	0.213	9.04e-06	0.00242	0.737	0.0016	0.0726	0.282	1.28e-06	0.000298	0.479	3.02e-05	0.00688	0.177	1.11e-05	0.000548	0.146	8.59e-10	1.5e-07	0.339
498	221029_s_at	WNT5B	wingless-type MMTV integration site family, member 5B	0.354	0.000444	0.0194	0.595	1.34e-05	0.00587	0.204	1.86e-07	0.00014	0.644	0.00106	0.0639	0.123	2.31e-07	6.24e-05	0.141	6.43e-11	2.18e-08	0.3435
12	238878_at	ARX	aristaless related homeobox	0.324	0.00189	0.0428	1.06	0.586	0.845	0.251	8.17e-06	0.000798	0.374	0.000866	0.0572	0.0419	3.61e-07	8.31e-05	0.0661	1.36e-08	1.3e-06	0.352833
41	202965_s_at	CAPN6	calpain 6	0.37	1.26e-06	0.000991	0.741	0.012	0.185	0.293	2.74e-07	0.000161	0.41	4.97e-06	0.00219	0.251	1.76e-06	0.000184	0.123	5.52e-13	7.36e-10	0.364667
276	242193_at	MIR124-2HG	MIR124-2 host gene (non-protein coding)	0.407	0.00566	0.079	0.631	0.00129	0.0647	0.334	0.000186	0.00519	0.701	0.014	0.24	0.0603	1.55e-07	5.3e-05	0.148	1.82e-11	8.44e-09	0.380217
147	229435_at	GLIS3	GLIS family zinc finger 3	0.224	7.17e-05	0.00701	0.652	0.000108	0.0177	0.285	4.42e-07	0.000194	0.783	0.00941	0.199	0.154	1.02e-07	4.11e-05	0.189	9.36e-10	1.59e-07	0.381167
446	231898_x_at	SOX2-OT	SOX2 overlapping transcript	0.333	6.13e-06	0.00199	0.667	0.00021	0.0255	0.469	6.23e-05	0.00269	0.451	6.15e-06	0.00249	0.315	7.19e-06	0.000422	0.09	1.38e-13	2.9e-10	0.3875
406	219197_s_at	SCUBE2	signal peptide, CUB domain, EGF-like 2	0.348	0.00109	0.0317	0.792	0.0678	0.374	0.387	1.75e-06	0.000345	0.611	0.00482	0.14	0.0548	1.14e-06	0.000147	0.174	4.17e-08	3.06e-06	0.394467
395	1554012_at	RSPO2	R-spondin 2	0.283	0.00125	0.0341	0.831	0.119	0.464	0.483	0.000366	0.00802	0.601	0.000544	0.0434	0.0655	1.38e-08	2.03e-05	0.132	1.57e-09	2.44e-07	0.39925
475	1552520_at	TMEM74	transmembrane protein 74	0.357	0.000324	0.016	0.809	0.00508	0.128	0.499	6.99e-06	0.000732	0.45	7.67e-05	0.0131	0.175	7.33e-08	3.31e-05	0.121	4.87e-13	6.8e-10	0.401833
211	204424_s_at	LMO3	LIM domain only 3 (rhombotin-like 2)	0.29	0.00156	0.0388	0.521	3.97e-06	0.00327	0.22	1.92e-08	5.24e-05	1.1	0.37	0.765	0.063	2.02e-07	5.95e-05	0.25	2.78e-10	6.84e-08	0.407333
467	213913_s_at	TBC1D30	TBC1 domain family, member 30	0.483	0.00018	0.0118	0.7	0.0103	0.173	0.423	9.52e-06	0.000875	0.387	0.000433	0.0379	0.182	8.44e-06	0.000462	0.279	2.98e-09	4.04e-07	0.409
329	206343_s_at	NRG1	neuregulin 1	0.293	1.95e-06	0.00121	0.768	0.027	0.257	0.388	1.17e-06	0.000287	0.449	2.8e-05	0.00672	0.476	4.05e-05	0.0012	0.113	1e-12	1.19e-09	0.4145
92	224215_s_at	DLL1	delta-like 1 (Drosophila)	0.638	0.00428	0.0676	0.716	0.000737	0.0494	0.322	6.59e-06	0.000704	0.409	0.000114	0.0168	0.236	2.36e-07	6.27e-05	0.195	4.02e-10	8.8e-08	0.419333
149	209220_at	GPC3	glypican 3	0.393	4.09e-05	0.00512	0.679	0.00172	0.076	0.435	3.11e-06	0.000457	0.539	7.94e-05	0.0134	0.27	1.43e-07	5.09e-05	0.246	1.64e-09	2.53e-07	0.427
450	237449_at	SP8	Sp8 transcription factor	0.558	0.00081	0.027	0.829	0.00932	0.167	0.431	5.64e-06	0.00064	0.504	0.000596	0.0459	0.119	9.02e-05	0.00194	0.135	5.4e-10	1.05e-07	0.429333
263	205442_at	MFAP3L	microfibrillar-associated protein 3-like	0.475	0.000652	0.024	0.824	0.0999	0.433	0.417	4.94e-07	0.000202	0.54	0.000756	0.0525	0.212	3.79e-07	8.47e-05	0.13	1.9e-11	8.6e-09	0.433
403	1553411_s_at	SALL3	spalt-like transcription factor 3	0.466	0.000162	0.0113	0.668	0.00633	0.141	0.686	0.000148	0.00453	0.439	0.00407	0.129	0.15	3.89e-06	0.000292	0.189	1.69e-09	2.58e-07	0.433
30	1554314_at	C6orf141	chromosome 6 open reading frame 141	0.423	0.000162	0.0113	0.805	0.0869	0.412	0.588	0.000317	0.00736	0.527	0.00734	0.176	0.142	1.42e-06	0.000165	0.117	3.09e-10	7.36e-08	0.433667
397	203485_at	RTN1	reticulon 1	0.384	3.06e-05	0.00445	0.472	1.48e-06	0.00207	0.424	0.000117	0.00394	0.672	0.000484	0.0401	0.439	0.000159	0.00281	0.216	8.21e-12	4.37e-09	0.4345
123	239178_at	FGF9	fibroblast growth factor 9	0.378	2.72e-05	0.00418	0.546	0.00247	0.0897	0.327	0.000215	0.00574	0.668	0.00286	0.108	0.348	9.27e-07	0.000133	0.347	1.55e-07	8.47e-06	0.435667
157	214500_at	H2AFY	H2A histone family, member Y	0.415	0.00222	0.0466	0.459	5.78e-07	0.00186	0.254	9.15e-06	0.000858	0.645	0.00955	0.2	0.255	2.26e-06	0.000216	0.593	6.04e-06	0.000142	0.436833
48	210381_s_at	CCKBR	cholecystokinin B receptor	0.373	2.23e-07	0.000407	0.636	7.11e-05	0.0141	0.482	4.85e-06	0.000596	0.489	2.67e-05	0.00661	0.33	8.71e-07	0.000129	0.318	8.85e-10	1.54e-07	0.438
337	205646_s_at	PAX6	paired box 6	0.383	0.000697	0.0249	0.752	0.00121	0.0628	0.427	1.65e-05	0.00116	0.776	0.0425	0.376	0.0947	4.97e-06	0.000339	0.197	4.16e-10	9.02e-08	0.438283
116	202766_s_at	FBN1	fibrillin 1	0.451	0.000499	0.0205	0.695	0.000104	0.0173	0.394	7.07e-07	0.000232	0.559	0.000131	0.0185	0.326	5.45e-05	0.00142	0.242	5.12e-09	6.09e-07	0.4445
387	238755_at	RASSF10	Ras association (RalGDS/AF-6) domain family (N-terminal) member 10	0.317	2.26e-05	0.00379	0.535	0.0014	0.0675	0.671	0.0078	0.0565	0.324	0.000213	0.0252	0.421	8.49e-06	0.000464	0.402	1.25e-08	1.22e-06	0.445
430	222784_at	SMOC1	SPARC related modular calcium binding 1	0.347	6.45e-07	0.000691	0.496	1.18e-06	0.00202	0.297	3.57e-08	6.96e-05	0.581	0.000156	0.0206	0.379	1.6e-06	0.000176	0.574	5.87e-07	2.36e-05	0.445667
91	209560_s_at	DLK1	delta-like 1 homolog (Drosophila)	0.434	0.000275	0.0147	0.824	0.00395	0.113	0.396	0.000135	0.00429	0.517	0.000683	0.0494	0.32	1.44e-07	5.09e-05	0.191	2.02e-12	2.17e-09	0.447
168	227361_at	HS3ST3B1	heparan sulfate (glucosamine) 3-O-sulfotransferase 3B1	0.491	0.000489	0.0204	0.825	0.00404	0.114	0.486	2.35e-05	0.00145	0.538	0.00118	0.0674	0.246	8.34e-08	3.66e-05	0.0978	2.81e-12	2.59e-09	0.4473
164	211267_at	HESX1	HESX homeobox 1	0.13	8.44e-05	0.00767	0.365	1.89e-07	0.00105	0.474	0.000455	0.00916	0.753	0.0109	0.214	0.421	0.00226	0.017	0.542	0.000185	0.00202	0.4475
361	232424_at	PRDM16	PR domain containing 16	0.502	0.0153	0.134	0.681	0.00113	0.061	0.499	0.000157	0.00469	0.5	0.000165	0.0215	0.258	6e-07	0.000109	0.278	1.64e-08	1.54e-06	0.453
295	203413_at	NELL2	NEL-like 2 (chicken)	0.514	7.13e-06	0.00215	0.66	5.34e-05	0.0122	0.437	1.56e-06	0.000329	0.498	3.91e-05	0.00842	0.42	7.9e-06	0.00045	0.2	7.75e-12	4.3e-09	0.454833
220	1556378_a_at	LOC440896	uncharacterized LOC440896	0.526	0.000695	0.0248	0.665	7.81e-05	0.0148	0.437	2.24e-06	0.000388	0.926	0.695	0.913	0.0466	1.66e-06	0.000179	0.162	4.49e-12	3.07e-09	0.460433
169	227997_at	IL17RD	interleukin 17 receptor D	0.462	3.41e-05	0.00469	0.563	1.64e-05	0.00641	0.37	9.35e-07	0.00026	0.773	0.00832	0.188	0.372	1.08e-05	0.000539	0.233	6.05e-09	6.88e-07	0.462167
417	202219_at	SLC6A8	solute carrier family 6 (neurotransmitter transporter), member 8	0.518	7.35e-05	0.00713	0.717	0.000298	0.0304	0.636	8.92e-05	0.00331	0.51	0.0004	0.0365	0.239	3.54e-07	8.24e-05	0.156	9.62e-12	4.96e-09	0.462667
66	206731_at	CNKSR2	connector enhancer of kinase suppressor of Ras 2	0.363	7.86e-06	0.00224	0.55	0.00128	0.0646	0.337	1.9e-07	0.00014	0.536	0.000195	0.0242	0.349	2.68e-05	0.000932	0.643	1.38e-06	4.52e-05	0.463
409	202037_s_at	SFRP1	secreted frizzled-related protein 1	0.391	6.99e-05	0.0069	0.676	4.85e-05	0.0117	0.679	0.000302	0.00711	0.545	0.000175	0.0223	0.272	3.47e-06	0.000272	0.221	1.64e-10	4.54e-08	0.464
294	211685_s_at	NCALD	neurocalcin delta	0.399	1.39e-05	0.003	0.504	0.000111	0.0179	0.308	5.46e-05	0.00245	0.616	0.000696	0.0499	0.564	6.06e-05	0.00152	0.401	8.85e-09	9.08e-07	0.465333
461	229866_at	STK32A	serine/threonine kinase 32A	0.448	1.26e-05	0.00283	0.656	0.00353	0.108	0.554	1.15e-05	0.000955	0.39	6.75e-05	0.0122	0.248	1.07e-06	0.000143	0.496	5.27e-07	2.17e-05	0.465333
389	235004_at	RBM24	RNA binding motif protein 24	0.399	0.00138	0.036	0.776	0.0103	0.173	0.601	6.21e-05	0.00268	0.671	0.00167	0.0826	0.175	8.63e-07	0.000129	0.179	1.03e-10	3.23e-08	0.466833
98	206254_at	EGF	epidermal growth factor	0.47	0.00018	0.0118	0.609	0.000976	0.0566	0.555	0.000896	0.014	0.542	0.000931	0.0595	0.234	6.87e-08	3.25e-05	0.405	2.6e-09	3.6e-07	0.469167
223	230889_at	LOC645321	uncharacterized LOC645321	0.531	0.000828	0.0273	0.736	0.0125	0.188	0.55	7.7e-05	0.00303	0.52	0.0015	0.0778	0.201	8.39e-07	0.000127	0.283	4.49e-08	3.23e-06	0.470167
388	208242_at	RAX	retina and anterior neural fold homeobox	0.323	1.05e-05	0.00259	0.63	0.000396	0.0352	0.425	0.000109	0.00376	0.596	0.0137	0.237	0.312	2.33e-07	6.24e-05	0.555	2.88e-06	8e-05	0.4735
216	244744_at	LOC100130502	uncharacterized LOC100130502	0.216	7.54e-06	0.00222	0.44	3.15e-06	0.00307	0.341	3.36e-06	0.000486	0.709	0.0332	0.342	0.372	4.59e-05	0.00128	0.764	0.0269	0.098	0.473667
447	237885_at	SOX21-AS1	SOX21 antisense RNA 1 (head to head)	0.477	1.37e-05	0.00296	0.776	0.00135	0.066	0.64	0.000285	0.00688	0.505	0.00807	0.186	0.189	2.5e-06	0.000228	0.255	2.64e-10	6.61e-08	0.473667
353	208345_s_at	POU3F1	POU class 3 homeobox 1	0.439	0.000354	0.0169	0.776	0.00753	0.153	0.596	0.00159	0.0201	0.509	0.000325	0.0321	0.341	1.1e-05	0.000543	0.213	2.98e-09	4.04e-07	0.479
442	213721_at	SOX2	SRY (sex determining region Y)-box 2	0.448	9.06e-06	0.00242	0.798	0.00649	0.143	0.725	0.000593	0.0108	0.466	2.03e-05	0.00546	0.291	4e-07	8.62e-05	0.166	2.28e-11	9.73e-09	0.482333
100	206114_at	EPHA4	EPH receptor A4	0.483	0.000321	0.016	0.74	0.00129	0.0647	0.483	4.08e-06	0.000539	0.581	0.00145	0.0766	0.359	1.29e-06	0.000157	0.258	3.06e-09	4.12e-07	0.484
72	209618_at	CTNND2	catenin (cadherin-associated protein), delta 2	0.491	0.000166	0.0114	0.737	0.00179	0.0779	0.545	4.52e-05	0.00217	0.621	0.00227	0.0966	0.3	6.74e-07	0.000115	0.232	6.06e-09	6.88e-07	0.487667
285	224772_at	NAV1	neuron navigator 1	0.506	3.89e-05	0.00498	0.724	0.000298	0.0304	0.548	5.17e-06	0.000615	0.635	0.00323	0.115	0.237	7.65e-07	0.000123	0.303	2.4e-09	3.4e-07	0.492167
517	227195_at	ZNF503	zinc finger protein 503	0.457	4.87e-05	0.00568	0.877	0.0787	0.396	0.379	2.03e-07	0.000142	0.63	0.000915	0.0589	0.415	7.67e-05	0.00176	0.196	1.66e-09	2.56e-07	0.492333
346	205501_at	PDE10A	phosphodiesterase 10A	0.478	4.9e-05	0.00568	0.562	1.71e-05	0.00641	0.485	8.9e-06	0.000846	0.584	0.000422	0.0375	0.551	0.000403	0.00522	0.305	5.93e-10	1.12e-07	0.494167
484	1558388_a_at	UG0898H09	uncharacterized LOC643763	0.447	0.00182	0.042	0.91	0.186	0.554	0.447	4.47e-05	0.00216	0.609	0.000706	0.0503	0.261	7.83e-05	0.00179	0.294	3.42e-09	4.46e-07	0.494667
79	206588_at	DAZL	deleted in azoospermia-like	0.0742	5.67e-08	0.000155	0.274	2.99e-05	0.0087	0.418	0.000492	0.00964	0.825	0.0455	0.386	0.603	0.000517	0.00613	0.776	0.000951	0.00735	0.495033
351	213241_at	PLXNC1	plexin C1	0.451	0.000156	0.011	0.633	9.4e-05	0.0162	0.659	0.000398	0.0085	0.691	0.00102	0.0622	0.325	8.64e-06	0.00047	0.213	5.18e-10	1.03e-07	0.495333
260	204663_at	ME3	malic enzyme 3, NADP(+)-dependent, mitochondrial	0.369	8e-06	0.00224	0.865	0.0304	0.27	0.613	2.67e-05	0.00158	0.524	1.96e-05	0.00543	0.318	3.16e-05	0.00102	0.292	1.83e-10	5.03e-08	0.496833
132	238129_s_at	FZD2	frizzled class receptor 2	0.533	9.96e-06	0.00254	0.751	0.000612	0.0446	0.483	1.18e-06	0.000287	0.49	8.06e-05	0.0135	0.341	2.91e-07	7.1e-05	0.407	2.17e-09	3.15e-07	0.500833
173	201124_at	ITGB5	integrin, beta 5	0.405	4.87e-05	0.00568	0.65	0.000218	0.026	0.475	0.000115	0.00388	0.755	0.0336	0.344	0.336	4.45e-06	0.000316	0.395	4.86e-07	2.05e-05	0.502667
85	219696_at	DENND1B	DENN/MADD domain containing 1B	0.475	5.39e-05	0.00599	0.789	0.00268	0.0939	0.327	1.68e-07	0.00014	0.744	0.00417	0.131	0.355	9.69e-07	0.000137	0.329	4.65e-10	9.6e-08	0.503167
438	227697_at	SOCS3	suppressor of cytokine signaling 3	0.557	0.000239	0.0137	0.58	2.7e-05	0.00806	0.438	6.39e-05	0.00272	0.489	0.000278	0.0299	0.575	0.00165	0.0136	0.383	9.88e-09	1e-06	0.503667
35	206209_s_at	CA4	carbonic anhydrase IV	0.451	0.000287	0.015	0.734	0.0274	0.259	1.01	0.9	0.954	0.401	0.000274	0.0296	0.271	1.72e-05	0.000708	0.156	6.07e-10	1.15e-07	0.503833
207	203294_s_at	LMAN1	lectin, mannose-binding, 1	0.455	0.00122	0.0337	0.616	0.000236	0.0272	0.459	1.9e-05	0.00128	0.663	0.0377	0.36	0.453	0.000326	0.00453	0.379	1.22e-08	1.19e-06	0.504167
318	231361_at	NLGN1	neuroligin 1	0.462	0.00044	0.0192	0.759	0.00258	0.0919	0.392	1.07e-05	0.000914	0.892	0.35	0.752	0.267	5.69e-06	0.000371	0.273	3.66e-09	4.69e-07	0.5075
335	222900_at	NRIP3	nuclear receptor interacting protein 3	0.48	0.00217	0.046	0.884	0.304	0.666	0.607	0.00055	0.0103	0.784	0.0321	0.338	0.075	2.63e-05	0.000922	0.217	2.23e-07	1.13e-05	0.507833
474	229302_at	TMEM178A	transmembrane protein 178A	0.477	0.000299	0.0153	0.716	0.000763	0.0504	0.526	0.000119	0.00396	0.65	0.000482	0.04	0.392	3.5e-06	0.000273	0.29	4.37e-10	9.19e-08	0.5085
177	205206_at	KAL1	Kallmann syndrome 1 sequence	0.478	0.000126	0.00956	0.764	0.000699	0.0481	0.9	0.0716	0.233	0.499	0.000124	0.0178	0.284	1.17e-06	0.000149	0.174	4.29e-13	6.52e-10	0.5165
186	231230_at	KCNK10	potassium channel, subfamily K, member 10	0.499	5.67e-05	0.00613	0.714	0.000445	0.0372	0.41	5.98e-07	0.00022	0.715	0.0164	0.258	0.386	3.14e-05	0.00102	0.383	8.06e-09	8.49e-07	0.517833
126	1552388_at	FLJ30901	uncharacterized protein FLJ30901	0.506	2.01e-05	0.00351	0.804	0.0025	0.0906	0.481	2.36e-06	0.000396	0.666	0.00209	0.0934	0.242	6.9e-08	3.25e-05	0.416	3.22e-08	2.57e-06	0.519167
367	212805_at	PRUNE2	prune homolog 2 (Drosophila)	0.52	0.00149	0.0379	0.842	0.00817	0.159	0.57	6.85e-05	0.00282	0.67	0.000558	0.0439	0.201	1.3e-06	0.000157	0.312	1.55e-09	2.41e-07	0.519167
411	223121_s_at	SFRP2	secreted frizzled-related protein 2	0.498	2.73e-05	0.00418	0.82	0.0148	0.201	0.562	2.97e-05	0.00168	0.695	0.00378	0.124	0.264	6.58e-07	0.000115	0.287	5.6e-08	3.83e-06	0.521
479	214774_x_at	TOX3	TOX high mobility group box family member 3	0.619	0.0011	0.0318	0.887	0.0596	0.355	0.619	4.08e-05	0.00203	0.569	0.000958	0.0601	0.225	2.62e-07	6.69e-05	0.233	3.58e-11	1.39e-08	0.525333
53	211559_s_at	CCNG2	cyclin G2	0.547	0.00293	0.0548	0.766	0.00255	0.0913	0.503	1.63e-05	0.00116	0.66	0.00693	0.17	0.33	3.92e-07	8.54e-05	0.347	8.31e-09	8.66e-07	0.5255
458	230482_at	ST6GALNAC5	ST6 (alpha-N-acetyl-neuraminyl-2,3-beta-galactosyl-1,3)-N-acetylgalactosaminide alpha-2,6-sialyltransferase 5	0.518	0.00207	0.0448	0.782	0.000994	0.0573	0.541	0.000155	0.00464	0.712	0.00228	0.0969	0.354	1.15e-05	0.000559	0.249	9.1e-11	2.94e-08	0.526
22	229086_at	C1orf213	chromosome 1 open reading frame 213	0.518	0.00061	0.0232	0.783	0.00765	0.154	0.352	2.06e-06	0.000375	0.802	0.0636	0.433	0.307	7.03e-07	0.000117	0.397	6.02e-07	2.4e-05	0.5265
449	214633_at	SOX3	SRY (sex determining region Y)-box 3	0.523	0.000459	0.0196	0.803	0.0034	0.106	0.493	1.62e-06	0.000335	0.8	0.145	0.573	0.241	5.6e-06	0.000367	0.303	1.97e-07	1.02e-05	0.527167
181	207103_at	KCND2	potassium voltage-gated channel, Shal-related subfamily, member 2	0.411	5.28e-05	0.00592	0.891	0.453	0.773	0.455	3.89e-07	0.000186	0.765	0.0572	0.418	0.237	1.21e-05	0.000574	0.408	8.22e-08	5.15e-06	0.527833
380	206157_at	PTX3	pentraxin 3, long	0.71	0.000768	0.0262	0.611	8.82e-05	0.0158	0.356	4.6e-07	0.000198	0.642	0.00151	0.0778	0.511	4.36e-05	0.00125	0.337	4.74e-10	9.67e-08	0.527833
362	232629_at	PROK2	prokineticin 2	0.352	0.000134	0.00991	0.7	0.00774	0.155	0.752	0.00395	0.0362	0.521	8.59e-05	0.0141	0.304	1.06e-05	0.000531	0.542	4.68e-07	2e-05	0.5285
80	219763_at	DENND1A	DENN/MADD domain containing 1A	0.383	8.31e-07	0.00081	0.538	4.21e-06	0.00327	0.424	6.42e-07	0.000225	0.518	0.000448	0.0385	0.665	0.001	0.00968	0.654	1.07e-05	0.00022	0.530333
179	203845_at	KAT2B	K(lysine) acetyltransferase 2B	0.503	0.000127	0.0096	0.8	0.00472	0.124	0.378	4.59e-05	0.00219	0.827	0.0455	0.386	0.37	6.76e-07	0.000115	0.34	1.09e-08	1.1e-06	0.536333
152	227059_at	GPC6	glypican 6	0.571	0.000747	0.0258	0.634	0.000243	0.0274	0.407	4.61e-06	0.000577	0.792	0.0117	0.222	0.414	1.2e-05	0.000572	0.431	8.08e-09	8.49e-07	0.5415
225	209866_s_at	LPHN3	latrophilin 3	0.535	1.17e-05	0.00272	0.682	0.000121	0.0189	0.485	6.78e-07	0.000231	0.687	0.000711	0.0505	0.571	3.36e-05	0.00106	0.293	3.07e-10	7.36e-08	0.542167
204	230865_at	LIX1	Lix1 homolog (chicken)	0.51	8.19e-06	0.00227	0.8	0.00366	0.109	0.413	7.88e-07	0.000242	0.709	0.00469	0.139	0.576	0.000852	0.00865	0.254	7.23e-11	2.41e-08	0.543667
200	1563899_at	LCTL	lactase-like	0.518	1.25e-05	0.00283	0.575	4.37e-05	0.011	0.556	1.36e-05	0.00105	0.766	0.069	0.446	0.445	5.51e-05	0.00143	0.405	1.05e-08	1.06e-06	0.544167
282	224823_at	MYLK	myosin light chain kinase	0.521	0.000304	0.0155	0.661	8.54e-05	0.0155	0.631	0.000103	0.00361	0.645	0.000797	0.0544	0.5	8.07e-06	0.000453	0.307	4.73e-10	9.67e-08	0.544167
213	228647_at	LOC100049716	uncharacterized LOC100049716	0.481	2.59e-06	0.00135	0.896	0.293	0.656	0.546	0.000239	0.00615	0.581	0.00986	0.204	0.328	3.95e-06	0.000295	0.435	3.06e-07	1.43e-05	0.5445
506	205883_at	ZBTB16	zinc finger and BTB domain containing 16	0.63	0.000222	0.0131	0.757	0.000915	0.0551	0.25	1.84e-08	5.24e-05	0.739	0.0192	0.274	0.395	4.49e-06	0.000318	0.508	1.65e-05	0.000308	0.5465
10	202986_at	ARNT2	aryl-hydrocarbon receptor nuclear translocator 2	0.576	6.06e-05	0.00631	0.667	6.94e-05	0.014	0.647	0.000597	0.0108	0.59	0.000308	0.0314	0.485	1.56e-05	0.000669	0.355	7.99e-10	1.41e-07	0.553333
99	203829_at	ELP4	elongator acetyltransferase complex subunit 4	0.471	0.000314	0.0157	0.969	0.672	0.886	0.586	0.000342	0.00773	0.681	0.00118	0.0673	0.315	1.47e-07	5.15e-05	0.299	4.42e-10	9.21e-08	0.5535
390	223468_s_at	RGMA	repulsive guidance molecule family member a	0.559	1.43e-05	0.003	0.817	0.00611	0.138	0.728	0.000948	0.0145	0.482	5.05e-05	0.0101	0.372	3.3e-06	0.000269	0.368	8.28e-10	1.45e-07	0.554333
153	205814_at	GRM3	glutamate receptor, metabotropic 3	0.435	8.24e-06	0.00227	0.824	0.0105	0.174	0.781	0.00304	0.0306	0.492	0.00028	0.0299	0.505	0.000811	0.00835	0.302	4.73e-09	5.75e-07	0.5565
124	218980_at	FHOD3	formin homology 2 domain containing 3	0.529	1.03e-05	0.00257	0.709	0.000148	0.0212	0.672	0.000762	0.0126	0.633	0.000606	0.0465	0.492	0.000189	0.00315	0.316	7.46e-10	1.34e-07	0.5585
78	217028_at	CXCR4	chemokine (C-X-C motif) receptor 4	0.77	0.0055	0.0779	0.887	0.129	0.478	0.558	9e-06	0.000849	0.484	2.35e-05	0.00603	0.452	7.82e-05	0.00179	0.202	1.27e-10	3.74e-08	0.558833
105	209589_s_at	EPHB2	EPH receptor B2	0.511	2.61e-05	0.00412	0.626	7.1e-05	0.0141	0.737	0.000469	0.00934	0.533	0.000249	0.0278	0.571	3.22e-05	0.00103	0.383	1.07e-09	1.75e-07	0.560167
520	226676_at	ZNF521	zinc finger protein 521	0.602	0.000109	0.00886	0.756	0.00058	0.0434	0.536	2.91e-06	0.000441	0.687	0.000666	0.0487	0.384	4.01e-06	0.000298	0.4	5.53e-10	1.07e-07	0.560833
298	210631_at	NF1	neurofibromin 1	0.587	0.000107	0.00872	0.674	0.0287	0.264	0.409	3.46e-06	0.000495	0.846	0.181	0.614	0.353	2.78e-06	0.000243	0.535	1.27e-07	7.25e-06	0.567333
60	203441_s_at	CDH2	cadherin 2, type 1, N-cadherin (neuronal)	0.591	0.00095	0.0292	0.814	0.00362	0.108	0.617	0.000571	0.0106	0.647	0.0487	0.393	0.342	3.41e-06	0.000272	0.427	4.49e-07	1.94e-05	0.573
336	213661_at	PAMR1	peptidase domain containing associated with muscle regeneration 1	0.525	8.16e-05	0.00755	0.945	0.439	0.764	0.615	9.63e-05	0.00346	0.804	0.0224	0.294	0.283	6.77e-06	0.000408	0.281	1.88e-10	5.15e-08	0.5755
508	231899_at	ZC3H12C	zinc finger CCCH-type containing 12C	0.571	0.000123	0.0094	0.757	0.00216	0.0847	0.455	2.76e-06	0.000423	0.869	0.127	0.55	0.465	5.65e-06	0.00037	0.362	4.02e-09	5.05e-07	0.579833
326	229092_at	NR2F2	nuclear receptor subfamily 2, group F, member 2	0.591	0.00111	0.032	0.772	0.0233	0.244	0.327	9.24e-06	0.000862	0.711	0.00246	0.101	0.564	0.000128	0.00243	0.515	5.13e-05	0.000739	0.58
440	204914_s_at	SOX11	SRY (sex determining region Y)-box 11	0.574	0.000522	0.0212	0.746	0.000531	0.0414	0.481	1.49e-06	0.000319	0.738	0.00532	0.148	0.374	1.04e-06	0.000141	0.568	9.51e-08	5.79e-06	0.580167
46	232989_s_at	CCDC136	coiled-coil domain containing 136	0.518	8.66e-05	0.00783	0.86	0.164	0.526	0.731	0.00408	0.037	0.583	0.00502	0.143	0.375	2.81e-05	0.000959	0.448	8.67e-08	5.37e-06	0.585833
47	220887_at	CCDC177	coiled-coil domain containing 177	0.46	3.51e-05	0.00474	0.785	0.00145	0.0683	0.578	1.03e-05	0.000901	0.732	0.0128	0.231	0.449	1.03e-05	0.000526	0.512	1.19e-08	1.17e-06	0.586
502	227020_at	YPEL2	yippee-like 2 (Drosophila)	0.73	0.00403	0.0653	0.885	0.195	0.562	0.439	5.57e-06	0.000638	0.62	0.000372	0.0348	0.477	3.12e-06	0.000259	0.368	8.47e-09	8.79e-07	0.5865
1	213353_at	ABCA5	ATP-binding cassette, sub-family A (ABC1), member 5	0.622	0.00231	0.0476	0.979	0.73	0.91	0.425	1.46e-06	0.000314	0.884	0.131	0.555	0.321	6.6e-06	0.000402	0.289	3.22e-09	4.27e-07	0.586667
234	230863_at	LRP2	low density lipoprotein receptor-related protein 2	0.547	9.81e-05	0.00833	0.68	8.81e-05	0.0158	0.505	1.4e-05	0.00106	0.627	0.000294	0.0309	0.82	0.154	0.333	0.343	1.58e-09	2.44e-07	0.587
401	228176_at	S1PR3	sphingosine-1-phosphate receptor 3	0.367	1.51e-05	0.00306	0.447	5.34e-05	0.0122	0.374	4.92e-05	0.00229	0.962	0.648	0.896	0.93	0.457	0.659	0.445	1.62e-05	0.000303	0.5875
75	201372_s_at	CUL3	cullin 3	0.491	1.61e-05	0.00315	0.745	0.0236	0.245	0.5	3.48e-05	0.00184	0.811	0.0787	0.468	0.373	1.75e-06	0.000184	0.617	9.7e-06	0.000204	0.5895
309	1557059_at	NIFK-AS1	NIFK antisense RNA 1	0.527	0.000217	0.0129	0.65	0.000338	0.0323	0.446	1.73e-05	0.0012	0.858	0.0757	0.462	0.34	8.71e-05	0.0019	0.717	7.64e-05	0.001	0.589667
121	208449_s_at	FGF8	fibroblast growth factor 8 (androgen-induced)	0.45	0.000912	0.0287	0.697	0.000668	0.047	0.504	0.00208	0.0239	0.776	0.0459	0.386	0.591	0.00671	0.0367	0.534	0.000195	0.0021	0.592
384	206636_at	RASA2	RAS p21 protein activator 2	0.605	0.000622	0.0234	0.86	0.0953	0.426	0.634	3.57e-05	0.00186	0.558	0.000934	0.0596	0.436	5.58e-06	0.000367	0.466	4.57e-07	1.96e-05	0.593167
236	232856_at	LRRC55	leucine rich repeat containing 55	0.529	0.000347	0.0166	0.596	0.000102	0.0172	0.596	0.000149	0.00455	0.5	8.43e-06	0.0031	0.561	0.000694	0.00749	0.781	0.00636	0.0325	0.593833
308	236270_at	NFATC4	nuclear factor of activated T-cells, cytoplasmic, calcineurin-dependent 4	0.594	0.00159	0.0392	0.674	0.000268	0.0286	0.613	0.000123	0.00404	0.752	0.0127	0.23	0.367	1.65e-06	0.000178	0.57	1.29e-06	4.3e-05	0.595
165	209806_at	HIST1H2BK	histone cluster 1, H2bk	0.576	4.08e-05	0.00512	0.647	0.000132	0.0198	0.469	6.86e-06	0.000723	0.833	0.0515	0.401	0.478	5.9e-05	0.00149	0.568	1.48e-06	4.74e-05	0.595167
432	227408_s_at	SNX25	sorting nexin 25	0.66	0.000131	0.00975	0.774	0.00192	0.0806	0.741	0.000409	0.00862	0.564	7.24e-05	0.0127	0.533	0.000106	0.00215	0.322	2.47e-10	6.31e-08	0.599
38	215259_s_at	CADM4	cell adhesion molecule 4	0.646	0.00138	0.0361	0.783	0.00273	0.0943	0.507	4.97e-06	0.000601	0.753	0.0418	0.374	0.417	7.05e-05	0.00167	0.491	1.33e-07	7.48e-06	0.5995
491	244133_at	USP49	ubiquitin specific peptidase 49	0.614	0.000308	0.0156	0.902	0.0723	0.383	0.735	0.00409	0.037	0.602	0.0247	0.304	0.406	1.14e-06	0.000147	0.347	1.46e-09	2.3e-07	0.601
13	213197_at	ASTN1	astrotactin 1	0.541	0.00252	0.0501	0.651	0.000113	0.018	0.543	8.38e-06	0.000814	1.01	0.902	0.977	0.31	1.02e-05	0.000525	0.566	2.64e-07	1.28e-05	0.6035
187	221901_at	KIAA1644	KIAA1644	0.712	0.00508	0.0749	0.503	1.17e-06	0.00202	0.659	0.00216	0.0244	0.543	0.00011	0.0165	0.511	3.59e-05	0.0011	0.705	0.000124	0.00147	0.6055
416	238029_s_at	SLC16A14	solute carrier family 16, member 14	0.596	0.000314	0.0157	0.603	1.53e-05	0.00622	0.595	0.00072	0.0122	0.731	0.00289	0.109	0.711	0.00288	0.0201	0.406	4.12e-09	5.13e-07	0.607
523	1569241_a_at	ZNF93	zinc finger protein 93	0.653	0.000227	0.0133	0.76	0.0143	0.198	0.578	0.000141	0.00439	0.794	0.0538	0.409	0.338	8.33e-07	0.000127	0.525	7.38e-07	2.79e-05	0.608
194	237444_at	KIF13A	kinesin family member 13A	0.594	0.000738	0.0256	0.751	0.00195	0.0812	0.788	0.0272	0.126	0.572	0.000707	0.0503	0.418	8.36e-07	0.000127	0.526	4.4e-06	0.000111	0.608167
114	229247_at	FBLN7	fibulin 7	0.615	0.000212	0.0129	0.65	4.13e-05	0.0107	0.49	2.39e-05	0.00147	0.574	0.00149	0.0774	0.695	0.00314	0.0214	0.626	1.55e-05	0.000292	0.608333
399	206306_at	RYR3	ryanodine receptor 3	0.663	0.000309	0.0156	0.854	0.0336	0.282	0.656	0.00034	0.00772	0.625	0.00069	0.0497	0.389	4.79e-05	0.00132	0.496	2.38e-07	1.18e-05	0.613833
452	212558_at	SPRY1	sprouty homolog 1, antagonist of FGF signaling (Drosophila)	0.621	0.00435	0.0681	0.994	0.93	0.979	0.776	0.0884	0.264	0.505	0.000155	0.0205	0.548	0.000102	0.0021	0.241	1.99e-11	8.7e-09	0.614167
62	217574_at	CDH8	cadherin 8, type 2	0.639	0.000382	0.0177	0.831	0.00583	0.136	0.638	0.000156	0.00466	0.717	0.0122	0.227	0.503	2.57e-05	0.00091	0.362	2.94e-08	2.4e-06	0.615
172	222963_s_at	IL1RAPL1	interleukin 1 receptor accessory protein-like 1	0.616	0.00284	0.0538	0.768	0.0225	0.24	0.587	0.000265	0.00658	0.736	0.118	0.538	0.395	8e-06	0.000452	0.623	7.53e-06	0.000167	0.620833
21	1561985_at	C14orf39	chromosome 14 open reading frame 39	0.447	0.000186	0.0119	0.482	1.27e-05	0.00569	0.342	8.6e-06	0.000827	1.45	0.00873	0.191	0.338	0.000422	0.00537	0.7	0.0119	0.0528	0.6265
229	211596_s_at	LRIG1	leucine-rich repeats and immunoglobulin-like domains 1	0.586	5.43e-05	0.00602	0.844	0.00847	0.161	0.968	0.532	0.737	0.548	0.000101	0.0157	0.504	9.67e-06	0.000508	0.314	5.93e-11	2.08e-08	0.627333
376	236456_at	PTPN5	protein tyrosine phosphatase, non-receptor type 5 (striatum-enriched)	0.58	0.000147	0.0106	0.829	0.0147	0.2	0.6	0.000337	0.00768	0.657	0.00274	0.107	0.631	0.00171	0.014	0.467	8.77e-09	9.04e-07	0.627333
515	226113_at	ZNF436	zinc finger protein 436	0.63	0.000486	0.0204	0.715	0.00201	0.0819	0.494	0.000129	0.00414	0.746	0.012	0.225	0.59	0.000394	0.00516	0.591	4.77e-07	2.02e-05	0.627667
428	239271_at	SMAD2	SMAD family member 2	0.531	0.00308	0.0566	0.845	0.0447	0.315	0.627	0.000147	0.00452	0.661	0.017	0.262	0.49	0.000964	0.00942	0.616	9.13e-05	0.00115	0.628333
89	221886_at	DENND2A	DENN/MADD domain containing 2A	0.658	0.000611	0.0232	0.696	0.00131	0.065	0.479	1.46e-05	0.00108	0.808	0.18	0.612	0.496	3.08e-05	0.00101	0.64	0.00379	0.0218	0.6295
463	209197_at	SYT11	synaptotagmin XI	0.624	0.000108	0.00877	0.735	0.00107	0.0593	0.591	4.5e-05	0.00217	0.833	0.144	0.572	0.513	6.81e-05	0.00164	0.484	1.45e-06	4.66e-05	0.63
509	232911_at	ZFP14	ZFP14 zinc finger protein	0.586	7.35e-05	0.00713	0.771	0.00531	0.13	0.571	0.000148	0.00453	0.821	0.101	0.51	0.402	1.97e-05	0.000767	0.649	1.95e-05	0.000348	0.633333
237	212976_at	LRRC8B	leucine rich repeat containing 8 family, member B	0.563	0.0015	0.038	0.921	0.304	0.665	0.657	0.000363	0.00798	0.908	0.231	0.661	0.356	3.7e-05	0.00113	0.396	8.23e-09	8.58e-07	0.6335
219	1561198_at	LOC100506127	putative uncharacterized protein FLJ37770-like	0.557	6.23e-05	0.00644	0.8	0.0178	0.219	0.593	0.00161	0.0202	0.898	0.544	0.856	0.369	1.7e-05	0.000705	0.587	2.64e-07	1.28e-05	0.634
95	214036_at	EFNA5	ephrin-A5	0.628	9.02e-05	0.00793	0.71	0.00023	0.0269	0.599	9.82e-06	0.000891	0.741	0.00274	0.107	0.564	2.08e-05	0.000792	0.578	5.52e-08	3.77e-06	0.636667
377	203029_s_at	PTPRN2	protein tyrosine phosphatase, receptor type, N polypeptide 2	0.631	0.000638	0.0237	0.754	0.0028	0.0957	0.812	0.0328	0.142	0.651	0.000317	0.0317	0.587	0.000837	0.00854	0.389	4.91e-07	2.06e-05	0.637333
277	210409_at	MLLT4-AS1	MLLT4 antisense RNA 1 (head to head)	0.636	0.00182	0.0421	0.877	0.125	0.474	0.665	0.000239	0.00615	0.716	0.00226	0.0966	0.569	6.61e-05	0.00161	0.364	2.18e-08	1.9e-06	0.637833
130	244419_at	FRZB	frizzled-related protein	0.577	0.000324	0.016	0.878	0.179	0.545	0.682	0.00155	0.0198	0.631	0.00043	0.0378	0.602	0.000894	0.00893	0.463	7.96e-08	5.01e-06	0.638833
248	210302_s_at	MAB21L2	mab-21-like 2 (C. elegans)	0.395	0.0171	0.142	1.14	0.185	0.553	0.316	6.56e-05	0.00276	1.48	0.00203	0.0916	0.0389	7.67e-06	0.000442	0.475	3.7e-05	0.000571	0.640817
256	228448_at	MAP6	microtubule-associated protein 6	0.482	0.00211	0.0452	0.487	1.41e-05	0.00603	1.07	0.458	0.681	0.795	0.0173	0.264	0.449	0.000638	0.00707	0.572	6.17e-07	2.44e-05	0.6425
125	219522_at	FJX1	four jointed box 1 (Drosophila)	0.623	0.00146	0.0374	0.863	0.0199	0.228	0.634	0.000341	0.00772	0.876	0.193	0.626	0.474	5.82e-06	0.000375	0.387	1e-08	1.01e-06	0.642833
497	223472_at	WHSC1	Wolf-Hirschhorn syndrome candidate 1	0.631	0.000642	0.0237	0.782	0.00108	0.0596	0.612	4.26e-05	0.00209	0.777	0.0468	0.388	0.433	2.41e-06	0.000223	0.628	1.47e-05	0.000281	0.643833
28	65472_at	C2orf68	chromosome 2 open reading frame 68	0.64	0.000902	0.0285	0.874	0.224	0.592	0.618	0.000329	0.00755	0.877	0.264	0.687	0.336	2.06e-06	0.000203	0.519	3.99e-07	1.76e-05	0.644
141	234192_s_at	GKAP1	G kinase anchoring protein 1	0.651	0.0022	0.0464	0.939	0.391	0.731	0.597	0.000122	0.00403	0.811	0.0623	0.431	0.546	0.000107	0.00216	0.325	1.19e-09	1.92e-07	0.644833
3	204639_at	ADA	adenosine deaminase	0.564	4.31e-05	0.00526	0.57	2.96e-05	0.00864	0.877	0.087	0.261	0.744	0.0173	0.264	0.595	0.000315	0.00443	0.525	1.43e-08	1.36e-06	0.645833
252	1563209_a_at	MACROD2	MACRO domain containing 2	0.665	0.000617	0.0233	0.747	0.00107	0.0593	0.55	1.01e-05	0.000896	0.601	0.0014	0.075	0.617	0.000533	0.00625	0.698	4.48e-05	0.000663	0.646333
478	229452_at	TMEM88	transmembrane protein 88	0.658	0.000215	0.0129	0.916	0.122	0.468	0.612	1.45e-05	0.00108	0.743	0.0114	0.219	0.515	2.13e-05	0.000806	0.438	5.85e-08	3.96e-06	0.647
145	225706_at	GLCCI1	glucocorticoid induced transcript 1	0.616	4.72e-05	0.00559	0.831	0.00833	0.16	0.631	4.12e-05	0.00204	0.762	0.00475	0.14	0.582	3.86e-05	0.00116	0.47	1.13e-08	1.12e-06	0.648667
383	206039_at	RAB33A	RAB33A, member RAS oncogene family	0.455	2.09e-05	0.0036	0.666	0.000182	0.0233	0.538	0.000411	0.00864	0.798	0.0302	0.33	0.649	0.00028	0.00409	0.788	0.00392	0.0223	0.649
513	220117_at	ZNF385D	zinc finger protein 385D	0.625	0.00178	0.0415	1.29	0.0182	0.22	0.46	2.16e-05	0.00138	0.764	0.0276	0.319	0.389	9.19e-05	0.00196	0.376	2.11e-06	6.28e-05	0.650667
9	235635_at	ARHGAP5	Rho GTPase activating protein 5	0.599	0.00137	0.036	0.844	0.0392	0.3	0.549	1.7e-05	0.00119	0.879	0.146	0.574	0.454	1.51e-05	0.000657	0.599	5.08e-07	2.11e-05	0.654
244	1556488_s_at	MAATS1	MYCBP-associated, testis expressed 1	0.56	0.000904	0.0285	1.12	0.145	0.502	0.646	0.000509	0.00986	0.774	0.0192	0.274	0.48	8.08e-05	0.00182	0.346	2.21e-09	3.21e-07	0.654333
17	1558143_a_at	BCL2L11	BCL2-like 11 (apoptosis facilitator)	0.67	0.00206	0.0448	0.901	0.196	0.563	0.738	0.00814	0.0581	0.628	0.00212	0.0935	0.568	0.000148	0.00268	0.422	4.41e-10	9.21e-08	0.6545
135	227524_at	FZD3	frizzled class receptor 3	0.704	0.00153	0.0384	0.785	0.00134	0.0657	0.576	6.74e-06	0.000714	0.819	0.0432	0.378	0.462	1.6e-05	0.000682	0.59	6.29e-07	2.48e-05	0.656
356	228494_at	PPP1R9A	protein phosphatase 1, regulatory subunit 9A	0.671	0.00192	0.0431	0.88	0.0358	0.29	0.66	6.94e-05	0.00284	0.85	0.0875	0.486	0.428	7.76e-06	0.000445	0.451	5.62e-09	6.5e-07	0.656667
180	200049_at	KAT7	K(lysine) acetyltransferase 7	0.611	0.000889	0.0283	0.697	0.000455	0.0374	0.664	0.000391	0.0084	0.869	0.099	0.506	0.459	1.96e-06	0.000198	0.663	0.00015	0.00171	0.6605
315	225921_at	NIN	ninein (GSK3B interacting protein)	0.728	0.00162	0.0395	0.758	0.000471	0.038	0.593	1.37e-05	0.00105	0.702	0.00109	0.0644	0.586	4.65e-05	0.0013	0.599	2.9e-07	1.38e-05	0.661
31	1553133_at	C9orf72	chromosome 9 open reading frame 72	0.662	9.57e-05	0.00821	0.785	0.00305	0.1	0.5	6.2e-06	0.000676	0.831	0.0847	0.481	0.623	0.00122	0.0111	0.574	4.41e-06	0.000112	0.6625
454	227925_at	ST3GAL4-AS1	ST3GAL4 antisense RNA 1 (head to head)	0.736	0.03	0.189	0.643	0.00268	0.0939	0.55	0.000112	0.00382	0.822	0.0538	0.409	0.463	0.000749	0.00789	0.786	0.003	0.0181	0.666667
392	200962_at	RPL31	ribosomal protein L31	0.623	0.000883	0.0282	0.821	0.00818	0.159	0.547	2.32e-05	0.00144	0.899	0.204	0.635	0.393	1.29e-05	0.000595	0.727	6.03e-05	0.000835	0.668333
382	235634_at	PURG	purine-rich element binding protein G	0.643	0.00135	0.0356	0.791	0.00132	0.0651	0.592	3.44e-05	0.00182	0.805	0.0151	0.249	0.56	2.67e-05	0.00093	0.623	1.86e-06	5.68e-05	0.669
161	230664_at	H2BFXP	H2B histone family, member X, pseudogene	0.677	0.000988	0.0298	0.733	0.000513	0.0405	0.579	2.99e-05	0.00169	0.845	0.0499	0.397	0.553	4.21e-05	0.00123	0.633	6.25e-06	0.000145	0.67
58	229184_at	CCNT2	cyclin T2	0.638	0.000332	0.0163	0.824	0.0272	0.258	0.507	4.8e-05	0.00225	0.947	0.475	0.821	0.457	8.08e-05	0.00182	0.651	0.000101	0.00126	0.670667
255	220302_at	MAK	male germ cell-associated kinase	0.556	3.16e-05	0.00449	0.964	0.696	0.896	0.494	5.93e-06	0.000658	0.915	0.361	0.76	0.47	0.000193	0.0032	0.626	1.52e-06	4.84e-05	0.670833
422	229491_at	SLC9B2	solute carrier family 9, subfamily B (NHA2, cation proton antiporter 2), member 2	0.695	0.00257	0.0508	0.623	0.000119	0.0187	0.536	3.73e-05	0.00192	0.89	0.322	0.73	0.406	3.11e-05	0.00102	0.895	0.0507	0.154	0.674167
24	1558508_a_at	C1orf53	chromosome 1 open reading frame 53	0.507	3.43e-05	0.00469	0.986	0.871	0.959	0.54	0.000129	0.00416	1.28	0.0502	0.398	0.303	1.56e-06	0.000174	0.431	1.64e-08	1.54e-06	0.6745
371	209815_at	PTCH1	patched 1	0.865	0.0496	0.244	0.822	0.0188	0.224	0.701	0.000918	0.0142	0.606	0.00042	0.0374	0.535	2.42e-05	0.000879	0.54	1.14e-07	6.66e-06	0.678167
195	219961_s_at	KIZ	kizuna centrosomal protein	0.607	0.000959	0.0293	0.737	0.00276	0.0951	0.644	0.000177	0.00503	0.915	0.344	0.747	0.59	0.000274	0.00404	0.598	4.83e-07	2.04e-05	0.681833
68	209883_at	COLGALT2	collagen beta(1-O)galactosyltransferase 2	0.561	1.27e-05	0.00283	0.585	1.9e-05	0.00683	0.441	5.37e-07	0.000208	1.18	0.162	0.592	0.492	0.000185	0.00311	0.833	0.011	0.0496	0.682
203	1556414_at	LINC00515	long intergenic non-protein coding RNA 515	0.559	0.000116	0.00908	0.889	0.335	0.69	0.514	2.63e-05	0.00156	1.03	0.753	0.933	0.438	9.78e-06	0.000512	0.662	1.4e-05	0.000272	0.682
110	214012_at	ERAP1	endoplasmic reticulum aminopeptidase 1	0.599	0.00168	0.0402	0.813	0.162	0.524	0.646	0.00276	0.0287	0.91	0.446	0.807	0.484	2.5e-05	0.000893	0.641	1.46e-05	0.000281	0.682167
469	204872_at	TLE4	transducin-like enhancer of split 4	0.73	0.00276	0.0529	0.863	0.0349	0.287	0.661	6.37e-05	0.00272	0.856	0.0849	0.481	0.542	3.23e-05	0.00104	0.447	2.42e-07	1.19e-05	0.683167
217	1554609_at	LOC100287896	uncharacterized LOC100287896	0.649	0.000209	0.0128	0.772	0.0139	0.196	0.615	0.000363	0.00799	0.962	0.665	0.902	0.5	0.00019	0.00316	0.631	7.21e-07	2.75e-05	0.688167
268	204153_s_at	MFNG	MFNG O-fucosylpeptide 3-beta-N-acetylglucosaminyltransferase	0.517	1.93e-05	0.00339	0.646	0.000708	0.0484	0.927	0.295	0.535	0.761	0.0119	0.224	0.63	0.00025	0.00378	0.66	7.51e-06	0.000167	0.690167
339	231726_at	PCDHB14	protocadherin beta 14	0.639	0.000489	0.0204	0.845	0.119	0.464	0.627	0.000348	0.00781	0.917	0.265	0.688	0.664	0.000857	0.00868	0.52	2.42e-06	7e-05	0.702
345	228905_at	PCM1	pericentriolar material 1	0.666	0.000133	0.00986	0.89	0.061	0.359	0.557	1e-05	0.000894	0.894	0.24	0.669	0.623	0.00041	0.00528	0.677	0.000382	0.0036	0.717833
																						#DIV/0!
																						#DIV/0!

## Sheet: HDACi consensus_GO_UP-sheet 4
	id	term	Annotated	#Annotated	Significant	#Significant	p_Value	superordinated biological process
1	GO:0045944	positive regulation of transcription from RNA polymerase II promoter	AAMDC, AATF, ABHD14B, ABLIM1, ABLIM2, ABLIM3, ABRA, ACVR1, ACVR1B, ACVRL1, ADCYAP1, ADIRF, ADRB2, AGRN, AHI1, AHR, AIRE, AKIRIN2, AKNA, AKT1, ALX1, ALX4, ANKRD1, APP, AR, ARF4, ARHGEF2, ARID3A, ARID3B, ARID5A, ARMCX3, ARNT, ARNT2, ARNTL, ARNTL2, ARRB1, ASCL1, ASH2L, ASXL1, ASXL2, ATF1, ATF2, ATF3, ATF4, ATF5, ATF6, ATOH1, ATRX, ATXN1, ATXN7, BACH1, BARHL1, BARX2, BCAS3, BCL11A, BCL11B, BCL2L12, B…	834	ALX1, ANKRD1, ARRB1, BCL11A, BMP2, BMP4, BMP5, BMP7, CDON, CEBPB, ELF3, ELK3, EPCAM, ETS1, F2RL1, FOXC1, FOXD3, FOXH1, FOXO1, GATA2, GATA3, GREM1, GRHL3, HEY2, IFI16, IGF2, ITGA8, KLF5, MEF2C, MEOX1, MSX1, MYCN, NANOG, NOG, PAX3, PAX7, PITX2, PLSCR1, PPARGC1B, SMARCA2, SOX10, SOX8, STAT6, TFAP2A, TFAP2B, TFAP2C, THRB, TWIST1, ZIC3, ZNF750	50	7.1091e-05	General cellular function/signaling
4	GO:0090090	negative regulation of canonical Wnt signaling pathway	AES, AMER1, AMER2, ANKRD6, APC, APC2, AXIN1, AXIN2, BICC1, BMP2, CAV1, CBY1, CDH1, CDH2, CTHRC1, CYLD, DAB2, DAB2IP, DACT1, DACT3, DDIT3, DKK1, DKK2, DKK3, DRAXIN, EGR1, FRZB, FUZ, FZD1, FZD6, G3BP1, GLI1, GLI3, GPC3, GREM1, GSK3A, GSK3B, HDAC2, INVS, ISL1, LATS1, LATS2, LEF1, LIMD1, LRP4, LZTS2, MAD2L2, MAPK14, MCC, MESP1, MLLT3, NKD1, NKD2, NKX2-5, NOG, NOTCH1, NPHP3, NPHP4, PFDN5, PPP2R3A, PRI…	90	AMER2, BMP2, CDH1, CTHRC1, DACT1, GREM1, MCC, NKD1, NOG, SNAI2, SOX10, WNT4	12	0.0068458	General cellular function/signaling
5	GO:0000122	negative regulation of transcription from RNA polymerase II promoter	AEBP1, AEBP2, AES, AHR, AHRR, AJUBA, AKIRIN2, ALX1, ANKRD1, ANKRD33, ARID1A, ARX, ASCL2, ASXL1, ASXL2, ATF3, ATN1, ATRX, AURKB, BACH1, BACH2, BARX2, BATF3, BCL11A, BCL6, BCL6B, BCOR, BEND6, BHLHE40, BHLHE41, BMP2, BMP4, BPTF, C1QBP, CALR, CAV1, CBX2, CBX4, CBX6, CBX7, CBX8, CC2D1A, CC2D1B, CCND1, CD36, CDC73, CDKN1C, CDX2, CDX4, CEBPA, CELA1, CGGBP1, CHCHD3, CIITA, CITED2, CNOT1, CNOT2, COPS2, CP…	602	ALX1, ANKRD1, BCL11A, BHLHE40, BMP2, BMP4, DACT1, EDN1, EDNRB, EFNA1, FOXD3, FOXH1, FOXO1, GATA2, GATA3, HEY2, IFI16, KLF5, MEF2C, MSX1, MSX2, NANOG, NOG, PAX3, PITX2, SMARCA2, SNAI2, STAT6, TFAP2A, TFAP2B, TFAP2C, THRB, TRPS1, TWIST1, ZHX2	35	0.0068458	General cellular function/signaling
9	GO:0071407	cellular response to organic cyclic compound	AACS, AANAT, ABCA1, ABL1, ACVR1, ADAR, ADCY6, ADCYAP1, ADIPOQ, AGO2, AGTR2, AKAP13, AKAP6, AKAP7, AKR1C3, ALPL, ANKRD1, ANXA1, AOC1, APEX1, APLP1, APOE, AQP1, AQP4, AQP8, AQP9, AR, ARG1, ASS1, ATP2B4, AXIN1, AXIN2, BAD, BCAS3, BCDIN3D, BLM, BMP2, BMP4, BMP7, BRCA1, BTRC, CASP8, CASP9, CASQ2, CCDC62, CCL2, CCL5, CCNB1, CDH1, CDKN1B, CEBPA, CFTR, CHEK1, CIITA, CPS1, CRH, CRHBP, CTNNA1, CTNNB1, CYBA…	288	ANKRD1, ASS1, BMP2, BMP4, BMP7, CASP8, CDH1, CYP1B1, GABRB2, GABRB3, GNAS, KLF5, MEF2C, MSX1, MSX2, PDE3A, SERPINB9, SLC16A1, SNAI2, STC1, THRB	21	0.013165	General cellular function/signaling
16	GO:0070374	positive regulation of ERK1 and ERK2 cascade	ABCA7, ACKR3, ADCYAP1, ADRA1A, ALOX15, ANGPT1, ARRB1, ARRB2, ATP6AP1, BMP2, BMP4, BMPER, BRAF, C5AR1, C5AR2, CCL19, CCL21, CCR1, CCR7, CD44, CD74, CHI3L1, CIB1, CSF1R, CTGF, CYSLTR2, DCC, DRD2, EDNRA, EGFR, ERBB4, F2R, F2RL1, FBXW7, FFAR4, FGA, FGB, FGF10, FGF18, FGF19, FGF2, FGF20, FGF21, FGF23, FGF4, FGFR2, FGFR3, FGFR4, FGG, FLT4, GAREM, GAS6, GCG, GCNT2, GLIPR2, GPER1, GPR183, GPR55, HMGCR, H…	110	ANGPT1, ARRB1, BMP2, BMP4, BMPER, DCC, EDNRA, F2RL1, NRP1, PDGFA, PDGFRA, PRKCA	12	0.013165	General cellular function/signaling
22	GO:0014068	positive regulation of phosphatidylinositol 3-kinase signaling	ADORA3, AGT, ANGPT1, CAT, CBL, CCL5, CSF3, ERBB3, F2, F2R, F2RL1, FGFR1, FGR, FLT1, FLT3, GH1, GPER1, HAX1, HCLS1, HCST, HGF, IGF1, INS, JAK2, KDR, KIT, MYOC, NEDD4, NKX3-1, NTRK2, PDGFA, PDGFB, PDGFRA, PDGFRB, PIK3AP1, PLXNB1, PPARD, PRR5, PRR5L, PTK2, PTPN6, RARA, RELN, SELP, SEMA4D, SOX9, TEK, TGFB2, UBE3A, UNC5B, WNT16	51	ANGPT1, ERBB3, F2RL1, FLT1, KIT, PDGFA, PDGFRA, RELN	8	0.0197475	General cellular function/signaling
38	GO:0010035	response to inorganic substance	AANAT, ABAT, ABCG2, ACER1, ACO1, ACTA1, ADA, ADAM9, ADCY1, AKR1C3, ALB, ALG2, ALOX15, ALOX5AP, ANXA1, ANXA11, ANXA7, AOC1, APEX1, APOA4, APOB, APOBEC1, APTX, AQP1, AQP2, AQP3, AQP9, AREG, ARG1, ASCL1, ASPH, ASS1, ATF1, ATIC, ATP13A2, ATP2B4, ATP5D, ATP7A, ATP7B, ATRX, AVPR1A, AXL, B2M, BAD, BAK1, BCL2, BDH1, BECN1, BLM, BMP6, BMP7, BNIP3, BRAF, BSG, CA2, CACNA1G, CACNA1H, CACYBP, CALM3, CALR, CAM…	367	ABAT, ASS1, BMP7, CASP8, CD9, CDH1, CRIP1, CYP1B1, ETS1, FOXO1, IQGAP1, KRT8, MEF2C, NQO1, PDGFA, PRNP, RHOB, SPHK1, STAT6, TFAP2A, TFAP2B, TNFRSF11B	22	0.0450382	General cellular function/signaling
2	GO:0001701	in utero embryonic development	ACVR1, ACVR1B, ACVRL1, ADA, ADAM10, ADAR, ADD1, ADM, AKT1, ALKBH1, AMOT, ANGPT1, ANKRD11, APBA1, APBA2, APBA3, APOB, ARNT, ARNT2, ASCL2, ATP7A, AXIN1, B9D1, BCL2L1, BCL2L11, BIRC6, BMP2, BMPR1A, BPTF, BRCA2, BRD4, BRK1, BTF3, BYSL, C2CD3, C5, C6, CAPN2, CASP8, CCM2, CCNB1, CCNB1IP1, CCNB2, CCNK, CDH1, CDKN1C, CDX2, CDX4, CEBPA, CEBPB, CHD7, CHD8, CITED1, CITED2, CNOT1, CNOT2, CNOT3, COL4A3BP, COP…	347	ANGPT1, BMP2, CASP8, CDH1, CEBPB, EDN1, EDNRA, ELF3, FOXC1, FOXD3, GATA2, GATA3, HEY2, KRT8, MSX1, NOG, PDGFRA, PITX2, RARRES2, SEC24D, SLIT2, SOX10, SOX8, TFAP2C, TWIST1, ZFP42	26	0.00346678	General development
24	GO:0060443	mammary gland morphogenesis	AREG, ARG1, B4GALT1, BAX, BMP4, BTRC, CAV1, CAV3, CCL11, CSF1, CSF1R, ELF3, EPHA2, ESR1, ETV4, ETV5, FGF10, FGFR2, FRZB, GLI2, GLI3, IGFBP5, LRP5, LRP6, MED1, MSX2, NCOA3, NR3C1, NRG3, NTN1, PAX3, PGR, PHB2, PML, PTCH1, PTHLH, ROBO1, SCRIB, SFRP4, SLC12A2, SLIT2, SOSTDC1, SRC, STAT6, TBX2, TBX3, TFAP2C, TGFB1, TGFBR2, VDR, WNT4, WNT5A	52	BMP4, ELF3, MSX2, PAX3, SLIT2, STAT6, TFAP2C, WNT4	8	0.0208446	General development
32	GO:0008585	female gonad development	ACSBG1, ADAMTS1, ADCYAP1, AFP, AGT, ANG, ARID5B, ARRB1, ARRB2, BAX, BCL2, BCL2L1, BMP15, BMPR1B, BRCA2, CASP2, COL9A3, CTNNA1, DMC1, DMRTA1, EIF2B2, EIF2B4, EIF2B5, EREG, ESR1, ESR2, FANCA, FANCF, FANCG, FOXC1, FOXL2, FOXO3, FSHB, FSHR, FST, FZD4, GDF9, GNRH1, ICAM1, IDH1, IMMP2L, INHA, INHBA, INHBB, KDR, KIT, KMT2B, LEP, LFNG, LHCGR, LHX8, LHX9, MMP14, MMP19, MSH4, NOBOX, NOS3, NR5A1, NRIP1, NUP…	88	ARID5B, ARRB1, FOXC1, KIT, LHX8, PDGFRA, PITX2, SLIT2, WNT4, ZFP42	10	0.0259186	General development
33	GO:0035116	embryonic hindlimb morphogenesis	AFF3, ALX3, ALX4, BMP4, CHD7, CTNNB1, DICER1, FGF4, FGF8, GNAS, GPC3, LRP6, MED1, MSX1, MSX2, NOTCH1, OSR1, OSR2, PITX1, PITX2, RARB, RARG, RPGRIP1L, RSPO2, SHH, SMARCA4, TWIST1, WNT3, WNT7A, ZBTB16	30	BMP4, GNAS, MSX1, MSX2, PITX2, TWIST1	6	0.0319152	General development
45	GO:0060900	embryonic camera-type eye formation	ALDH1A3, ARID1A, FRS2, PAX2, PHACTR4, PROX1, SOX11, STRA6, TFAP2A, TWIST1, WNT16, WNT5A	12	ALDH1A3, STRA6, TFAP2A, TWIST1	4	0.0457913	General development
7	GO:0035810	positive regulation of urine volume	BTC, DRD2, EDN1, EDNRB, HAS2, HYAL2, INPP5K, KNG1, NPPB, NPR1, NPR3, TFAP2B	12	EDN1, EDNRB, HAS2, NPR3, TFAP2B	5	0.0113548	Mesodermal development
8	GO:0060021	palate development	ACVR2B, ALX1, ALX4, ANP32B, ARID5B, ASPH, BBS7, BCOR, BMPR1A, BNC2, CHD7, COL11A2, COL2A1, CSRNP1, DHRS3, DLG1, DLX5, DLX6, EPHB2, EPHB3, FOXE1, FOXF2, FRAS1, FZD1, FZD2, GABRB3, GAS1, GDF11, GLI3, HAND2, IFT172, IFT88, INHBA, INSIG1, INSIG2, JAG2, LEF1, LRP6, MEF2C, MEN1, MEOX2, MMP25, MSC, MSX1, NPRL3, OSR1, OSR2, PAK1IP1, PDGFRA, PKDCC, PLEKHA1, PRDM16, PRRX1, PYGO2, SATB2, SGPL1, SHH, SKI, SM…	84	ALX1, ARID5B, BNC2, GABRB3, MEF2C, MSX1, PDGFRA, PKDCC, SNAI2, TFAP2A, TWIST1	11	0.0113548	Mesodermal development
10	GO:0045669	positive regulation of osteoblast differentiation	ACVR1, ACVR2A, ACVR2B, ATP6AP1, ATRAID, BMP2, BMP4, BMP6, BMP7, BMPR1A, BMPR1B, BMPR2, CD276, CEBPA, CEBPB, CLIC1, CTHRC1, CTNNB1, CTNNBIP1, CYR61, DDR2, DLX5, FAM20C, FBN2, GDF2, GLI3, GNAS, HEY1, HGF, ID4, IFITM1, IGF1, IL6, IL6R, IL6ST, ILK, JAG1, JUND, LTF, MEF2C, MEN1, MSX2, NELL1, NPNT, NPPC, PDLIM7, PRKD1, RUNX2, SFRP2, SMAD1, SMAD5, SOX11, SUCO, TP63, WNT10B, WNT4, WNT7B, ZHX3	58	BMP2, BMP4, BMP7, CEBPB, CTHRC1, GNAS, MEF2C, MSX2, WNT4	9	0.013165	Mesodermal development
11	GO:0042482	positive regulation of odontogenesis	BMP2, CD34, CSF1, EDN1, EDNRA, NGFR, TGFB1	7	BMP2, EDN1, EDNRA, NGFR	4	0.013165	Mesodermal development
12	GO:0048146	positive regulation of fibroblast proliferation	AGT, ANXA2, AQP1, BTC, CCNA2, CD74, CDK4, CDK6, CDKN1A, CTC1, DDR2, E2F1, EGFR, EREG, ESR1, FGF10, FNDC3B, FNTB, FOSL2, GAS6, IGF1, IL13, JUN, LIG4, MIF, MYC, NDUFS4, NGFR, PDGFA, PDGFB, PDGFC, PDGFRA, PLA2G1B, RNASEH2B, S100A6, SPHK1, TGIF1, UTS2, UTS2R, WAPAL, WNT1, WNT2, WNT5A, XRCC4, ZMIZ1	45	ANXA2, CDK6, NGFR, PDGFA, PDGFC, PDGFRA, S100A6, SPHK1	8	0.013165	Mesodermal development
13	GO:0030501	positive regulation of bone mineralization	ACVR1, ACVR2A, ACVR2B, ADRB2, ASXL2, ATRAID, BMP2, BMP4, BMP6, BMP7, BMPR1A, BMPR1B, BMPR2, CD276, FAM20C, FBN2, GPM6B, KL, LTF, MEF2C, MIA3, NELL1, OSR1, OSR2, P2RX7, PKDCC, PTH, SMAD3, TFAP2A, TGFB1, TGFB3, WNT10B, WNT4	33	BMP2, BMP4, BMP7, MEF2C, PKDCC, TFAP2A, WNT4	7	0.013165	Mesodermal development
14	GO:0032534	regulation of microvillus assembly	ATP8B1, KLF5, PODXL	3	ATP8B1, KLF5, PODXL	3	0.013165	Mesodermal development
25	GO:0072015	glomerular visceral epithelial cell development	ADIPOQ, BMP4, IQGAP1, LAMB2, MAGI2, MYO1E, NPHS1, NPHS2, PODXL	9	BMP4, IQGAP1, MAGI2, PODXL	4	0.0212665	Mesodermal development
27	GO:0001569	patterning of blood vessels	ACVR1, BAK1, BAX, COL4A1, CTNNB1, CXCL12, CXCR4, DLL4, EDN1, EDNRA, ENG, FGF8, FLT1, FOXC2, GBX2, GDF2, GNA13, IHH, LEF1, LRP5, NFATC3, NFATC4, NOTCH4, NRARP, NRP1, PITX2, PLXND1, PPP3R1, RBM15, SEMA3E, SEMA5A, SFRP2, SHH, SPI1, SRF, STK4, TBX20, TGFBR2, VEGFA, WNT7B	40	CXCL12, EDN1, EDNRA, FLT1, NRP1, PITX2, SEMA3E	7	0.0239791	Mesodermal development
28	GO:0010595	positive regulation of endothelial cell migration	AAMP, AGT, AKT1, ALOX12, AMOT, AMOTL1, ANGPT1, ANGPT4, ANXA3, BCAR1, BCAS3, BMP4, BMPR2, CCBE1, CIB1, EDN1, ETS1, FGF2, FLT4, FOXC2, GATA3, GPLD1, GPR124, HDAC7, HDAC9, HSPB1, ITGB1BP1, ITGB3, KDR, MET, NRP1, NRP2, PDCD6, PDGFB, PLCG1, PPAP2B, PRKCA, PRKD1, PRKD2, PROX1, PTGS2, PTK2B, SASH1, SCARB1, SEMA5A, SPARC, SRPX2, TEK, TGFB1, THBS1, VEGFA, VEGFC, WNT5A, ZNF580	54	ANGPT1, BMP4, EDN1, ETS1, GATA3, NRP1, NRP2, PRKCA	8	0.0239791	Mesodermal development
30	GO:0003199	endocardial cushion to mesenchymal transition involved in heart valve formation	EFNA1, HEY1, HEY2, TWIST1	4	EFNA1, HEY2, TWIST1	3	0.025056	Mesodermal development
36	GO:0060536	cartilage morphogenesis	HAND1, HAND2, HOXA5, LRP6, MEF2C, MSX1, RSPO2, SNAI1, SNAI2, STC1, WNT7B	11	MEF2C, MSX1, SNAI2, STC1	4	0.0402264	Mesodermal development
37	GO:0060325	face morphogenesis	ANKRD11, ARID5B, ASPH, COL1A1, CRISPLD1, CRISPLD2, CSRNP1, DKK1, DLX5, KAT6A, LEF1, LRP6, MMP2, MSX1, MYH3, NIPBL, NOG, PAX9, PDGFRA, PLEKHA1, PTPN11, RAB3GAP1, SGPL1, SKI, STRA6, TBX1, TCF7L2, TFAP2A, TGFB1, TGFB2, TGFB3, TIPARP	32	ARID5B, MSX1, NOG, PDGFRA, STRA6, TFAP2A	6	0.0426973	Mesodermal development
39	GO:0045766	positive regulation of angiogenesis	ACVRL1, ADD1, ADM, ADM2, AGGF1, ALOX12, ANGPT2, ANGPT4, ANGPTL3, ANGPTL4, ANXA3, AQP1, BRCA1, BTG1, C3, C3AR1, C5, CAMP, CCBE1, CCL11, CCL24, CCR3, CD34, CHI3L1, CIB1, CMA1, CTSH, CX3CL1, CX3CR1, CXCR3, CYP1B1, CYSLTR2, DDAH1, ECM1, EPHA1, ERAP1, ETS1, F3, FGF1, FGF2, FLT1, FOXC2, GATA2, GATA4, GATA6, GDF2, HDAC7, HDAC9, HIF1A, HIPK1, HIPK2, HMOX1, HSPB1, HYAL1, IL1A, IL1B, ISL1, KDR, LRG1, MTDH,…	97	CYP1B1, ETS1, FLT1, GATA2, PRKCA, PRKCB, RHOB, SPHK1, TWIST1, VASH2	10	0.0457913	Mesodermal development
41	GO:0050861	positive regulation of B cell receptor signaling pathway	CMTM3, LYN, NFAM1, PRKCB, PRKCH	5	LYN, PRKCB, PRKCH	3	0.0457913	Mesodermal development
42	GO:0003180	aortic valve morphogenesis	EFNA1, GATA3, NOTCH1, TBX20, TWIST1	5	EFNA1, GATA3, TWIST1	3	0.0457913	Mesodermal development
43	GO:0051216	cartilage development	ACVRL1, ADAMTS12, ADAMTS7, ALX1, AMELX, ARID5A, ATP7A, AXIN2, BARX2, BBS2, BMP1, BMP2, BMP3, BMP4, BMP5, BMP6, BMP7, BMP8A, BMP8B, BMPR1A, BMPR1B, BMPR2, CD44, CER1, CHAD, CHI3L1, CHRDL2, CHST11, COL10A1, COL11A1, COL11A2, COL1A1, COL2A1, COL9A1, COMP, CREB3L2, CSGALNACT1, CTGF, CTNNB1, CYR61, CYTL1, DLX2, EDN1, EFEMP1, EIF2AK3, ESRRA, EVC, FBXW4, FGF18, FGF2, FGF4, FGF6, FGF9, FGFR1, FGFR3, FRZB…	166	ALX1, BMP2, BMP4, BMP5, BMP7, EDN1, GNAS, LECT1, MEF2C, MSX1, MSX2, MYCN, NOG, PAX7, PKDCC, PRKCA, SNAI2, STC1, TRPS1	19	0.0457913	Mesodermal development
44	GO:0042487	regulation of odontogenesis of dentin-containing tooth	BMP2, BMP4, CSF1, DICER1, DMRT3, FGF8, IFT88, MMP20, NGFR, RUNX2, TNFRSF11B, WNT10A	12	BMP2, BMP4, NGFR, TNFRSF11B	4	0.0457913	Mesodermal development
6	GO:0007155	cell adhesion	AATF, ABI3BP, ABL1, ABL2, ACAN, ACHE, ACKR3, ACTB, ACTG1, ACTN1, ACTN2, ACTN3, ACVRL1, ADA, ADAM10, ADAM12, ADAM15, ADAM17, ADAM2, ADAM22, ADAM23, ADAM8, ADAM9, ADAMDEC1, ADAMTS12, ADAMTS13, ADAMTS18, ADIPOQ, AEBP1, AGGF1, AGT, AIMP1, AJAP1, AJUBA, AKIP1, ALCAM, ALOX12, ALOX15, ALX1, AMBN, AMBP, AMELX, AMICA1, AMIGO1, AMIGO2, ANGPT1, ANGPT2, ANGPTL3, ANK3, ANTXR1, ANXA9, AOC3, AP1AR, APBA1, APC, …	999	AJAP1, ALCAM, ALX1, ANGPT1, ASS1, BMP2, BMP7, CALCA, CD24, CD9, CDH1, CDH18, CDH3, CDH9, CDK6, CDON, CLDN23, CLDN6, CLDN7, CNTN1, COL5A3, COL6A3, CPXM2, CXCL12, CYP1B1, DSC2, EFNA1, EPCAM, ERBB3, EZR, FERMT1, GNAS, HAPLN1, HAS2, ICAM3, IGFBP7, ITGA8, ITGA9, KIAA1462, KIT, KITLG, L1CAM, LAMA4, LYN, MUC4, MYCN, NRP1, NRP2, OPCML, PCDH10, PCDH7, PCDH8, PDGFRA, PDPN, PLAU, PODXL, PRKCA, RELN, RHOB, R…	70	0.0113548	Migration/Adhesion
15	GO:0030335	positive regulation of cell migration	AAMP, ACVR1B, ADAM10, ADAM17, ADAM8, ADAM9, ADORA3, ADRA2A, AGT, AIF1, AKT1, ALOX12, AMOT, AMOTL1, ANGPT1, ANGPT4, ANGPTL3, ANXA3, APC, AQP1, ARHGAP5, ARHGEF39, ARHGEF7, BAG4, BCAR1, BCAS3, BCL2, BDKRB1, BMP2, BMP4, BMPR2, C1QBP, C3AR1, CALR, CAMK1D, CAPN7, CBLL1, CCBE1, CCL11, CCL19, CCL2, CCL20, CCL21, CCL24, CCL26, CCL4, CCL5, CCL7, CCR1, CCR2, CCR7, CD74, CDH13, CEMIP, CGA, CIB1, CMKLR1, COL1…	270	ANGPT1, BMP2, BMP4, CXCL12, EDN1, EDNRA, ETS1, F2RL1, FLT1, GATA3, HAS2, KIT, LGALS3, LYN, NRP1, NRP2, PDGFA, PDGFRA, PDPN, PLA2G7, PODXL, PRKCA, RARRES2, RELN, SNAI2, SPHK1, TAC1, TFAP2A	28	0.013165	Migration/Adhesion
18	GO:0030198	extracellular matrix organization	A2M, ABI3BP, ACAN, ACTN1, ADAM10, ADAM15, ADAM17, ADAM8, ADAM9, ADAMTS14, ADAMTS2, ADAMTS20, ADAMTS3, ADAMTS4, ADAMTS5, ADAMTSL4, AGRN, AGT, ANXA2, APBB2, APLP1, APLP2, APP, ATP7A, B4GALT1, B4GALT7, BCAN, BCL3, BGN, BMP1, BMP10, BMP2, BMP4, BMP7, BSG, C6orf15, CAPN1, CAPNS1, CASK, CASP3, CCDC80, CD151, CD44, CD47, CDH1, CIB1, CMA1, COL10A1, COL11A1, COL11A2, COL12A1, COL13A1, COL14A1, COL15A1, CO…	366	ANXA2, BMP2, BMP4, BMP7, CDH1, COL1A2, COL21A1, COL5A3, COL6A3, CYP1B1, ELF3, ETS1, FOXC1, GREM1, HAPLN1, HAS2, ICAM3, ITGA8, ITGA9, LAMA4, LGALS3, PDGFA, PDGFRA, PLOD2, PRKCA, SPP1, TFAP2A, TNFRSF11B	28	0.013165	Migration/Adhesion
40	GO:0050918	positive chemotaxis	AGER, ALKBH1, ANGPT1, ANGPT2, ARTN, AZU1, BMP4, CCL16, CCL5, CCR4, CDH13, CORO1A, CREB3, CXCL12, CXCL8, F2RL1, F3, F7, FGF10, FGF2, FGF7, FGF8, HGF, HMGB1, HMGB2, IL16, ITGA2, KDR, LGALS3, MET, MIF, NRP1, NTF3, NTRK3, PDGFB, PLXNB3, PRKCA, PTPRJ, S1PR1, SCG2, SCRIB, SEMA5A, SMAD3, TSC2, VEGFA, VEGFB, VEGFC	47	ANGPT1, BMP4, CXCL12, F2RL1, LGALS3, NRP1, PRKCA	7	0.0457913	Migration/Adhesion
3	GO:0001755	neural crest cell migration	ACVR1, CFL1, EDN3, EDNRB, EFNB1, ERBB4, FGF19, GBX2, GDNF, HAND2, HIF1A, HTR2B, ISL1, KITLG, LAMA5, LEF1, NRP1, NRP2, NRTN, OVOL2, PAX3, PHACTR4, PHOX2B, PITX2, RET, SEMA3A, SEMA3C, SEMA3F, SHH, SMO, SOX10, SOX8, TBX1, TWIST1, ZEB2	35	EDNRB, KITLG, NRP1, NRP2, PAX3, PITX2, SEMA3C, SOX10, SOX8, TWIST1	10	0.00346678	Neural crest
21	GO:0014032	neural crest cell development	ACVR1, ALDH1A2, BMPR1A, CFL1, CITED2, CYP26A1, EDN1, EDN3, EDNRA, EDNRB, EFNB1, ERBB4, FGF19, FOXC1, FOXC2, GBX2, GDNF, HAND2, HES1, HIF1A, HTR2B, ISL1, JAG1, KITLG, LAMA5, LEF1, NRG1, NRP1, NRP2, NRTN, OVOL2, PAX3, PHACTR4, PHOX2B, PITX2, RDH10, RET, SEMA3A, SEMA3C, SEMA3F, SHH, SMO, SNAI2, SOX10, SOX11, SOX8, SOX9, TBX1, TFAP2A, TWIST1, ZEB2	51	EDN1, EDNRA, EDNRB, FOXC1, KITLG, NRP1, NRP2, PAX3, PITX2, SEMA3C, SNAI2, SOX10, SOX8, TFAP2A, TWIST1	15	0.0175533	Neural crest
34	GO:0048485	sympathetic nervous system development	ASCL1, GATA3, GDNF, GFRA3, HAND2, INSM1, NF1, NRP1, NRP2, NTRK1, PHOX2A, PHOX2B, PLXNA4, SEMA3A, SEMA3F, SOX11, SOX4, TFAP2A, TFAP2B, TP63	20	GATA3, NRP1, NRP2, TFAP2A, TFAP2B	5	0.0387206	Neural crest
46	GO:0048484	enteric nervous system development	EDNRA, EDNRB, GDNF, HLX, KIF26A, NTF3, PHACTR4, PHOX2B, RET, SOX10, SOX8, TLX2	12	EDNRA, EDNRB, SOX10, SOX8	4	0.0457913	Neural crest
19	GO:0090102	cochlea development	ATP2B2, CDH1, CTHRC1, DCHS1, DVL1, DVL2, DVL3, EYA1, FGFR3, FRZB, FZD2, GABRA5, GABRB2, GABRB3, GLI2, GRHL3, HES1, HEY2, HOXA1, HPN, IFT88, KCNK3, KCNK9, NTRK3, PAX2, POU3F4, PTK7, RAC1, SIX1, SLITRK6, SOX9, TBX1, TBX18, VANGL2, WNT5A	35	CDH1, CTHRC1, GABRB2, GABRB3, GRHL3, HEY2, SLITRK6	7	0.0138579	Neuronal development
20	GO:0010976	positive regulation of neuron projection development	ABL2, ACSL6, ADCYAP1, ANKRD1, ATF1, ATP8A2, AVIL, BCL11A, BMP5, BMP7, CAMK1, CAMK1D, CAMK2B, CBFA2T2, CNR1, CNTN1, COBL, CRP, DAB2IP, DCC, DMD, DPYSL3, DVL1, EPHA3, FES, FEZ1, FGFR1, FIG4, FKBP1B, FYN, GPRC5B, ITGA3, ITGB1, KATNB1, KIDINS220, LRP8, LTK, LYN, MAGI2, MARK2, MOB2, NDEL1, NDNF, NEGR1, NGF, NME1, NPTN, NTRK1, NTRK2, NTRK3, PACSIN1, PLK5, PRKCI, PRKD1, PTK2B, PTK6, PTK7, RAP1A, RAPGEF1…	74	ANKRD1, BCL11A, BMP5, BMP7, CNTN1, COBL, DCC, LYN, MAGI2, RELN, SEZ6, SPHK1, STMN2	13	0.0175533	Neuronal development
23	GO:0048839	inner ear development	ABR, AHI1, ALDH1A3, ANP32B, ATG5, ATOH1, ATP2B2, ATP6V1B1, ATP8A2, ATP8B1, BCR, BDNF, BMP2, BMP4, BMPER, C1QB, CCM2, CDH1, CDKN1B, CEBPA, CELSR1, CEP290, CHD7, CHRNA10, CHRNA9, CLIC5, CLRN1, COL11A1, COL2A1, CTHRC1, CUX1, CXCL14, CYTL1, DCHS1, DFNA5, DFNB31, DICER1, DLL1, DLX5, DLX6, DUOX2, DVL1, DVL2, DVL3, EPHB2, EYA1, EYA4, FAT4, FGF10, FGF20, FGF3, FGF8, FGF9, FGFR1, FGFR2, FGFR3, FOXG1, FOXI…	170	ALDH1A3, ATP8B1, BMP2, BMP4, BMPER, CDH1, CTHRC1, CXCL14, GABRB2, GABRB3, GATA2, GATA3, GRHL3, HEY2, HLA-DMA, IGFBP7, ITGA8, MCOLN3, PDGFA, SLITRK6, TFAP2A	21	0.0206061	Neuronal development
26	GO:1900006	positive regulation of dendrite development	BMP5, BMP7, COBL, CRP, DAB2IP, LRP8, PACSIN1, SEZ6, VLDLR	9	BMP5, BMP7, COBL, SEZ6	4	0.0212665	Neuronal development
31	GO:2000171	negative regulation of dendrite development	BCL11A, DCC, KIAA0319, SEZ6	4	BCL11A, DCC, SEZ6	3	0.025056	Neuronal development
35	GO:0061029	eyelid development in camera-type eye	GRHL3, HDAC1, HDAC2, INHBA, MAP3K1, OSR2, SOX11, SRF, STRA6, TFAP2A, TWIST1	11	GRHL3, STRA6, TFAP2A, TWIST1	4	0.0402264	Neuronal development
17	GO:0035019	somatic stem cell maintenance	APC, ASCL2, BCL9, BCL9L, BMP7, BRAF, CDX2, CUL4A, FGF10, FGFR3, GATA2, HES1, HMGA2, HNF1B, KAT6A, KIT, KLF10, LDB1, LDB2, LIG4, LRP5, NANOG, NOG, NR2E1, PAX2, PAX8, PLA2G2A, PRDM16, RAF1, RBPJ, SFRP1, SIX2, SKI, SOX2, SOX4, SOX9, SPI1, TCF7L1, TCF7L2, TFAP2C, VANGL2, VPS72, WNT7A, WNT9B, YAP1, ZFP36L2, ZHX2	47	BMP7, GATA2, KIT, NANOG, NOG, PLA2G2A, TFAP2C, ZHX2	8	0.013165	Uncategorized
29	GO:0072086	specification of loop of Henle identity	HES5, IRX1, IRX2, IRX3	4	IRX1, IRX2, IRX3	3	0.025056	Uncategorized

## Sheet: HDACi consensus_GO_DOWN-sheet 5
	id	term	Annotated	#Annotated	Significant	#Significant	p_Value	superordinated biological process
1	GO:0097150	neuronal stem cell maintenance	CDH2, DLL1, HES1, HES5, HOOK3, JAG1, MMP24, NOTCH1, PCM1, PROX1, SCT, SOX2, SRRT	13	CDH2, DLL1, HES5, PCM1, SOX2	5	0.00197475	Neuro(nal development)
2	GO:0007420	brain development	AARS, AATK, ABCB6, ABR, ACAT1, ACSL3, ACTB, ADCYAP1, AFF2, AGTPBP1, AGTR2, AHI1, AK2, AK7, AK8, ALDH1A2, ALDH1A3, ALX1, ANP32B, APAF1, APLP1, APLP2, APOD, APP, AQP1, ARCN1, ARF4, ARHGAP35, ARID1A, ARL13B, ARMC4, ARRB2, ARX, ASCL1, ASPM, ATF5, ATG7, ATIC, ATM, ATOH1, ATP2B2, ATP5F1, ATP5J, ATP6V0D1, ATP7A, ATRN, ATRX, ATXN2, AVPR1A, AVPR2, AXIN1, AXL, BAG3, BAG6, BAK1, BARHL1, BASP1, BAX, BBS2, BB…	606	ARX, BCL2L11, CXCR4, EGF, EPHB2, FEZF2, FGF8, FGF9, FRZB, FZD2, FZD3, FZD5, HES5, HESX1, LHX2, LRP2, MACROD2, NF1, NR2F2, PAX6, PCM1, POU3F1, PTCH1, RAX, SALL3, SFRP1, SFRP2, SIX3, SOX2, SOX3	30	0.021064	Neuro(nal development)
3	GO:0021797	forebrain anterior/posterior pattern specification	AXIN1, FEZF2, PAX6, SIX3, WNT1	5	FEZF2, PAX6, SIX3	3	0.0432564	Neuro(nal development)
4	GO:0021781	glial cell fate commitment	ASCL1, CTNNB1, GCM1, HES5, NKX2-2, NRG1, NTF3, OLIG2, PAX6, SMARCA4, SOX2, SOX6, SOX8, SOX9, TAL1	15	HES5, NRG1, PAX6, SOX2	4	0.0432564	Neuro(nal development)
5	GO:0048853	forebrain morphogenesis	DUOX2, FGF8, GAK, GSX2, HESX1, HHEX, IFT88, NF1, OTX1, OTX2, PROP1, PTEN, SMO, SOX2, UCHL5, WNT5A	16	FGF8, HESX1, NF1, SOX2	4	0.0432564	Neuro(nal development)
6	GO:0050680	negative regulation of epithelial cell proliferation	A4GNT, ACVRL1, AIMP1, APC, APOE, APOH, ATP5A1, ATPIF1, BMP4, BRCA2, CASK, CAV1, CAV2, CDC73, CDH1, CDK6, CDKN1B, CDKN1C, CDKN2B, CPB2, CTSV, CXCR3, DAB2IP, DLG1, EAF2, EFNB2, ENG, EREG, ESR2, ETV4, FBXW7, FGFR2, FGFR3, GAS1, GATA3, GDF2, GDF5, GHRL, GPC3, HPN, IFT122, IFT172, IFT52, IFT57, IFT74, IFT80, IFT88, IL26, INTU, KDF1, KRIT1, KRT4, LECT1, LIMS1, LIMS2, LRP6, MAGED1, MCC, MED1, MEF2C, MTS…	109	GPC3, NF1, NR2F2, PAX6, PTCH1, SFRP1, SFRP2, SOX2	8	0.0432564	Mesoderm(al development)
7	GO:0021798	forebrain dorsal/ventral pattern formation	FGF8, GLI3, GSX2, NKX2-1, PAX6, SIX3	6	FGF8, PAX6, SIX3	3	0.0432564	Neuro(nal) development
8	GO:0045600	positive regulation of fat cell differentiation	AAMDC, ADIG, ADIRF, AKT1, ASXL2, BMP2, CCRN4L, CEBPA, CEBPB, CMKLR1, CREB1, CREBL2, DACT1, DKKL1, FNDC3B, FNDC5, FRZB, ID2, INS, LRP5, MEDAG, METRNL, PPARD, PPARG, PTGS2, RARRES2, SFRP1, SFRP2, SH3PXD2B, SNAI2, WIF1, WNT5B, ZBTB16, ZC3H12A, ZNF385A	35	FRZB, SFRP1, SFRP2, WNT5B, ZBTB16	5	0.0482717	Mesoderm(al development)
9	GO:0042472	inner ear morphogenesis	ABR, ALDH1A3, ATOH1, ATP2B2, ATP6V1B1, ATP8A2, BCR, CELSR1, CEP290, CHD7, CHRNA10, CHRNA9, CLIC5, CLRN1, COL11A1, COL2A1, CTHRC1, DLX5, DLX6, DVL1, DVL2, DVL3, EPHB2, EYA1, FGF10, FGF3, FGF8, FGF9, FGFR1, FGFR2, FOXG1, FOXI1, FRZB, FZD2, FZD3, FZD6, GATA2, GATA3, GBX2, GFI1, GLI2, GRHL3, HESX1, HMX2, HOXA1, HPN, INSIG1, INSIG2, ITGA8, KCNQ4, LHFPL5, LRIG1, LRIG3, MAFB, MYO15A, MYO6, MYO7A, NEUROG…	95	EPHB2, FGF8, FGF9, FRZB, FZD2, FZD3, HESX1, LRIG1, SOX2	9	0.0482717	Neuro(nal) development

## Sheet: HDACi consensus_TFBS_UP-sheet 6
	TF	JASPAR ID	Class	Family	Tax Group	IC	GC Content	Target gene hits	Target gene non-hits	Background gene hits	Background gene non-hits	Target TFBS hits	Target TFBS nucleotide rate	Background TFBS hits	Background TFBS nucleotide rate	Z-score	Fisher score	adjPval	Target genes	#Significant
2	Sox5	MA0087.1	Other Alpha-Helix	High Mobility Group	vertebrates	10831	0.199	300	86	13087	11665	2969	0.019	72042	0.014	44317	53037	1.07345e-21	SKAP2, MEOX1, ACSM3, LAMP2, TAC1, TNFRSF12A, MYLIP, TFAP2B, PAX7, CD9, CNTN1, SNAI2, PRKCH, CDH1, SCML1, USP28, KITLG, PRSS8, LZTS1, CDH3, SEZ6, CASP8, NGFR, CDON, ERBB3, PDIA5, NAV3, LNX1, SEMA3C, ICAM3, MBNL3, ITGA8, EDN1, RUNX1T1, SLC1A3, PGM1, RIMS1, SMARCA2, COL5A3, MEF2C, ATP8B1, EPB41L3, GNAS, TFAP2C, BAMBI, NRP1, SOX10, TRIM9, BMP7, FERMT1, PDYN, WFDC2, SRPX, VGLL1, KLF5, FLT1, ESRP2, RAS…	300
3	SOX9	MA0077.1	Other Alpha-Helix	High Mobility Group	vertebrates	9079	0.358	272	114	11417	13335	1662	0.0137	41403	0.0104	34258	48696	4.1212e-20	SKAP2, MEOX1, ACSM3, LAMP2, TAC1, MYLIP, TFAP2B, PAX7, CD9, CNTN1, SNAI2, PRKCH, CDH1, SCML1, USP28, KITLG, PRSS8, LZTS1, CDH3, SEZ6, NGFR, CDON, ERBB3, PDIA5, NAV3, LNX1, SEMA3C, MBNL3, ITGA8, EDN1, RUNX1T1, SLC1A3, PGM1, RIMS1, SMARCA2, COL5A3, MEF2C, ATP8B1, EPB41L3, GNAS, BAMBI, NRP1, GADD45B, SOX10, TRIM9, BMP7, PDYN, WFDC2, KLF5, FLT1, ESRP2, LMF1, SCG3, ESRP1, STMN2, TRPS1, NEFM, NEFL, CDK…	272
4	Foxd3	MA0041.1	Winged Helix-Turn-Helix	Forkhead	vertebrates	12945	0.223	270	116	11354	13398	2057	0.0226	49535	0.0165	49577	47630	7.85267e-20	SKAP2, MEOX1, SOX8, LAMP2, TAC1, MYLIP, TFAP2B, PAX7, CD9, CNTN1, SNAI2, PRKCH, CDH1, SCML1, USP28, KITLG, FOXC1, MCOLN3, SLC2A3, CDH3, SEZ6, NGFR, CDON, PDIA5, NAV3, LNX1, SEMA3C, MBNL3, ITGA8, EDN1, RUNX1T1, SLC1A3, PGM1, RIMS1, SMARCA2, MEF2C, EPB41L3, GNAS, TFAP2C, BAMBI, NRP1, TRIM9, BMP7, FERMT1, PDYN, SRPX, VGLL1, KLF5, FLT1, RASL12, SCG3, STMN2, TRPS1, NEFM, NEFL, CDK6, COBL, NPTX2, TRIM1…	270
5	STAT1	MA0137.2	Ig-fold	Stat	vertebrates	13119	0.452	187	199	6394	18358	369	0.00506	10990	0.00458	7392	47161	7.85267e-20	SKAP2, MEOX1, SOX8, TAC1, MYLIP, TFAP2B, CD9, CNTN1, PRKCH, USP28, SLC2A3, SEZ6, CDON, ERBB3, PDIA5, NAV3, LNX1, SEMA3C, MBNL3, ITGA8, RUNX1T1, SLC1A3, PGM1, RIMS1, SMARCA2, COL5A3, MEF2C, EPB41L3, TFAP2C, NRP1, GADD45B, SOX10, TRIM9, BMP7, SRPX, VGLL1, KLF5, FLT1, LACTB, SCG3, TRPS1, CDK6, COBL, NPTX2, TRIM14, PDLIM1, RNF43, ELK3, FZD10, MAN1A1, TPD52L1, BMP5, AIM1, LAMA4, CDH9, LIFR, GALNT3, GL…	187
6	Foxa2	MA0047.2	Winged Helix-Turn-Helix	Forkhead	vertebrates	13268	0.315	274	112	11656	13096	1717	0.0188	43535	0.0145	37717	47135	7.85267e-20	SKAP2, SOX8, LAMP2, TAC1, TNFRSF12A, MYLIP, TFAP2B, PAX7, CD9, CNTN1, SNAI2, PRKCH, CDH1, SCML1, USP28, KITLG, PRSS8, FOXC1, MCOLN3, SLC2A3, CDH3, SEZ6, CDON, ERBB3, NAV3, LNX1, SEMA3C, ICAM3, MBNL3, ITGA8, EDN1, RUNX1T1, SLC1A3, PGM1, RIMS1, SMARCA2, COL5A3, MEF2C, EPB41L3, GNAS, TFAP2C, BAMBI, NRP1, GADD45B, TRIM9, BMP7, FERMT1, PDYN, WFDC2, KLF5, FLT1, ESRP2, LMF1, LACTB, SCG3, ESRP1, TRPS1, N…	274
7	FOXI1	MA0042.1	Winged Helix-Turn-Helix	Forkhead	vertebrates	13183	0.263	274	112	11680	13072	2026	0.0222	49366	0.0165	47329	46780	9.33278e-20	SKAP2, MEOX1, SOX8, LAMP2, TAC1, TNFRSF12A, MYLIP, TFAP2B, PAX7, CD9, CNTN1, PRKCH, CDH1, SCML1, USP28, KITLG, FOXC1, MCOLN3, CDH3, SEZ6, NGFR, CDON, ERBB3, PDIA5, PFKP, NAV3, LNX1, SEMA3C, MBNL3, ITGA8, EDN1, RUNX1T1, SLC1A3, PGM1, RIMS1, SMARCA2, MEF2C, EPB41L3, GNAS, TFAP2C, BAMBI, NRP1, TRIM9, BMP7, PDYN, SRPX, VGLL1, KLF5, FLT1, LMF1, LACTB, RASL12, SCG3, STMN2, TRPS1, NEFM, NEFL, CDK6, NPTX…	274
8	USF1	MA0093.1	Zipper-Type	Helix-Loop-Helix	vertebrates	11290	0.643	237	149	9330	15422	741	0.00474	21993	0.00428	7405	46281	1.31758e-19	SKAP2, MEOX1, TNFRSF12A, MYLIP, TFAP2B, PAX7, CD9, PRKCH, SCML1, USP28, KITLG, PRSS8, LZTS1, CDH3, SEZ6, NGFR, CDON, ERBB3, PDIA5, NAV3, LNX1, SEMA3C, MBNL3, ITGA8, RUNX1T1, SLC1A3, PGM1, RIMS1, SMARCA2, COL5A3, MEF2C, ATP8B1, EPB41L3, GNAS, BAMBI, NRP1, GADD45B, SOX10, TRIM9, BMP7, WFDC2, SRPX, KLF5, FLT1, ESRP2, LMF1, RASL12, SCG3, ESRP1, STMN2, TRPS1, NEFM, NEFL, CDK6, NPTX2, CORO2A, GATA3, CX…	237
9	FOXA1	MA0148.1	Winged Helix-Turn-Helix	Forkhead	vertebrates	12533	0.332	297	89	13355	11397	2440	0.0245	63112	0.0193	39831	45821	1.82625e-19	SKAP2, MEOX1, SOX8, LAMP2, TAC1, TNFRSF12A, MYLIP, TFAP2B, PAX7, CD9, CNTN1, SNAI2, PRKCH, CDH1, SCML1, USP28, KITLG, PRSS8, FOXC1, MCOLN3, SLC2A3, CDH3, SEZ6, NGFR, CDON, ERBB3, PDIA5, NAV3, LNX1, SEMA3C, MBNL3, ITGA8, EDN1, RUNX1T1, SLC1A3, PGM1, RIMS1, SMARCA2, COL5A3, MEF2C, EPB41L3, GNAS, TFAP2C, BAMBI, NRP1, TRIM9, BMP7, FERMT1, PDYN, WFDC2, SRPX, VGLL1, KLF5, FLT1, ESRP2, LMF1, LACTB, SCG3…	297
10	REL	MA0101.1	Ig-fold	Rel	vertebrates	10515	0.559	253	133	10514	14238	935	0.00854	29250	0.00813	4853	43593	1.50666e-18	SKAP2, MEOX1, SOX8, LAMP2, TNFRSF12A, MYLIP, TFAP2B, PAX7, CD9, CNTN1, SNAI2, PRKCH, CDH1, SCML1, USP28, KITLG, PRSS8, CDH3, SEZ6, NGFR, CDON, ERBB3, PDIA5, NAV3, LNX1, SEMA3C, MBNL3, ITGA8, EDN1, RUNX1T1, SLC1A3, RIMS1, SMARCA2, COL5A3, MEF2C, EPB41L3, GNAS, TFAP2C, BAMBI, NRP1, GADD45B, SOX10, TRIM9, BMP7, FERMT1, PDYN, SRPX, KLF5, FLT1, ESRP2, LACTB, RASL12, PLAT, ESRP1, STMN2, TRPS1, NEFM, NE…	253
11	SRY	MA0084.1	Other Alpha-Helix	High Mobility Group	vertebrates	9193	0.238	313	73	14714	10038	4119	0.0339	101929	0.0255	55666	43456	1.5551e-18	SKAP2, MEOX1, ACSM3, SOX8, LAMP2, TAC1, TNFRSF12A, MYLIP, TFAP2B, PAX7, CD9, CNTN1, PRKCH, CDH1, SCML1, USP28, KITLG, PRSS8, LZTS1, CDH3, SEZ6, NGFR, CDON, ERBB3, PDIA5, NAV3, LNX1, SEMA3C, MBNL3, ITGA8, EDN1, RUNX1T1, SLC1A3, PGM1, RIMS1, SMARCA2, COL5A3, MEF2C, ATP8B1, EPB41L3, GNAS, TFAP2C, EZR, BAMBI, NRP1, GADD45B, SOX10, TRIM9, BMP7, FERMT1, PDYN, WFDC2, SRPX, VGLL1, KLF5, FLT1, ESRP2, LMF1…	313
12	CEBPA	MA0102.2	Zipper-Type	Leucine Zipper	vertebrates	8712	0.358	286	100	12828	11924	2222	0.0183	55606	0.0139	39029	42205	4.93931e-18	SKAP2, MEOX1, TAC1, MYLIP, TFAP2B, PAX7, CD9, CNTN1, SNAI2, PRKCH, CDH1, SCML1, USP28, KITLG, PRSS8, FOXC1, CDH3, SEZ6, CDON, ERBB3, PDIA5, PFKP, NAV3, LNX1, SEMA3C, MBNL3, ITGA8, EDN1, RUNX1T1, SLC1A3, PGM1, RIMS1, SMARCA2, COL5A3, MEF2C, EPB41L3, GNAS, EZR, BAMBI, NRP1, GADD45B, SOX10, TRIM9, BMP7, FERMT1, PDYN, WFDC2, SRPX, KLF5, FLT1, ESRP2, LMF1, RASL12, STMN2, TRPS1, NEFM, NEFL, CDK6, NPTX2…	286
13	HLF	MA0043.1	Zipper-Type	Leucine Zipper	vertebrates	11147	0.394	165	221	5508	19244	410	0.0045	9969	0.00332	21294	42084	5.11008e-18	SKAP2, TAC1, TNFRSF12A, MYLIP, TFAP2B, PAX7, PRKCH, SCML1, USP28, CDH3, NGFR, CDON, ERBB3, PDIA5, NAV3, LNX1, MBNL3, EDN1, RUNX1T1, RIMS1, SMARCA2, MEF2C, EPB41L3, GNAS, NRP1, GADD45B, SOX10, TRIM9, BMP7, PDYN, WFDC2, SRPX, KLF5, FLT1, ESRP1, STMN2, TRPS1, CDK6, RNF43, CPE, CALCA, SCNN1A, FZD10, TPD52L1, BMP5, BAG2, LAMA4, CDH9, LIFR, RBP1, GALNT3, GLS, RND3, PLA2G4A, OLFML3, NRP2, VAMP8, OLFM3, …	165
14	Foxq1	MA0040.1	Winged Helix-Turn-Helix	Forkhead	vertebrates	14070	0.202	210	176	8007	16745	916	0.00921	22088	0.00675	31379	41759	6.52847e-18	SKAP2, MEOX1, LAMP2, TAC1, TNFRSF12A, TFAP2B, CD9, CNTN1, PRKCH, SCML1, USP28, KITLG, SLC2A3, CDH3, SEZ6, CDON, PDIA5, NAV3, LNX1, SEMA3C, MBNL3, ITGA8, EDN1, RUNX1T1, SLC1A3, PGM1, RIMS1, SMARCA2, MEF2C, EPB41L3, GNAS, BAMBI, NRP1, TRIM9, FERMT1, PDYN, KLF5, FLT1, ESRP2, LACTB, ESRP1, STMN2, TRPS1, CDK6, NPTX2, GATA3, CXCL12, RNF43, CPE, ELK3, FZD10, MAN1A1, TPD52L1, BMP5, BAG2, AIM1, LAMA4, CDH…	210
15	FOXF2	MA0030.1	Winged Helix-Turn-Helix	Forkhead	vertebrates	14824	0.334	136	250	4097	20655	291	0.00372	6459	0.00251	25283	41340	9.21714e-18	SKAP2, LAMP2, TAC1, TFAP2B, CD9, CNTN1, PRKCH, SCML1, KITLG, SEZ6, CDON, NAV3, LNX1, ITGA8, RUNX1T1, PGM1, RIMS1, SMARCA2, MEF2C, EPB41L3, GNAS, TFAP2C, BAMBI, NRP1, TRIM9, BMP7, KLF5, TRPS1, CDK6, PDLIM1, GATA3, RNF43, CPE, ELK3, FZD10, MAN1A1, BMP5, BAG2, LAMA4, CDH9, POLR3G, LIFR, GALNT3, GLS, RND3, PLA2G4A, OLFML3, NRP2, OLFM3, BCL11A, TWIST1, COL21A1, SEPT6, BMP4, LRRC17, GAD1, PRRG1, SNAP25…	136
16	Prrx2	MA0075.1	Helix-Turn-Helix	Homeo	vertebrates	9063	0.027	315	71	15063	9689	5107	0.0233	123270	0.0171	50059	40781	1.50454e-17	SKAP2, MEOX1, SOX8, LAMP2, TAC1, TNFRSF12A, MYLIP, TFAP2B, PAX7, CD9, CNTN1, SNAI2, PRKCH, CDH1, SCML1, USP28, KITLG, PRSS8, FOXC1, MCOLN3, LZTS1, CDH3, SEZ6, CASP8, NGFR, CDON, ERBB3, PDIA5, PFKP, NAV3, LNX1, SEMA3C, ICAM3, MBNL3, ITGA8, EDN1, RUNX1T1, SLC1A3, PGM1, RIMS1, SMARCA2, COL5A3, MEF2C, ATP8B1, EPB41L3, GNAS, TFAP2C, EZR, NANS, BAMBI, NRP1, SOX10, TRIM9, BMP7, FERMT1, PDYN, SRPX, KLF5,…	315
17	TEAD1	MA0090.1	Helix-Turn-Helix	Homeo	vertebrates	15678	0.507	158	228	5222	19530	309	0.00339	8446	0.00282	11289	40703	1.52493e-17	SKAP2, MEOX1, TNFRSF12A, MYLIP, TFAP2B, PAX7, CNTN1, PRKCH, CDH1, SCML1, KITLG, PRSS8, LZTS1, CDH3, SEZ6, CDON, ERBB3, PDIA5, NAV3, SEMA3C, MBNL3, EDN1, RUNX1T1, SLC1A3, PGM1, RIMS1, SMARCA2, MEF2C, GNAS, BAMBI, NRP1, SOX10, BMP7, PDYN, KLF5, FLT1, LMF1, RASL12, TRPS1, NEFM, NEFL, CDK6, PDLIM1, CPE, KRT18, ELK3, SCNN1A, NANOG, MAN1A1, BMP5, LAMA4, NPR3, LIFR, RND3, OLFML3, NRP2, VAMP8, OLFM3, BCL…	158
18	Pdx1	MA0132.1	Helix-Turn-Helix	Homeo	vertebrates	9040	0.194	320	66	15507	9245	5923	0.0325	140973	0.0235	61962	40039	2.70788e-17	SKAP2, MEOX1, SOX8, LAMP2, TAC1, TNFRSF12A, MYLIP, TFAP2B, PAX7, CD9, CNTN1, SNAI2, PRKCH, CDH1, SCML1, USP28, KITLG, PRSS8, FOXC1, MCOLN3, SLC2A3, LZTS1, CDH3, SEZ6, NGFR, CDON, ERBB3, PDIA5, PFKP, NAV3, LNX1, SEMA3C, ICAM3, MBNL3, ITGA8, EDN1, RUNX1T1, SLC1A3, PGM1, RIMS1, SMARCA2, COL5A3, MEF2C, ATP8B1, EPB41L3, GNAS, TFAP2C, NANS, BAMBI, NRP1, SOX10, TRIM9, BMP7, FERMT1, PDYN, SRPX, VGLL1, KL…	320
19	EBF1	MA0154.1	Zipper-Type	Helix-Loop-Helix	vertebrates	11564	0.648	261	125	11288	13464	1183	0.0108	39149	0.0109	-0.682	40011	2.70788e-17	SKAP2, MEOX1, SOX8, TNFRSF12A, MYLIP, TFAP2B, PAX7, CD9, CNTN1, SNAI2, PRKCH, CDH1, SCML1, USP28, KITLG, PRSS8, CDH3, SEZ6, NGFR, CDON, ERBB3, PDIA5, NAV3, SEMA3C, MBNL3, ITGA8, EDN1, RUNX1T1, SLC1A3, PGM1, RIMS1, SMARCA2, COL5A3, MEF2C, ATP8B1, EPB41L3, GNAS, TFAP2C, BAMBI, NRP1, GADD45B, SOX10, TRIM9, BMP7, PDYN, SRPX, KLF5, FLT1, ESRP2, RASL12, PLAT, ESRP1, STMN2, TRPS1, NEFL, CDK6, NPTX2, TRI…	261
20	Ddit3::Cebpa	MA0019.1	Zipper-Type	Leucine Zipper	vertebrates	11652	0.483	164	222	5576	19176	386	0.00423	9754	0.00325	18009	39929	2.78458e-17	SKAP2, MEOX1, TFAP2B, PAX7, CNTN1, PRKCH, SCML1, USP28, KITLG, PRSS8, SEZ6, CDON, ERBB3, PDIA5, NAV3, MBNL3, EDN1, RUNX1T1, PGM1, RIMS1, SMARCA2, MEF2C, EPB41L3, GNAS, BAMBI, NRP1, TRIM9, SRPX, KLF5, FLT1, RASL12, ESRP1, STMN2, TRPS1, NEFL, CDK6, CXCL12, RNF43, ELK3, SCNN1A, MAN1A1, BMP5, LAMA4, CDH9, NPR3, LIFR, GLS, RND3, OLFML3, NRP2, VAMP8, OLFM3, BCL11A, MSX2, DEPDC7, TWIST1, PLAU, COL21A1, …	164
21	MEF2A	MA0052.1	Other Alpha-Helix	MADS	vertebrates	15709	0.179	190	196	7006	17746	620	0.00567	15631	0.00434	21032	39557	3.83744e-17	SKAP2, MEOX1, TAC1, TFAP2B, CD9, CNTN1, PRKCH, SCML1, USP28, KITLG, NGFR, CDON, ERBB3, NAV3, LNX1, SEMA3C, MBNL3, ITGA8, EDN1, RUNX1T1, SLC1A3, PGM1, RIMS1, SMARCA2, MEF2C, EPB41L3, GNAS, BAMBI, NRP1, TRIM9, BMP7, KLF5, FLT1, RASL12, PLAT, STMN2, TRPS1, CDK6, NPTX2, TRIM14, PDLIM1, CXCL12, RNF43, CPE, ELK3, FZD10, TPD52L1, BMP5, AIM1, LAMA4, CDH9, NPR3, LIFR, GALNT3, GLS, RND3, NRP2, OLFM3, SPP1,…	190
22	FEV	MA0156.1	Winged Helix-Turn-Helix	Ets	vertebrates	12121	0.442	318	68	15402	9350	2771	0.0203	81722	0.0182	16385	39354	4.47727e-17	SKAP2, MEOX1, TAC1, TNFRSF12A, MYLIP, TFAP2B, PAX7, CD9, CNTN1, SNAI2, PRKCH, CDH1, SCML1, USP28, KITLG, PRSS8, FOXC1, MCOLN3, SLC2A3, LZTS1, CDH3, SEZ6, CASP8, NGFR, CDON, ERBB3, PDIA5, PFKP, NAV3, LNX1, SEMA3C, ICAM3, MBNL3, ITGA8, EDN1, RUNX1T1, SLC1A3, PGM1, RIMS1, SMARCA2, COL5A3, MEF2C, EPB41L3, GNAS, TFAP2C, EZR, BAMBI, NRP1, GADD45B, SOX10, TRIM9, BMP7, FERMT1, PDYN, WFDC2, VGLL1, KLF5, F…	318
23	Nobox	MA0125.1	Helix-Turn-Helix	Homeo	vertebrates	9573	0.260	293	93	13558	11194	3220	0.0235	77190	0.0172	51407	39062	5.72301e-17	SKAP2, MEOX1, ACSM3, SOX8, LAMP2, TNFRSF12A, MYLIP, TFAP2B, PAX7, CD9, CNTN1, PRKCH, CDH1, SCML1, USP28, KITLG, PRSS8, LZTS1, CDH3, SEZ6, CASP8, NGFR, CDON, ERBB3, PDIA5, NAV3, LNX1, SEMA3C, ICAM3, MBNL3, ITGA8, EDN1, RUNX1T1, SLC1A3, PGM1, RIMS1, SMARCA2, COL5A3, MEF2C, ATP8B1, EPB41L3, GNAS, TFAP2C, NANS, BAMBI, NRP1, TRIM9, BMP7, FERMT1, PDYN, SRPX, KLF5, FLT1, ESRP2, LMF1, RASL12, SCG3, ESRP1…	293
24	SPI1	MA0080.2	Winged Helix-Turn-Helix	Ets	vertebrates	9640	0.435	322	64	15792	8960	3127	0.02	95792	0.0186	10606	38346	1.12014e-16	SKAP2, MEOX1, LAMP2, TNFRSF12A, MYLIP, TFAP2B, PAX7, CD9, CNTN1, SNAI2, PRKCH, CDH1, SCML1, USP28, KITLG, PRSS8, FOXC1, MCOLN3, SLC2A3, CDH3, SEZ6, CASP8, NGFR, CDON, ERBB3, PDIA5, PFKP, NAV3, LNX1, SEMA3C, ICAM3, MBNL3, ITGA8, EDN1, RUNX1T1, SLC1A3, PGM1, RIMS1, SMARCA2, COL5A3, MEF2C, ATP8B1, EPB41L3, GNAS, TFAP2C, EZR, BAMBI, NRP1, GADD45B, SOX10, TRIM9, BMP7, FERMT1, PDYN, WFDC2, SRPX, VGLL1,…	322
25	Klf4	MA0039.2	Zinc-coordinating	BetaBetaAlpha-zinc finger	vertebrates	12618	0.771	293	93	13645	11107	2329	0.0213	88731	0.0247	-22746	37921	1.64197e-16	SKAP2, MEOX1, SOX8, LAMP2, TAC1, TNFRSF12A, MYLIP, TFAP2B, PAX7, CD9, CNTN1, PRKCH, CDH1, SCML1, USP28, KITLG, PRSS8, FOXC1, MCOLN3, SLC2A3, LZTS1, CDH3, SEZ6, NGFR, CDON, ERBB3, PDIA5, PFKP, NAV3, LNX1, SEMA3C, MBNL3, ITGA8, EDN1, RUNX1T1, SLC1A3, PGM1, RIMS1, SMARCA2, COL5A3, MEF2C, ATP8B1, EPB41L3, GNAS, TFAP2C, EZR, NANS, BAMBI, NRP1, GADD45B, SOX10, TRIM9, BMP7, FERMT1, PDYN, WFDC2, KLF5, FL…	293
26	RELA	MA0107.1	Ig-fold	Rel	vertebrates	14757	0.567	191	195	7171	17581	454	0.00415	13690	0.0038	5854	37855	1.67383e-16	SOX8, LAMP2, TNFRSF12A, MYLIP, TFAP2B, PAX7, CNTN1, PRKCH, CDH1, SCML1, KITLG, CDH3, SEZ6, CASP8, CDON, ERBB3, PDIA5, NAV3, SEMA3C, MBNL3, ITGA8, RUNX1T1, SLC1A3, RIMS1, COL5A3, MEF2C, GNAS, NRP1, GADD45B, SOX10, BMP7, KLF5, FLT1, ESRP2, LACTB, RASL12, PLAT, TRPS1, NEFM, CDK6, COBL, NPTX2, PDLIM1, CXCL12, RNF43, ELK3, BAG2, LAMA4, CDH9, POLR3G, LIFR, RBP1, GALNT3, GLS, RND3, OLFML3, NRP2, OLFM3, …	191
27	Lhx3	MA0135.1	Helix-Turn-Helix	Homeo	vertebrates	16354	0.131	166	220	5806	18946	511	0.00607	12758	0.00461	22577	37787	1.67383e-16	SKAP2, MYLIP, TFAP2B, PAX7, CNTN1, PRKCH, SCML1, USP28, CDH3, SEZ6, CDON, NAV3, LNX1, SEMA3C, MBNL3, ITGA8, RUNX1T1, PGM1, RIMS1, SMARCA2, MEF2C, EPB41L3, GNAS, TFAP2C, BAMBI, NRP1, BMP7, PDYN, SRPX, KLF5, LMF1, SCG3, STMN2, TRPS1, CDK6, COBL, TRIM14, PDLIM1, GATA3, RNF43, CPE, TPD52L1, BMP5, BAG2, CDH9, POLR3G, LIFR, GALNT3, GLS, RND3, OLFML3, NRP2, OLFM3, SPP1, BCL11A, EPCAM, MSX2, CPXM2, COL21…	166
28	Nkx2-5	MA0063.1	Helix-Turn-Helix	Homeo	vertebrates	8270	0.218	336	50	16973	7779	8041	0.0514	197210	0.0384	71239	37784	1.67383e-16	SKAP2, MEOX1, ACSM3, SOX8, LAMP2, TAC1, TNFRSF12A, MYLIP, TFAP2B, PAX7, CD9, CNTN1, SNAI2, PRKCH, CDH1, SCML1, USP28, KITLG, PRSS8, FOXC1, MCOLN3, SLC2A3, LZTS1, CDH3, SEZ6, CASP8, NGFR, CDON, ERBB3, PDIA5, PFKP, NAV3, LNX1, SEMA3C, ICAM3, MBNL3, ITGA8, EDN1, RUNX1T1, SLC1A3, PGM1, RIMS1, SMARCA2, COL5A3, MEF2C, ATP8B1, EPB41L3, GNAS, TFAP2C, EZR, NANS, BAMBI, NRP1, SOX10, TRIM9, BMP7, FERMT1, PD…	336
29	ARID3A	MA0151.1	Helix-Turn-Helix	Arid	vertebrates	9896	0.062	325	61	16086	8666	6901	0.0378	166235	0.0277	64517	37615	1.91123e-16	SKAP2, MEOX1, ACSM3, SOX8, LAMP2, TAC1, TNFRSF12A, MYLIP, TFAP2B, PAX7, CD9, CNTN1, PRKCH, CDH1, SCML1, USP28, KITLG, FOXC1, MCOLN3, CDH3, SEZ6, CASP8, NGFR, CDON, ERBB3, PDIA5, PFKP, NAV3, LNX1, SEMA3C, ICAM3, MBNL3, ITGA8, EDN1, RUNX1T1, SLC1A3, PGM1, RIMS1, SMARCA2, COL5A3, MEF2C, ATP8B1, EPB41L3, GNAS, TFAP2C, EZR, NANS, BAMBI, NRP1, GADD45B, SOX10, TRIM9, BMP7, FERMT1, PDYN, SRPX, VGLL1, KLF…	325
30	TBP	MA0108.2	Beta-sheet	TATA-binding	vertebrates	10086	0.377	244	142	10389	14363	1414	0.0194	33775	0.0141	47106	37271	2.60298e-16	SKAP2, MEOX1, ACSM3, LAMP2, TAC1, TFAP2B, PAX7, CD9, CNTN1, PRKCH, SCML1, USP28, KITLG, CDH3, SEZ6, NGFR, CDON, ERBB3, PDIA5, NAV3, LNX1, SEMA3C, MBNL3, ITGA8, EDN1, RUNX1T1, SLC1A3, PGM1, RIMS1, SMARCA2, MEF2C, EPB41L3, GNAS, BAMBI, NRP1, GADD45B, TRIM9, BMP7, PDYN, SRPX, VGLL1, KLF5, FLT1, ESRP2, RASL12, SCG3, STMN2, TRPS1, NEFM, NEFL, CDK6, TFPI2, NPTX2, PDLIM1, GATA3, CXCL12, RNF43, CPE, ELK3…	244
31	HOXA5	MA0158.1	Helix-Turn-Helix	Homeo	vertebrates	8759	0.315	343	43	17629	7123	8024	0.0587	205993	0.0458	64414	37002	3.29285e-16	SKAP2, MEOX1, ACSM3, SOX8, LAMP2, TAC1, TNFRSF12A, MYLIP, TFAP2B, PAX7, CD9, CNTN1, SNAI2, PRKCH, CDH1, SCML1, USP28, KITLG, PRSS8, FOXC1, MCOLN3, SLC2A3, LZTS1, CDH3, SEZ6, CASP8, NGFR, CDON, ERBB3, PDIA5, PFKP, NAV3, LNX1, SEMA3C, ICAM3, MBNL3, ITGA8, EDN1, RUNX1T1, SLC1A3, PGM1, RIMS1, SMARCA2, COL5A3, MEF2C, ATP8B1, EPB41L3, GNAS, TFAP2C, EZR, NANS, BAMBI, NRP1, GADD45B, SOX10, TRIM9, BMP7, F…	343
32	MAX	MA0058.1	Zipper-Type	Helix-Loop-Helix	vertebrates	12685	0.571	204	182	7993	16759	572	0.00523	15900	0.00442	12756	36712	4.2587e-16	SKAP2, MEOX1, TNFRSF12A, MYLIP, TFAP2B, CD9, CNTN1, PRKCH, SCML1, KITLG, CDH3, SEZ6, NGFR, CDON, ERBB3, PDIA5, NAV3, LNX1, SEMA3C, MBNL3, ITGA8, RUNX1T1, SLC1A3, PGM1, SMARCA2, COL5A3, MEF2C, EPB41L3, GNAS, TFAP2C, BAMBI, NRP1, GADD45B, SOX10, TRIM9, BMP7, WFDC2, SRPX, KLF5, FLT1, ESRP2, LMF1, RASL12, SCG3, ESRP1, STMN2, TRPS1, NEFM, NEFL, CDK6, NPTX2, CORO2A, GATA3, RNF43, SCNN1A, TPD52L1, BMP5,…	204
33	NR4A2	MA0160.1	Zinc-coordinating	Hormone-nuclear Receptor	vertebrates	10165	0.491	295	91	13896	10856	1903	0.0139	60034	0.0133	5170	36543	4.88523e-16	SKAP2, MEOX1, SOX8, TAC1, TNFRSF12A, MYLIP, TFAP2B, PAX7, CD9, CNTN1, SNAI2, PRKCH, CDH1, SCML1, USP28, KITLG, PRSS8, FOXC1, CDH3, SEZ6, NGFR, CDON, ERBB3, PDIA5, PFKP, NAV3, LNX1, SEMA3C, ICAM3, MBNL3, ITGA8, EDN1, RUNX1T1, SLC1A3, PGM1, RIMS1, SMARCA2, COL5A3, MEF2C, ATP8B1, EPB41L3, GNAS, TFAP2C, BAMBI, NRP1, GADD45B, SOX10, TRIM9, BMP7, FERMT1, PDYN, WFDC2, SRPX, KLF5, FLT1, ESRP2, LMF1, LACT…	295
34	Myf	MA0055.1	Zipper-Type	Helix-Loop-Helix	vertebrates	15914	0.609	239	147	10157	14595	782	0.00858	27519	0.00918	-6590	36135	6.82508e-16	SKAP2, MEOX1, TNFRSF12A, MYLIP, TFAP2B, PAX7, CNTN1, PRKCH, CDH1, SCML1, USP28, KITLG, PRSS8, LZTS1, CDH3, SEZ6, NGFR, CDON, ERBB3, PDIA5, NAV3, LNX1, SEMA3C, MBNL3, ITGA8, RUNX1T1, SLC1A3, PGM1, RIMS1, SMARCA2, COL5A3, MEF2C, ATP8B1, EPB41L3, GNAS, BAMBI, NRP1, GADD45B, SOX10, TRIM9, BMP7, PDYN, VGLL1, KLF5, FLT1, ESRP2, LMF1, RASL12, PLAT, ESRP1, STMN2, TRPS1, CDK6, COBL, NPTX2, CORO2A, PDLIM1,…	239
35	RUNX1	MA0002.2	Ig-fold	Runt	vertebrates	10401	0.502	291	95	13641	11111	1979	0.0199	58648	0.0179	15512	36132	6.82508e-16	SKAP2, MEOX1, ACSM3, TAC1, TNFRSF12A, MYLIP, TFAP2B, PAX7, CD9, CNTN1, SNAI2, PRKCH, CDH1, SCML1, USP28, KITLG, PRSS8, FOXC1, SLC2A3, LZTS1, CDH3, SEZ6, CASP8, NGFR, CDON, ERBB3, PDIA5, PFKP, NAV3, LNX1, SEMA3C, MBNL3, ITGA8, EDN1, RUNX1T1, SLC1A3, PGM1, RIMS1, SMARCA2, COL5A3, MEF2C, ATP8B1, EPB41L3, GNAS, TFAP2C, BAMBI, NRP1, GADD45B, SOX10, TRIM9, BMP7, FERMT1, PDYN, SRPX, VGLL1, KLF5, FLT1, E…	291
36	ELK1	MA0028.1	Winged Helix-Turn-Helix	Ets	vertebrates	8812	0.568	291	95	13642	11110	1618	0.0148	54748	0.0152	-3647	36119	6.82508e-16	SKAP2, MEOX1, SOX8, TAC1, TNFRSF12A, MYLIP, TFAP2B, PAX7, CD9, CNTN1, SNAI2, PRKCH, SCML1, USP28, KITLG, PRSS8, FOXC1, SLC2A3, CDH3, SEZ6, NGFR, CDON, ERBB3, PDIA5, PFKP, NAV3, LNX1, SEMA3C, MBNL3, ITGA8, EDN1, RUNX1T1, SLC1A3, PGM1, RIMS1, SMARCA2, COL5A3, MEF2C, ATP8B1, EPB41L3, GNAS, TFAP2C, BAMBI, NRP1, GADD45B, SOX10, TRIM9, BMP7, FERMT1, PDYN, WFDC2, SRPX, VGLL1, KLF5, FLT1, ESRP2, LMF1, LA…	291
37	Myc	MA0147.1	Zipper-Type	Helix-Loop-Helix	vertebrates	11157	0.686	208	178	8288	16464	523	0.00478	18476	0.00513	-5193	35845	8.7271e-16	SKAP2, MEOX1, TNFRSF12A, TFAP2B, PAX7, CD9, PRKCH, SCML1, USP28, KITLG, PRSS8, MCOLN3, LZTS1, CDH3, SEZ6, NGFR, CDON, ERBB3, PDIA5, PFKP, LNX1, SEMA3C, ITGA8, EDN1, RUNX1T1, PGM1, RIMS1, SMARCA2, COL5A3, MEF2C, EPB41L3, GNAS, BAMBI, NRP1, GADD45B, SOX10, TRIM9, BMP7, WFDC2, SRPX, KLF5, FLT1, LMF1, RASL12, PLAT, ESRP1, STMN2, TRPS1, NEFL, CDK6, COBL, NPTX2, CORO2A, GATA3, RNF43, CALCA, ELK3, FZD10…	208
38	FOXO3	MA0157.1	Winged Helix-Turn-Helix	Forkhead	vertebrates	11734	0.298	290	96	13611	11141	2649	0.0194	69410	0.0154	33412	35609	1.07514e-15	SKAP2, MEOX1, SOX8, LAMP2, TAC1, MYLIP, TFAP2B, PAX7, CD9, CNTN1, SNAI2, PRKCH, CDH1, SCML1, USP28, KITLG, PRSS8, LZTS1, CDH3, SEZ6, NGFR, CDON, ERBB3, PDIA5, NAV3, LNX1, SEMA3C, MBNL3, ITGA8, EDN1, RUNX1T1, SLC1A3, PGM1, RIMS1, SMARCA2, COL5A3, MEF2C, ATP8B1, EPB41L3, GNAS, TFAP2C, BAMBI, NRP1, GADD45B, SOX10, TRIM9, BMP7, PDYN, SRPX, VGLL1, KLF5, FLT1, ESRP2, LMF1, LACTB, RASL12, SCG3, ESRP1, S…	290
39	Mycn	MA0104.2	Zipper-Type	Helix-Loop-Helix	vertebrates	11104	0.699	208	178	8332	16420	545	0.00498	18928	0.00526	-4040	35225	1.53692e-15	SKAP2, MEOX1, TNFRSF12A, TFAP2B, PAX7, CD9, PRKCH, SCML1, USP28, KITLG, PRSS8, FOXC1, LZTS1, CDH3, SEZ6, NGFR, CDON, ERBB3, PDIA5, PFKP, LNX1, SEMA3C, MBNL3, ITGA8, EDN1, RUNX1T1, SLC1A3, PGM1, RIMS1, SMARCA2, COL5A3, MEF2C, EPB41L3, GNAS, BAMBI, NRP1, GADD45B, SOX10, BMP7, WFDC2, KLF5, FLT1, ESRP2, LMF1, RASL12, PLAT, ESRP1, STMN2, TRPS1, NEFL, CDK6, COBL, NPTX2, CORO2A, GATA3, RNF43, CALCA, ELK…	208
40	Esrrb	MA0141.1	Zinc-coordinating	Hormone-nuclear Receptor	vertebrates	12806	0.524	238	148	10167	14585	774	0.00849	26346	0.00878	-3333	35167	1.57537e-15	SKAP2, MEOX1, SOX8, TFAP2B, PAX7, CNTN1, PRKCH, SCML1, KITLG, CDH3, SEZ6, NGFR, CDON, ERBB3, PDIA5, PFKP, NAV3, LNX1, SEMA3C, ICAM3, MBNL3, ITGA8, EDN1, RUNX1T1, SLC1A3, PGM1, RIMS1, SMARCA2, COL5A3, MEF2C, ATP8B1, EPB41L3, GNAS, TFAP2C, BAMBI, NRP1, SOX10, TRIM9, BMP7, FERMT1, PDYN, VGLL1, KLF5, FLT1, ESRP2, LMF1, LACTB, RASL12, PLAT, STMN2, TRPS1, NEFM, NEFL, CDK6, NPTX2, PDLIM1, GATA3, RNF43, …	238
41	IRF1	MA0050.1	Winged Helix-Turn-Helix	IRF	vertebrates	16008	0.383	168	218	6075	18677	466	0.00511	11517	0.00384	21473	35149	1.57537e-15	SKAP2, LAMP2, TAC1, MYLIP, TFAP2B, CNTN1, SNAI2, PRKCH, SCML1, FOXC1, CDH3, NGFR, CDON, PFKP, NAV3, LNX1, MBNL3, ITGA8, RUNX1T1, SLC1A3, PGM1, SMARCA2, MEF2C, EPB41L3, GNAS, TFAP2C, EZR, BAMBI, NRP1, SOX10, TRIM9, BMP7, FERMT1, PDYN, SRPX, KLF5, RASL12, PLAT, STMN2, TRPS1, NEFM, CDK6, TFPI2, NPTX2, TRIM14, GATA3, RNF43, ELK3, MAN1A1, BAG2, AIM1, CDH9, LIFR, C3orf52, GALNT3, GLS, RND3, OLFML3, NRP…	168
42	Nr2e3	MA0164.1	Zinc-coordinating	Hormone-nuclear Receptor	vertebrates	12028	0.373	173	213	6354	18398	480	0.00307	12287	0.00239	14573	35036	1.72081e-15	SKAP2, MEOX1, MYLIP, TFAP2B, CD9, CNTN1, SNAI2, PRKCH, SCML1, USP28, KITLG, SEZ6, CDON, ERBB3, PDIA5, NAV3, LNX1, SEMA3C, MBNL3, EDN1, RUNX1T1, SLC1A3, PGM1, RIMS1, SMARCA2, COL5A3, MEF2C, EPB41L3, GNAS, BAMBI, NRP1, SOX10, TRIM9, KLF5, FLT1, RASL12, ESRP1, STMN2, TRPS1, NEFM, NEFL, CDK6, PDLIM1, GATA3, RNF43, CPE, ELK3, FZD10, TPD52L1, LAMA4, CDH9, POLR3G, NPR3, LIFR, GALNT3, GLS, RND3, PLA2G4A,…	173
43	Sox17	MA0078.1	Other Alpha-Helix	High Mobility Group	vertebrates	10502	0.384	293	93	13879	10873	2481	0.0204	65883	0.0165	32288	34939	1.85095e-15	SKAP2, MEOX1, LAMP2, TAC1, TNFRSF12A, MYLIP, TFAP2B, PAX7, CD9, CNTN1, PRKCH, CDH1, SCML1, KITLG, PRSS8, FOXC1, LZTS1, CDH3, SEZ6, NGFR, CDON, ERBB3, PDIA5, PFKP, NAV3, LNX1, SEMA3C, ICAM3, MBNL3, ITGA8, EDN1, RUNX1T1, SLC1A3, PGM1, RIMS1, SMARCA2, COL5A3, MEF2C, ATP8B1, EPB41L3, GNAS, TFAP2C, BAMBI, NRP1, GADD45B, SOX10, TRIM9, BMP7, FERMT1, PDYN, WFDC2, VGLL1, KLF5, FLT1, ESRP2, LMF1, LACTB, RA…	293
44	ELF5	MA0136.1	Winged Helix-Turn-Helix	Ets	vertebrates	8693	0.429	328	58	16547	8205	4002	0.0329	117435	0.0294	21976	34779	2.12159e-15	SKAP2, MEOX1, LAMP2, TAC1, TNFRSF12A, MYLIP, TFAP2B, PAX7, CD9, CNTN1, SNAI2, PRKCH, CDH1, SCML1, USP28, KITLG, PRSS8, FOXC1, MCOLN3, SLC2A3, CDH3, SEZ6, CASP8, NGFR, CDON, ERBB3, PDIA5, PFKP, NAV3, LNX1, SEMA3C, ICAM3, MBNL3, ITGA8, EDN1, RUNX1T1, SLC1A3, PGM1, RIMS1, SMARCA2, COL5A3, MEF2C, EPB41L3, GNAS, TFAP2C, BAMBI, NRP1, GADD45B, SOX10, TRIM9, BMP7, FERMT1, PDYN, WFDC2, SRPX, VGLL1, KLF5, …	328
45	HNF1B	MA0153.1	Helix-Turn-Helix	Homeo	vertebrates	16821	0.222	129	257	4107	20645	281	0.00308	6910	0.0023	16953	34449	2.884e-15	LAMP2, PRKCH, SCML1, KITLG, CDH3, SEZ6, NGFR, CDON, NAV3, SEMA3C, MBNL3, ITGA8, RUNX1T1, RIMS1, SMARCA2, MEF2C, GNAS, TFAP2C, BAMBI, NRP1, KLF5, FLT1, ESRP1, TRPS1, NEFM, CDK6, NPTX2, PDLIM1, RNF43, ELK3, FZD10, BMP5, CDH9, POLR3G, LIFR, GLS, RND3, PLA2G4A, OLFML3, NRP2, OLFM3, BCL11A, EPCAM, CPXM2, TWIST1, COL21A1, BMP4, ASS1, PRRG1, SNAP25, ETS1, TES, HEY2, PAX3, TFAP2A, MYOF, DUSP5, RPS24, PCD…	129
46	NFATC2	MA0152.1	Ig-fold	Rel	vertebrates	9859	0.346	310	76	15176	9576	3682	0.0236	97757	0.019	34766	34377	2.99135e-15	SKAP2, MEOX1, LAMP2, TAC1, MYLIP, TFAP2B, PAX7, CD9, CNTN1, SNAI2, PRKCH, CDH1, SCML1, USP28, KITLG, PRSS8, FOXC1, MCOLN3, SLC2A3, CDH3, SEZ6, CASP8, NGFR, CDON, ERBB3, PDIA5, NAV3, LNX1, SEMA3C, MBNL3, ITGA8, EDN1, RUNX1T1, SLC1A3, PGM1, RIMS1, SMARCA2, COL5A3, MEF2C, ATP8B1, EPB41L3, GNAS, TFAP2C, BAMBI, NRP1, GADD45B, SOX10, TRIM9, BMP7, FERMT1, PDYN, SRPX, KLF5, FLT1, ESRP2, LMF1, LACTB, RASL…	310
47	Hand1::Tcfe2a	MA0092.1	Zipper-Type	Helix-Loop-Helix	vertebrates	10144	0.507	284	102	13286	11466	1762	0.0161	54768	0.0152	7551	34368	2.99135e-15	SKAP2, SOX8, TAC1, TNFRSF12A, MYLIP, TFAP2B, PAX7, CD9, CNTN1, PRKCH, SCML1, USP28, KITLG, PRSS8, FOXC1, SLC2A3, CDH3, SEZ6, NGFR, CDON, ERBB3, PDIA5, NAV3, LNX1, SEMA3C, MBNL3, ITGA8, EDN1, RUNX1T1, SLC1A3, PGM1, RIMS1, SMARCA2, COL5A3, MEF2C, ATP8B1, EPB41L3, GNAS, TFAP2C, BAMBI, NRP1, GADD45B, SOX10, TRIM9, BMP7, PDYN, SRPX, VGLL1, KLF5, FLT1, ESRP2, LMF1, RASL12, SCG3, PLAT, STMN2, TRPS1, NEF…	284
48	FOXD1	MA0031.1	Winged Helix-Turn-Helix	Forkhead	vertebrates	11926	0.275	281	105	13087	11665	2435	0.0178	62921	0.014	33980	34235	3.34065e-15	SKAP2, MEOX1, SOX8, LAMP2, TAC1, TNFRSF12A, MYLIP, TFAP2B, PAX7, CD9, CNTN1, PRKCH, CDH1, SCML1, USP28, KITLG, PRSS8, FOXC1, CDH3, SEZ6, NGFR, CDON, ERBB3, PDIA5, NAV3, LNX1, SEMA3C, MBNL3, ITGA8, EDN1, RUNX1T1, SLC1A3, PGM1, RIMS1, SMARCA2, COL5A3, MEF2C, EPB41L3, GNAS, TFAP2C, BAMBI, NRP1, GADD45B, TRIM9, BMP7, FERMT1, PDYN, WFDC2, SRPX, VGLL1, KLF5, FLT1, LACTB, RASL12, SCG3, STMN2, TRPS1, NEF…	281
49	Pou5f1	MA0142.1	Helix-Turn-Helix	Homeo	vertebrates	14808	0.308	114	272	3402	21350	229	0.00314	5205	0.00217	21791	34215	3.34065e-15	SKAP2, TAC1, PRKCH, SCML1, KITLG, SEZ6, NGFR, CDON, NAV3, MBNL3, RUNX1T1, SLC1A3, PGM1, RIMS1, SMARCA2, MEF2C, EPB41L3, GNAS, BAMBI, NRP1, TRIM9, SRPX, KLF5, FLT1, ESRP1, TRPS1, CDK6, PDLIM1, CPE, ELK3, FZD10, NANOG, BAG2, LAMA4, CDH9, LIFR, GLS, RND3, OLFML3, OLFM3, BCL11A, MSX2, TWIST1, PLAU, SEPT6, BMP2, GAD1, SNAP25, MYCN, PDGFRA, HEY2, LECT1, TFAP2A, MYOF, PCDH10, IQGAP1, PDGFC, CDH18, HAPLN…	114
50	Stat3	MA0144.1	Ig-fold	Stat	vertebrates	13601	0.505	232	154	9883	14869	761	0.00695	23645	0.00657	4971	33960	4.16761e-15	SKAP2, MEOX1, SOX8, TAC1, TNFRSF12A, MYLIP, TFAP2B, CD9, CNTN1, PRKCH, SCML1, USP28, FOXC1, SLC2A3, CDH3, SEZ6, CDON, ERBB3, PDIA5, NAV3, LNX1, SEMA3C, MBNL3, ITGA8, RUNX1T1, SLC1A3, PGM1, RIMS1, SMARCA2, COL5A3, MEF2C, EPB41L3, GNAS, TFAP2C, BAMBI, NRP1, GADD45B, SOX10, TRIM9, BMP7, PDYN, WFDC2, SRPX, VGLL1, KLF5, FLT1, LMF1, LACTB, RASL12, SCG3, TRPS1, CDK6, COBL, NPTX2, TRIM14, CORO2A, PDLIM1,…	232
51	TAL1::TCF3	MA0091.1	Zipper-Type	Helix-Loop-Helix	vertebrates	14070	0.453	192	194	7491	17261	518	0.00568	14681	0.0049	11764	33953	4.16761e-15	SKAP2, TNFRSF12A, MYLIP, CNTN1, PRKCH, SCML1, USP28, KITLG, SEZ6, NGFR, CDON, ERBB3, PDIA5, NAV3, LNX1, SEMA3C, MBNL3, ITGA8, EDN1, RUNX1T1, SLC1A3, PGM1, RIMS1, SMARCA2, COL5A3, MEF2C, EPB41L3, GNAS, TFAP2C, NRP1, GADD45B, SOX10, TRIM9, BMP7, FERMT1, VGLL1, KLF5, ESRP2, LMF1, STMN2, TRPS1, NEFM, CDK6, NPTX2, CORO2A, GATA3, CXCL12, RNF43, CPE, SCNN1A, MAN1A1, LAMA4, CDH9, LIFR, GALNT3, GLS, RND3,…	192
52	AP1	MA0099.2	Zipper-Type	Leucine Zipper	vertebrates	9193	0.405	325	61	16390	8362	3962	0.0253	113253	0.022	23635	33732	5.01344e-15	SKAP2, MEOX1, SOX8, LAMP2, TAC1, TNFRSF12A, MYLIP, TFAP2B, PAX7, CD9, CNTN1, SNAI2, PRKCH, CDH1, SCML1, USP28, KITLG, PRSS8, SLC2A3, LZTS1, CDH3, SEZ6, CASP8, NGFR, CDON, ERBB3, PDIA5, PFKP, NAV3, LNX1, SEMA3C, ICAM3, MBNL3, ITGA8, EDN1, RUNX1T1, SLC1A3, PGM1, RIMS1, SMARCA2, COL5A3, MEF2C, ATP8B1, EPB41L3, GNAS, TFAP2C, EZR, BAMBI, NRP1, GADD45B, SOX10, TRIM9, BMP7, FERMT1, PDYN, WFDC2, SRPX, KL…	325
53	NF-kappaB	MA0061.1	Ig-fold	Rel	vertebrates	13345	0.621	207	179	8381	16371	570	0.00521	18865	0.00524	-0.484	33729	5.01344e-15	SKAP2, ACSM3, SOX8, LAMP2, TNFRSF12A, MYLIP, TFAP2B, PAX7, CD9, CNTN1, PRKCH, SCML1, KITLG, PRSS8, CDH3, SEZ6, CDON, ERBB3, PDIA5, NAV3, SEMA3C, MBNL3, ITGA8, EDN1, RUNX1T1, SLC1A3, PGM1, RIMS1, SMARCA2, MEF2C, EPB41L3, TFAP2C, BAMBI, NRP1, GADD45B, SOX10, BMP7, PDYN, SRPX, KLF5, FLT1, ESRP2, LMF1, LACTB, RASL12, PLAT, STMN2, TRPS1, NEFM, CDK6, COBL, NPTX2, TRIM14, PDLIM1, GATA3, CXCL12, RNF43, E…	207
54	Gfi	MA0038.1	Zinc-coordinating	BetaBetaAlpha-zinc finger	vertebrates	9470	0.391	289	97	13731	11021	2528	0.0231	65844	0.0183	37514	33239	8.02912e-15	SKAP2, MEOX1, ACSM3, LAMP2, TAC1, TNFRSF12A, MYLIP, TFAP2B, PAX7, CD9, CNTN1, SNAI2, PRKCH, CDH1, SCML1, USP28, KITLG, PRSS8, MCOLN3, LZTS1, CDH3, SEZ6, NGFR, CDON, ERBB3, PDIA5, NAV3, LNX1, SEMA3C, MBNL3, ITGA8, EDN1, RUNX1T1, SLC1A3, PGM1, RIMS1, SMARCA2, MEF2C, EPB41L3, GNAS, TFAP2C, BAMBI, NRP1, SOX10, TRIM9, BMP7, FERMT1, PDYN, SRPX, VGLL1, KLF5, FLT1, ESRP2, LMF1, SLC7A5, LACTB, RASL12, SCG…	289
55	Tcfcp2l1	MA0145.1	Other	CP2	vertebrates	11650	0.609	241	145	10591	14161	884	0.0113	32190	0.0125	-11409	32174	2.28599e-14	SKAP2, MEOX1, SOX8, TNFRSF12A, MYLIP, TFAP2B, PAX7, CD9, CNTN1, SNAI2, PRKCH, SCML1, USP28, KITLG, PRSS8, FOXC1, LZTS1, CDH3, SEZ6, NGFR, CDON, ERBB3, PDIA5, NAV3, LNX1, SEMA3C, MBNL3, ITGA8, RUNX1T1, SLC1A3, PGM1, RIMS1, SMARCA2, COL5A3, MEF2C, ATP8B1, EPB41L3, GNAS, TFAP2C, EZR, NANS, BAMBI, NRP1, SOX10, TRIM9, BMP7, FERMT1, PDYN, WFDC2, SRPX, KLF5, FLT1, ESRP2, LMF1, RASL12, SCG3, STMN2, TRPS1…	241
56	NKX3-1	MA0124.1	Helix-Turn-Helix	Homeo	vertebrates	11127	0.179	272	114	12654	12098	2667	0.0171	68823	0.0134	33442	31949	2.81074e-14	SKAP2, LAMP2, TAC1, MYLIP, TFAP2B, PAX7, CD9, CNTN1, PRKCH, CDH1, SCML1, USP28, KITLG, FOXC1, MCOLN3, LZTS1, CDH3, SEZ6, CDON, ERBB3, PDIA5, NAV3, LNX1, SEMA3C, MBNL3, ITGA8, EDN1, RUNX1T1, SLC1A3, PGM1, RIMS1, SMARCA2, MEF2C, EPB41L3, GNAS, BAMBI, NRP1, TRIM9, BMP7, FERMT1, PDYN, SRPX, VGLL1, KLF5, FLT1, ESRP2, LMF1, LACTB, RASL12, SCG3, ESRP1, STMN2, TRPS1, NEFM, NEFL, CDK6, NPTX2, TRIM14, CORO…	272
57	SP1	MA0079.2	Zinc-coordinating	BetaBetaAlpha-zinc finger	vertebrates	11129	0.820	268	118	12391	12361	2124	0.0194	79797	0.0222	-19628	31844	3.06617e-14	SKAP2, MEOX1, ACSM3, SOX8, LAMP2, TAC1, TNFRSF12A, MYLIP, TFAP2B, PAX7, CD9, CNTN1, PRKCH, CDH1, SCML1, USP28, KITLG, PRSS8, FOXC1, SLC2A3, CDH3, SEZ6, NGFR, CDON, ERBB3, PDIA5, PFKP, LNX1, MBNL3, ITGA8, EDN1, RUNX1T1, SLC1A3, PGM1, RIMS1, SMARCA2, COL5A3, MEF2C, ATP8B1, EPB41L3, GNAS, TFAP2C, EZR, NANS, BAMBI, NRP1, GADD45B, SOX10, TRIM9, BMP7, FERMT1, PDYN, WFDC2, KLF5, FLT1, ESRP2, LMF1, LACTB…	268
58	PBX1	MA0070.1	Helix-Turn-Helix	Homeo	vertebrates	14641	0.310	126	260	4107	20645	282	0.00309	6634	0.00221	19595	31751	3.30597e-14	SKAP2, MEOX1, ACSM3, LAMP2, MYLIP, TFAP2B, PRKCH, SCML1, KITLG, SEZ6, CDON, NAV3, SEMA3C, ITGA8, RUNX1T1, SLC1A3, RIMS1, SMARCA2, MEF2C, GNAS, NRP1, TRIM9, BMP7, KLF5, FLT1, STMN2, TRPS1, NEFL, CDK6, TRIM14, GATA3, RNF43, ELK3, TPD52L1, BMP5, BAG2, LAMA4, LIFR, GALNT3, GLS, RND3, OLFML3, NRP2, VAMP8, OLFM3, BCL11A, EPCAM, BMP2, ASS1, SNAP25, CHRM3, PDGFRA, ETS1, TES, PAX3, PCDH8, LECT1, RNF144B, …	126
59	Arnt::Ahr	MA0006.1	Zipper-Type	Helix-Loop-Helix	vertebrates	9532	0.715	285	101	13597	11155	2213	0.0121	66086	0.011	11183	31449	4.39443e-14	SKAP2, MEOX1, SOX8, LAMP2, TNFRSF12A, MYLIP, TFAP2B, PAX7, CD9, CNTN1, SNAI2, PRKCH, CDH1, SCML1, USP28, KITLG, PRSS8, FOXC1, LZTS1, CDH3, SEZ6, NGFR, CDON, ERBB3, PDIA5, NAV3, LNX1, SEMA3C, MBNL3, ITGA8, EDN1, RUNX1T1, SLC1A3, PGM1, RIMS1, SMARCA2, COL5A3, MEF2C, ATP8B1, EPB41L3, GNAS, TFAP2C, BAMBI, NRP1, GADD45B, SOX10, TRIM9, BMP7, PDYN, WFDC2, SRPX, VGLL1, KLF5, FLT1, ESRP2, LMF1, RASL12, SC…	285
60	NFE2L2	MA0150.1	Zipper-Type	Leucine Zipper	vertebrates	14394	0.486	155	231	5635	19117	315	0.00317	8970	0.00274	8490	31133	5.92538e-14	SKAP2, MYLIP, TFAP2B, CNTN1, PRKCH, CDH1, SCML1, USP28, KITLG, PRSS8, LZTS1, CDH3, SEZ6, CDON, NAV3, LNX1, SEMA3C, MBNL3, ITGA8, RUNX1T1, SLC1A3, RIMS1, SMARCA2, COL5A3, MEF2C, ATP8B1, GNAS, EZR, BAMBI, NRP1, TRIM9, BMP7, KLF5, FLT1, ESRP2, RASL12, SCG3, PLAT, STMN2, TRPS1, NEFM, CDK6, NPTX2, GATA3, CXCL12, RNF43, ELK3, NANOG, TPD52L1, AIM1, POLR3G, GALNT3, RND3, OLFML3, NRP2, OLFM3, BCL11A, MSX2…	155
61	MZF1_5-13	MA0057.1	Zinc-coordinating	BetaBetaAlpha-zinc finger	vertebrates	9400	0.588	282	104	13425	11327	2309	0.0211	77649	0.0216	-3422	30994	6.58403e-14	SKAP2, MEOX1, ACSM3, SOX8, TAC1, TNFRSF12A, MYLIP, TFAP2B, PAX7, CD9, CNTN1, SNAI2, PRKCH, CDH1, SCML1, USP28, KITLG, PRSS8, FOXC1, SLC2A3, LZTS1, CDH3, SEZ6, NGFR, CDON, ERBB3, PDIA5, NAV3, LNX1, SEMA3C, MBNL3, ITGA8, EDN1, RUNX1T1, SLC1A3, PGM1, RIMS1, SMARCA2, COL5A3, MEF2C, ATP8B1, EPB41L3, GNAS, TFAP2C, BAMBI, NRP1, GADD45B, SOX10, TRIM9, BMP7, FERMT1, PDYN, WFDC2, SRPX, KLF5, FLT1, ESRP2, L…	282
62	E2F1	MA0024.1	Winged Helix-Turn-Helix	E2F	vertebrates	13838	0.625	199	187	8113	16639	564	0.00412	17630	0.00392	3413	30991	6.58403e-14	SKAP2, LAMP2, MYLIP, TFAP2B, PAX7, CNTN1, PRKCH, CDH1, SCML1, KITLG, FOXC1, CDH3, SEZ6, NGFR, CDON, ERBB3, PFKP, NAV3, LNX1, MBNL3, ITGA8, EDN1, RUNX1T1, SLC1A3, PGM1, RIMS1, SMARCA2, COL5A3, MEF2C, ATP8B1, GNAS, TFAP2C, BAMBI, GADD45B, SOX10, TRIM9, BMP7, PDYN, KLF5, FLT1, LMF1, RASL12, SCG3, ESRP1, STMN2, TRPS1, NEFM, NEFL, CDK6, CORO2A, PDLIM1, GATA3, RNF43, ELK3, FZD10, CDH9, POLR3G, NPR3, LI…	199
63	Gata1	MA0035.2	Zinc-coordinating	GATA	vertebrates	10878	0.373	295	91	14350	10402	2794	0.0281	75905	0.0232	33949	30978	6.58403e-14	SKAP2, MEOX1, LAMP2, TAC1, TNFRSF12A, MYLIP, TFAP2B, PAX7, CD9, CNTN1, PRKCH, CDH1, SCML1, USP28, KITLG, PRSS8, FOXC1, LZTS1, CDH3, SEZ6, NGFR, CDON, ERBB3, PDIA5, NAV3, LNX1, SEMA3C, MBNL3, ITGA8, EDN1, RUNX1T1, SLC1A3, PGM1, RIMS1, SMARCA2, COL5A3, MEF2C, EPB41L3, GNAS, TFAP2C, BAMBI, NRP1, SOX10, TRIM9, BMP7, FERMT1, PDYN, WFDC2, SRPX, KLF5, FLT1, ESRP2, LMF1, LACTB, RASL12, SCG3, STMN2, TRPS1…	295
64	Sox2	MA0143.1	Other Alpha-Helix	High Mobility Group	vertebrates	12951	0.361	97	289	2809	21943	160	0.00219	3844	0.0016	15448	30304	1.27133e-13	SKAP2, MEOX1, PRKCH, KITLG, CDH3, SEZ6, NGFR, CDON, NAV3, MBNL3, EDN1, RUNX1T1, SLC1A3, PGM1, RIMS1, SMARCA2, MEF2C, NRP1, TRIM9, PDYN, SRPX, KLF5, FLT1, TRPS1, CDK6, RNF43, CPE, FZD10, NANOG, MAN1A1, LAMA4, POLR3G, NPR3, GLS, RND3, OLFML3, NRP2, OLFM3, BCL11A, TWIST1, PLAU, SEPT6, LRRC17, GAD1, SNAP25, PDGFRA, ETS1, HEY2, LECT1, TFAP2A, RNF144B, PCDH10, ETNK1, IQGAP1, RHOB, PDGFC, CDH18, ARHGAP1…	97
65	MZF1_1-4	MA0056.1	Zinc-coordinating	BetaBetaAlpha-zinc finger	vertebrates	8586	0.725	327	59	16863	7889	5741	0.0315	201000	0.0335	-11812	29916	1.84469e-13	SKAP2, MEOX1, ACSM3, SOX8, LAMP2, TAC1, TNFRSF12A, MYLIP, TFAP2B, PAX7, CD9, CNTN1, SNAI2, PRKCH, CDH1, SCML1, USP28, KITLG, PRSS8, FOXC1, SLC2A3, CDH3, SEZ6, NGFR, CDON, ERBB3, PDIA5, PFKP, NAV3, LNX1, SEMA3C, MBNL3, ITGA8, EDN1, RUNX1T1, SLC1A3, PGM1, RIMS1, SMARCA2, COL5A3, MEF2C, ATP8B1, EPB41L3, GNAS, TFAP2C, NANS, BAMBI, NRP1, GADD45B, SOX10, TRIM9, BMP7, FERMT1, PDYN, WFDC2, SRPX, VGLL1, K…	327
66	HNF4A	MA0114.1	Zinc-coordinating	Hormone-nuclear Receptor	vertebrates	9617	0.522	167	219	6389	18363	345	0.0041	11240	0.00406	0.626	29634	2.40803e-13	SKAP2, MEOX1, TNFRSF12A, TFAP2B, PAX7, PRKCH, SCML1, KITLG, LZTS1, SEZ6, NGFR, CDON, ERBB3, PDIA5, NAV3, SEMA3C, MBNL3, ITGA8, RUNX1T1, SLC1A3, RIMS1, SMARCA2, COL5A3, MEF2C, ATP8B1, GNAS, NRP1, SOX10, TRIM9, BMP7, FERMT1, PDYN, KLF5, FLT1, ESRP2, LACTB, RASL12, ESRP1, STMN2, TRPS1, NEFM, CDK6, CORO2A, GATA3, RNF43, CALCA, ELK3, NANOG, MAN1A1, LAMA4, NPR3, LIFR, RND3, NRP2, VAMP8, OLFM3, BCL11A, …	167
67	INSM1	MA0155.1	Zinc-coordinating	BetaBetaAlpha-zinc finger	vertebrates	14862	0.667	188	198	7588	17164	491	0.00538	17685	0.0059	-7007	29466	2.80539e-13	SKAP2, MEOX1, SOX8, TNFRSF12A, TFAP2B, PAX7, CNTN1, SNAI2, PRKCH, KITLG, PRSS8, LZTS1, CDH3, SEZ6, NGFR, ERBB3, PDIA5, NAV3, LNX1, SEMA3C, MBNL3, EDN1, RUNX1T1, SLC1A3, PGM1, RIMS1, SMARCA2, COL5A3, MEF2C, EPB41L3, GNAS, TFAP2C, NRP1, GADD45B, SOX10, TRIM9, BMP7, PDYN, KLF5, FLT1, ESRP2, ESRP1, TRPS1, NEFM, CDK6, NPTX2, CORO2A, GATA3, CXCL12, ELK3, FZD10, BMP5, LAMA4, GALNT3, OLFML3, NRP2, VAMP8,…	188
68	SPIB	MA0081.1	Winged Helix-Turn-Helix	Ets	vertebrates	9060	0.466	334	52	17547	7205	5903	0.0378	175639	0.0342	20722	28511	7.18147e-13	SKAP2, MEOX1, LAMP2, TAC1, TNFRSF12A, MYLIP, TFAP2B, PAX7, CD9, CNTN1, SNAI2, PRKCH, CDH1, SCML1, USP28, KITLG, PRSS8, FOXC1, MCOLN3, SLC2A3, LZTS1, CDH3, SEZ6, NGFR, CDON, ERBB3, PDIA5, PFKP, NAV3, LNX1, SEMA3C, ICAM3, MBNL3, ITGA8, EDN1, RUNX1T1, SLC1A3, PGM1, RIMS1, SMARCA2, COL5A3, MEF2C, ATP8B1, EPB41L3, GNAS, TFAP2C, EZR, BAMBI, NRP1, GADD45B, SOX10, TRIM9, BMP7, FERMT1, PDYN, WFDC2, SRPX, …	334
69	Myb	MA0100.1	Helix-Turn-Helix	Myb	vertebrates	9883	0.591	280	106	13518	11234	1853	0.0135	58600	0.013	4800	28319	8.57361e-13	SKAP2, MEOX1, SOX8, LAMP2, TNFRSF12A, MYLIP, TFAP2B, PAX7, CD9, CNTN1, SNAI2, PRKCH, SCML1, USP28, KITLG, PRSS8, FOXC1, LZTS1, CDH3, SEZ6, NGFR, CDON, ERBB3, PDIA5, NAV3, LNX1, SEMA3C, MBNL3, ITGA8, EDN1, RUNX1T1, SLC1A3, PGM1, RIMS1, SMARCA2, COL5A3, MEF2C, ATP8B1, EPB41L3, GNAS, TFAP2C, EZR, NANS, BAMBI, NRP1, GADD45B, SOX10, TRIM9, BMP7, FERMT1, PDYN, SRPX, VGLL1, KLF5, FLT1, ESRP2, LMF1, RASL…	280
70	RORA_1	MA0071.1	Zinc-coordinating	Hormone-nuclear Receptor	vertebrates	13190	0.424	204	182	8624	16128	596	0.00545	18895	0.00525	2835	28256	8.90579e-13	SKAP2, TAC1, MYLIP, TFAP2B, CNTN1, PRKCH, USP28, KITLG, FOXC1, CDH3, SEZ6, NGFR, CDON, ERBB3, PDIA5, NAV3, LNX1, SEMA3C, MBNL3, ITGA8, EDN1, RUNX1T1, SLC1A3, PGM1, RIMS1, SMARCA2, COL5A3, MEF2C, EPB41L3, GNAS, TFAP2C, BAMBI, NRP1, BMP7, FERMT1, PDYN, VGLL1, KLF5, FLT1, ESRP2, LACTB, RASL12, PLAT, STMN2, TRPS1, NEFM, NEFL, CDK6, NPTX2, PDLIM1, GATA3, RNF43, CPE, ELK3, TPD52L1, BAG2, LAMA4, CDH9, L…	204
71	Tal1::Gata1	MA0140.1	Zipper-Type	Helix-Loop-Helix	vertebrates	11297	0.451	162	224	6212	18540	415	0.00683	11200	0.0056	17160	28252	8.90579e-13	SKAP2, MEOX1, LAMP2, TFAP2B, PAX7, PRKCH, USP28, CDH3, SEZ6, CDON, ERBB3, PDIA5, NAV3, LNX1, ITGA8, EDN1, RUNX1T1, SLC1A3, PGM1, RIMS1, SMARCA2, MEF2C, GNAS, TFAP2C, BAMBI, NRP1, SOX10, TRIM9, BMP7, WFDC2, KLF5, FLT1, ESRP2, RASL12, STMN2, TRPS1, CDK6, NPTX2, CORO2A, PDLIM1, GATA3, RNF43, ELK3, FZD10, BMP5, BAG2, LAMA4, CDH9, LIFR, RBP1, C3orf52, GLS, RND3, OLFML3, NRP2, VAMP8, OLFM3, BCL11A, MSX…	162
72	Spz1	MA0111.1	Other	Other	vertebrates	11907	0.538	169	217	6658	18094	365	0.00367	12530	0.00383	-2729	27472	1.91541e-12	SKAP2, MEOX1, TFAP2B, PAX7, CNTN1, PRKCH, SCML1, KITLG, PRSS8, CDH3, SEZ6, NGFR, CDON, ERBB3, PDIA5, NAV3, LNX1, SEMA3C, MBNL3, RUNX1T1, SLC1A3, PGM1, RIMS1, SMARCA2, MEF2C, EPB41L3, GNAS, TFAP2C, BAMBI, NRP1, TRIM9, BMP7, FERMT1, KLF5, ESRP2, PLAT, TRPS1, NEFL, CDK6, NPTX2, CORO2A, PDLIM1, GATA3, RNF43, ELK3, SCNN1A, NANOG, TPD52L1, LAMA4, GLS, OLFML3, NRP2, BCL11A, MSX2, DEPDC7, TWIST1, COL21A1…	169
73	RORA_2	MA0072.1	Zinc-coordinating	Hormone-nuclear Receptor	vertebrates	17425	0.369	110	276	3571	21181	190	0.00243	5079	0.00198	10710	27376	2.07912e-12	SKAP2, MYLIP, CNTN1, PRKCH, SEZ6, NAV3, LNX1, SEMA3C, EDN1, RUNX1T1, RIMS1, COL5A3, MEF2C, EPB41L3, GNAS, NRP1, TRIM9, BMP7, VGLL1, KLF5, ESRP2, SCG3, PLAT, STMN2, TRPS1, CDK6, CPE, ELK3, SCNN1A, MAN1A1, TPD52L1, LIFR, RBP1, GALNT3, GLS, RND3, OLFML3, NRP2, BCL11A, MSX2, TWIST1, COL21A1, BMP4, GAD1, PRRG1, PPP1R3D, MYCN, PDGFRA, ETS1, HEY2, LECT1, TFAP2A, RNF144B, ARRB1, PCDH10, ETNK1, LPAR6, NKD…	110
74	NFIL3	MA0025.1	Zipper-Type	Leucine Zipper	vertebrates	14139	0.265	170	216	6731	18021	608	0.00611	15828	0.00484	19201	27248	2.33066e-12	SKAP2, MYLIP, TFAP2B, CNTN1, PRKCH, CDH1, SCML1, USP28, KITLG, SEZ6, NGFR, CDON, ERBB3, PDIA5, NAV3, LNX1, SEMA3C, MBNL3, RUNX1T1, SLC1A3, RIMS1, SMARCA2, MEF2C, EPB41L3, GNAS, TFAP2C, NRP1, SOX10, TRIM9, BMP7, FERMT1, PDYN, SRPX, KLF5, RASL12, ESRP1, STMN2, TRPS1, NEFM, CDK6, NPTX2, RNF43, CPE, ELK3, FZD10, TPD52L1, BMP5, BAG2, LAMA4, CDH9, POLR3G, NPR3, LIFR, RBP1, GALNT3, GLS, RND3, OLFML3, NR…	170
75	HIF1A::ARNT	MA0259.1	Zipper-Type	Helix-Loop-Helix	vertebrates	9740	0.657	239	147	10914	13838	1108	0.0081	37662	0.00837	-3122	26836	3.47136e-12	SKAP2, MEOX1, SOX8, LAMP2, TNFRSF12A, MYLIP, TFAP2B, PAX7, CD9, CNTN1, PRKCH, SCML1, KITLG, LZTS1, CDH3, SEZ6, NGFR, CDON, ERBB3, PDIA5, PFKP, NAV3, LNX1, SEMA3C, MBNL3, EDN1, RUNX1T1, SLC1A3, PGM1, RIMS1, SMARCA2, COL5A3, MEF2C, ATP8B1, EPB41L3, GNAS, TFAP2C, BAMBI, NRP1, GADD45B, SOX10, TRIM9, BMP7, WFDC2, KLF5, FLT1, ESRP2, LMF1, RASL12, ESRP1, STMN2, TRPS1, NEFM, NEFL, CDK6, NPTX2, CORO2A, GA…	239
76	GABPA	MA0062.2	Winged Helix-Turn-Helix	Ets	vertebrates	13335	0.647	214	172	9355	15397	515	0.00518	20927	0.0064	-16006	26750	3.73267e-12	SKAP2, MEOX1, SOX8, TAC1, MYLIP, TFAP2B, PAX7, CD9, CNTN1, PRKCH, SCML1, PRSS8, FOXC1, SLC2A3, CDH3, SEZ6, CDON, ERBB3, PDIA5, PFKP, NAV3, LNX1, SEMA3C, MBNL3, EDN1, RUNX1T1, SLC1A3, PGM1, SMARCA2, MEF2C, ATP8B1, EPB41L3, GNAS, TFAP2C, BAMBI, NRP1, GADD45B, SOX10, TRIM9, BMP7, PDYN, WFDC2, VGLL1, KLF5, FLT1, ESRP2, LMF1, RASL12, ESRP1, STMN2, TRPS1, NEFM, CDK6, NPTX2, TRIM14, CORO2A, GATA3, RNF43…	214
77	Pax6	MA0069.1	Helix-Turn-Helix	Homeo	vertebrates	13798	0.432	55	331	1218	23534	68	0.00087	1377	0.000536	15094	26216	6.28319e-12	SOX8, TFAP2B, CNTN1, LNX1, RUNX1T1, RIMS1, SMARCA2, MEF2C, TFAP2C, NRP1, TRIM9, KLF5, FLT1, CDK6, RNF43, CALCA, NPR3, LIFR, GLS, NPY, SNAP25, MYCN, HEY2, TFAP2A, ETNK1, IQGAP1, OSBPL10, ITGA9, SLIT2, PDGFC, CDH18, ARHGAP18, SH3KBP1, ARID5B, THRB, RAB3C, ANGPT1, TNIK, MSX1, PITX2, DACT1, GABRB3, STAT6, IGF2, PCDH7, MCC, GAP43, BNC2, GATA2, TMEM64, CLDN6, C12orf56, ROR1, ZYG11A, VGLL3	55
78	CREB1	MA0018.2	Zipper-Type	Leucine Zipper	vertebrates	10139	0.523	209	177	9204	15548	599	0.00438	19712	0.00438	-0.048	24977	2.14089e-11	SKAP2, MEOX1, SOX8, TAC1, TNFRSF12A, MYLIP, TFAP2B, PAX7, CD9, CNTN1, SNAI2, PRKCH, SCML1, USP28, PRSS8, CDH3, SEZ6, NGFR, CDON, ERBB3, PDIA5, NAV3, LNX1, SEMA3C, MBNL3, ITGA8, RUNX1T1, SLC1A3, RIMS1, SMARCA2, COL5A3, MEF2C, EPB41L3, GNAS, BAMBI, NRP1, GADD45B, SOX10, TRIM9, BMP7, WFDC2, SRPX, VGLL1, KLF5, FLT1, RASL12, STMN2, TRPS1, CDK6, CORO2A, PDLIM1, GATA3, CXCL12, RNF43, CPE, CALCA, ELK3, F…	209
79	NR2F1	MA0017.1	Zinc-coordinating	Hormone-nuclear Receptor	vertebrates	15924	0.478	110	276	3735	21017	166	0.00212	5073	0.00197	3533	24604	3.06889e-11	SKAP2, MEOX1, TNFRSF12A, TFAP2B, PAX7, PRKCH, SCML1, USP28, PRSS8, LZTS1, CDON, ERBB3, SEMA3C, MBNL3, ITGA8, RUNX1T1, SLC1A3, PGM1, SMARCA2, COL5A3, MEF2C, GNAS, NRP1, FERMT1, PDYN, FLT1, ESRP2, RASL12, STMN2, TRPS1, NEFL, CDK6, GATA3, RNF43, CALCA, ELK3, LAMA4, CDH9, NPR3, LIFR, GLS, RND3, NRP2, OLFM3, BCL11A, DEPDC7, TWIST1, BMP2, SPINK2, SNAP25, BHLHE40, PDGFRA, ETS1, HEY2, PAX3, PCDH8, RNF144…	110
80	Nkx3-2	MA0122.1	Helix-Turn-Helix	Homeo	vertebrates	8542	0.463	301	85	15425	9327	2999	0.0247	91612	0.0229	12273	23905	6.09567e-11	SKAP2, MEOX1, TNFRSF12A, MYLIP, TFAP2B, PAX7, CD9, CNTN1, SNAI2, PRKCH, SCML1, USP28, KITLG, PRSS8, CDH3, SEZ6, NGFR, CDON, ERBB3, PDIA5, NAV3, LNX1, SEMA3C, ICAM3, MBNL3, ITGA8, EDN1, RUNX1T1, SLC1A3, PGM1, RIMS1, SMARCA2, COL5A3, MEF2C, EPB41L3, GNAS, TFAP2C, NANS, BAMBI, NRP1, GADD45B, SOX10, TRIM9, BMP7, FERMT1, PDYN, SRPX, KLF5, FLT1, ESRP2, LMF1, LACTB, RASL12, SCG3, PLAT, ESRP1, STMN2, TRP…	301
81	NFYA	MA0060.1	Other Alpha-Helix	NFY CCAAT-binding	vertebrates	12925	0.523	149	237	5865	18887	246	0.0036	9476	0.00421	-9955	23342	1.05698e-10	SKAP2, MEOX1, ACSM3, MYLIP, TFAP2B, PAX7, CNTN1, PRKCH, CDH1, SCML1, USP28, PRSS8, FOXC1, LZTS1, NGFR, PFKP, NAV3, LNX1, MBNL3, ITGA8, RUNX1T1, SLC1A3, RIMS1, SMARCA2, MEF2C, EPB41L3, GNAS, NANS, NRP1, FERMT1, PDYN, KLF5, FLT1, ESRP2, LMF1, RASL12, ESRP1, TRPS1, CDK6, NPTX2, GATA3, RNF43, CALCA, MAN1A1, CDH9, NPR3, C3orf52, GLS, RND3, OLFML3, NRP2, DCAF4, BCL11A, EPCAM, MSX2, TWIST1, PLAU, COL21A…	149
82	Arnt	MA0004.1	Zipper-Type	Helix-Loop-Helix	vertebrates	10992	0.642	170	216	7052	17700	426	0.00234	13904	0.00232	0.376	23224	1.17468e-10	MEOX1, TNFRSF12A, TFAP2B, PAX7, CD9, PRKCH, SCML1, KITLG, LZTS1, CDH3, SEZ6, NGFR, CDON, ERBB3, SEMA3C, EDN1, RUNX1T1, RIMS1, SMARCA2, MEF2C, EPB41L3, GNAS, NRP1, GADD45B, SOX10, TRIM9, BMP7, KLF5, FLT1, ESRP2, LMF1, RASL12, ESRP1, STMN2, TRPS1, NEFL, CDK6, NPTX2, CORO2A, GATA3, RNF43, CPE, ELK3, SCNN1A, FZD10, MAN1A1, CDH9, POLR3G, NPR3, LIFR, GALNT3, GLS, RND3, NRP2, DCAF4, BCL11A, EPCAM, MSX2,…	170
83	HNF1A	MA0046.1	Helix-Turn-Helix	Homeo	vertebrates	15548	0.259	94	292	3044	21708	150	0.00192	4352	0.00169	5742	23130	1.27471e-10	TFAP2B, PRKCH, SCML1, NGFR, CDON, NAV3, SEMA3C, MBNL3, RUNX1T1, PGM1, SMARCA2, MEF2C, GNAS, BAMBI, NRP1, KLF5, STMN2, CDK6, NPTX2, PDLIM1, GATA3, RNF43, CPE, FZD10, TPD52L1, POLR3G, LIFR, GALNT3, GLS, RND3, PLA2G4A, NRP2, OLFM3, BCL11A, EPCAM, MSX2, COL21A1, BMP4, ASS1, SNAP25, MYCN, ETS1, PAX3, TFAP2A, CYP1B1, DUSP5, PCDH10, ETNK1, RGS5, CRABP2, OSBPL10, ITGA9, SLIT2, ARHGAP18, SH3KBP1, FAM13C, …	94
84	MYC::MAX	MA0059.1	Zipper-Type	Helix-Loop-Helix	vertebrates	14237	0.602	102	284	3436	21316	139	0.0014	4535	0.00139	0.301	23052	1.36152e-10	MEOX1, TFAP2B, PAX7, PRKCH, USP28, SEZ6, ERBB3, LNX1, SEMA3C, RUNX1T1, SLC1A3, SMARCA2, COL5A3, MEF2C, EPB41L3, NRP1, SOX10, BMP7, KLF5, FLT1, LMF1, RASL12, ESRP1, STMN2, TRPS1, NPTX2, GATA3, RNF43, POLR3G, GALNT3, GLS, RND3, NRP2, VAMP8, BCL11A, EPCAM, MSX2, TWIST1, PLAU, SEPT6, BMP4, BMP2, LRRC17, CGNL1, ASS1, SNAP25, PPP1R3D, CHRM3, MYCN, PDGFRA, PAX3, ARRB1, CYP1B1, MYOF, HERC5, PCDH10, SLC39…	102
85	Zfp423	MA0116.1	Zinc-coordinating	BetaBetaAlpha-zinc finger	vertebrates	17925	0.679	145	241	5691	19061	285	0.00391	10149	0.00423	-5219	22764	1.79432e-10	MEOX1, SOX8, TNFRSF12A, MYLIP, PAX7, CNTN1, PRKCH, KITLG, PRSS8, SLC2A3, SEZ6, ERBB3, PDIA5, LNX1, SEMA3C, MBNL3, ITGA8, RUNX1T1, PGM1, SMARCA2, COL5A3, MEF2C, EPB41L3, GNAS, TFAP2C, NRP1, GADD45B, SOX10, BMP7, WFDC2, KLF5, FLT1, RASL12, TRPS1, NEFM, CDK6, TRIM14, CORO2A, CXCL12, RNF43, CPE, CALCA, ELK3, MAN1A1, NPR3, LIFR, RND3, NRP2, BCL11A, TWIST1, ITIH5, SEPT6, LRRC17, ASS1, SNAP25, BHLHE40, …	145
86	ZNF354C	MA0130.1	Zinc-coordinating	BetaBetaAlpha-zinc finger	vertebrates	8958	0.615	327	59	17566	7186	6021	0.033	207738	0.0346	-9269	22081	3.51061e-10	SKAP2, MEOX1, ACSM3, SOX8, LAMP2, TNFRSF12A, MYLIP, TFAP2B, PAX7, CD9, CNTN1, SNAI2, PRKCH, CDH1, SCML1, USP28, KITLG, PRSS8, FOXC1, SLC2A3, LZTS1, CDH3, SEZ6, NGFR, CDON, ERBB3, PDIA5, PFKP, NAV3, LNX1, SEMA3C, ICAM3, MBNL3, ITGA8, EDN1, RUNX1T1, SLC1A3, PGM1, RIMS1, SMARCA2, COL5A3, MEF2C, ATP8B1, EPB41L3, GNAS, TFAP2C, EZR, NANS, BAMBI, NRP1, GADD45B, SOX10, TRIM9, BMP7, FERMT1, PDYN, WFDC2, S…	327
87	YY1	MA0095.1	Zinc-coordinating	BetaBetaAlpha-zinc finger	vertebrates	8101	0.510	321	65	17190	7562	5413	0.0297	165054	0.0275	13827	21164	8.68063e-10	SKAP2, MEOX1, ACSM3, SOX8, LAMP2, TAC1, TNFRSF12A, MYLIP, TFAP2B, PAX7, CD9, CNTN1, SNAI2, PRKCH, CDH1, SCML1, USP28, KITLG, PRSS8, FOXC1, MCOLN3, SLC2A3, LZTS1, CDH3, SEZ6, NGFR, CDON, ERBB3, PDIA5, NAV3, LNX1, SEMA3C, MBNL3, ITGA8, EDN1, RUNX1T1, SLC1A3, PGM1, RIMS1, SMARCA2, COL5A3, MEF2C, ATP8B1, EPB41L3, GNAS, TFAP2C, BAMBI, NRP1, GADD45B, SOX10, TRIM9, BMP7, FERMT1, PDYN, WFDC2, SRPX, VGLL1…	321
88	NR3C1	MA0113.1	Zinc-coordinating	Hormone-nuclear Receptor	vertebrates	14749	0.432	79	307	2522	22230	111	0.00183	3161	0.00158	6436	19864	3.14857e-09	PRKCH, SCML1, USP28, CDON, EDN1, RUNX1T1, SLC1A3, PGM1, SMARCA2, MEF2C, NRP1, FERMT1, PDYN, KLF5, FLT1, TRPS1, NEFM, CDK6, PDLIM1, CPE, SCNN1A, LAMA4, POLR3G, LIFR, GLS, RND3, OLFM3, BCL11A, CPXM2, TWIST1, COL21A1, BMP4, CGNL1, SNAP25, ETS1, PAX3, PCDH10, OSBPL10, SLIT2, HAPLN1, SH3KBP1, TACC1, FAM13C, ANKRD1, ARID5B, SLC7A11, EDNRA, RABGAP1L, TNIK, CHODL, PPARGC1B, ZIC3, GRHL3, PITX2, SCRG1, RHO…	79
89	RREB1	MA0073.1	Zinc-coordinating	BetaBetaAlpha-zinc finger	vertebrates	22278	0.623	56	330	1520	23232	65	0.00119	1839	0.00102	5421	19343	5.24104e-09	SKAP2, MEOX1, TFAP2B, PAX7, PRKCH, ERBB3, RUNX1T1, SMARCA2, GNAS, TFAP2C, PDYN, FLT1, RASL12, SCG3, TRPS1, GATA3, GALNT3, NRP2, BCL11A, SEPT6, BMP4, GAD1, ASS1, MYCN, PDGFRA, PCDH8, TFAP2A, STRA6, PCDH10, HAPLN1, FOXO1, RABGAP1L, PRKCA, TNIK, ZIC3, KIT, GRHL3, CLIC6, LHX8, COL6A3, EBF1, COMTD1, STAT6, RNF150, CXXC5, GAP43, BNC2, KCTD12, NOG, OPCML, ROR1, FOXD3, MAGI2, PDGFA, BAZ1A, HLA-DMA	56
90	ZEB1	MA0103.1	Zinc-coordinating	BetaBetaAlpha-zinc finger	vertebrates	8305	0.557	322	64	17454	7298	4951	0.0271	171132	0.0285	-8698	19309	5.36137e-09	SKAP2, MEOX1, ACSM3, SOX8, LAMP2, TAC1, TNFRSF12A, MYLIP, TFAP2B, PAX7, CD9, CNTN1, SNAI2, PRKCH, CDH1, SCML1, USP28, KITLG, PRSS8, FOXC1, MCOLN3, LZTS1, CDH3, SEZ6, CASP8, NGFR, CDON, ERBB3, PDIA5, PFKP, NAV3, LNX1, SEMA3C, MBNL3, ITGA8, EDN1, RUNX1T1, SLC1A3, PGM1, RIMS1, SMARCA2, MEF2C, ATP8B1, EPB41L3, GNAS, TFAP2C, BAMBI, NRP1, GADD45B, SOX10, TRIM9, BMP7, PDYN, WFDC2, SRPX, VGLL1, KLF5, FLT…	322
91	NFKB1	MA0105.1	Ig-fold	Rel	vertebrates	15627	0.758	107	279	3946	20806	170	0.00171	6372	0.00195	-5674	19188	5.98374e-09	MEOX1, ACSM3, SOX8, TNFRSF12A, PAX7, CD9, PRKCH, PRSS8, ERBB3, MBNL3, RUNX1T1, SLC1A3, COL5A3, EPB41L3, GNAS, TFAP2C, BAMBI, NRP1, GADD45B, BMP7, FLT1, ESRP2, LACTB, RASL12, NEFM, CDK6, COBL, GATA3, ELK3, FZD10, RND3, NRP2, BCL11A, MSX2, TWIST1, SEPT6, BMP4, BMP2, GAD1, SNAP25, BHLHE40, MYCN, PDGFRA, PAX3, LECT1, TFAP2A, STRA6, DUSP5, IQGAP1, NKD1, CRABP2, RHOB, OSBPL10, PDGFC, GABRB2, SH3KBP1, T…	107
92	CTCF	MA0139.1	Zinc-coordinating	BetaBetaAlpha-zinc finger	vertebrates	17205	0.645	92	294	3236	21516	117	0.00203	3982	0.0021	-1627	18493	1.18579e-08	SKAP2, TNFRSF12A, PRKCH, USP28, PRSS8, ERBB3, NAV3, SEMA3C, EDN1, RUNX1T1, RIMS1, SMARCA2, MEF2C, GNAS, NANS, NRP1, GADD45B, SOX10, FLT1, LMF1, RASL12, ESRP1, MAN1A1, NPR3, OLFML3, NRP2, OLFM3, BCL11A, BMP2, PODXL, GAD1, ASS1, MYCN, PDGFRA, HEY2, PCDH8, TFAP2A, CYP1B1, MYOF, ETNK1, PHLDA1, ADAMTS17, NKD1, RHOB, ITGA9, SLIT2, PDGFC, HAPLN1, GABRB2, SH3KBP1, ARID5B, SEC24D, THRB, RABGAP1L, CACNA2D1…	92
93	Zfx	MA0146.1	Zinc-coordinating	BetaBetaAlpha-zinc finger	vertebrates	13077	0.749	208	178	9872	14880	767	0.00981	33238	0.0129	-28865	17523	3.09405e-08	MEOX1, SOX8, TAC1, TNFRSF12A, MYLIP, TFAP2B, PAX7, CD9, CNTN1, SNAI2, PRKCH, CDH1, USP28, PRSS8, FOXC1, CDH3, SEZ6, NGFR, CDON, ERBB3, PDIA5, LNX1, MBNL3, EDN1, RUNX1T1, PGM1, RIMS1, SMARCA2, COL5A3, MEF2C, ATP8B1, EPB41L3, GNAS, TFAP2C, EZR, NANS, NRP1, GADD45B, SOX10, TRIM9, BMP7, PDYN, WFDC2, KLF5, FLT1, ESRP2, LMF1, RASL12, ESRP1, STMN2, TRPS1, NEFM, CDK6, CORO2A, PDLIM1, GATA3, CXCL12, ELK3,…	208
94	IRF2	MA0051.1	Winged Helix-Turn-Helix	IRF	vertebrates	21134	0.412	37	349	844	23908	39	0.000642	923	0.000462	8738	17113	4.61205e-08	LAMP2, TAC1, TFAP2B, NAV3, RUNX1T1, NRP1, TRIM9, BMP7, RNF43, BAG2, LIFR, GLS, NRP2, OLFM3, BCL11A, PRRG1, SNAP25, HEY2, TFAP2A, RNF144B, DUSP5, CDH18, SH3KBP1, EDNRA, PPARGC1B, ZIC3, STC1, EBF1, DACT1, PRKCB, RNF150, CXXC5, IL20RB, ALX1, SP140L, BAZ1A, SP5	37
95	NHLH1	MA0048.1	Zipper-Type	Helix-Loop-Helix	vertebrates	14132	0.674	137	249	5783	18969	237	0.0026	9874	0.00329	-12670	16509	8.34762e-08	MEOX1, TNFRSF12A, MYLIP, TFAP2B, PAX7, CD9, PRKCH, KITLG, CDH3, SEZ6, NGFR, CDON, ERBB3, PDIA5, NAV3, LNX1, MBNL3, ITGA8, RUNX1T1, SMARCA2, COL5A3, ATP8B1, EPB41L3, GNAS, SOX10, BMP7, PDYN, FLT1, ESRP2, LMF1, RASL12, TRPS1, NEFM, CDK6, GATA3, CPE, CALCA, ELK3, CDH9, RND3, OLFML3, NRP2, CNRIP1, BCL11A, EPCAM, PLAU, BMP4, BMP2, LRRC17, GAD1, ASS1, SNAP25, BHLHE40, MYCN, PDGFRA, ETS1, PAX3, PCDH8, T…	137
96	Evi1	MA0029.1	Zinc-coordinating	BetaBetaAlpha-zinc finger	vertebrates	17909	0.280	62	324	1931	22821	83	0.00106	2457	0.000956	3576	16402	9.19256e-08	TFAP2B, SCML1, CDON, PDIA5, NAV3, ITGA8, RUNX1T1, MEF2C, GNAS, NRP1, FLT1, LACTB, STMN2, CDK6, CXCL12, ELK3, FZD10, TPD52L1, BMP5, BAG2, LAMA4, CDH9, GLS, NRP2, BCL11A, MSX2, COL21A1, BMP4, SPINK2, SNAP25, BHLHE40, PAX3, PCDH8, RNF144B, CYP1B1, SLIT2, CDH18, GABRB2, SH3KBP1, ARID5B, HNMT, SEC24D, THRB, PLOD2, CHODL, ZIC3, KIT, STC1, EBF1, BMPER, ALCAM, MCC, PDE3A, BNC2, LRRN3, FAM43A, HPDL, MAGI2…	62
97	Egr1	MA0162.1	Zinc-coordinating	BetaBetaAlpha-zinc finger	vertebrates	14456	0.739	146	240	6364	18388	313	0.00315	12188	0.00373	-9947	15762	1.72519e-07	SKAP2, MEOX1, SOX8, TNFRSF12A, MYLIP, TFAP2B, PAX7, CD9, CNTN1, PRKCH, CDH3, SEZ6, NGFR, CDON, ERBB3, EDN1, RUNX1T1, RIMS1, SMARCA2, MEF2C, EPB41L3, GNAS, TFAP2C, NRP1, GADD45B, SOX10, BMP7, KLF5, FLT1, ESRP2, RASL12, STMN2, TRPS1, CDK6, COBL, NPTX2, TRIM14, GATA3, SCNN1A, MAN1A1, BMP5, POLR3G, GALNT3, GLS, RND3, OLFML3, NRP2, OLFM3, BCL11A, MSX2, TWIST1, BMP4, BMP2, GAD1, ASS1, PRRG1, SNAP25, BH…	146
98	PPARG::RXRA	MA0065.2	Zinc-coordinating	Hormone-nuclear Receptor	vertebrates	11663	0.547	140	246	6067	18685	320	0.00439	11080	0.00462	-3580	15322	2.6511e-07	SKAP2, MEOX1, MYLIP, PAX7, CD9, CNTN1, SNAI2, PRKCH, KITLG, CDH3, SEZ6, NGFR, CDON, ERBB3, PDIA5, MBNL3, RUNX1T1, PGM1, RIMS1, SMARCA2, COL5A3, MEF2C, ATP8B1, GNAS, NRP1, SOX10, TRIM9, SRPX, KLF5, FLT1, ESRP2, LACTB, RASL12, ESRP1, TRPS1, CDK6, NPTX2, CORO2A, GATA3, ELK3, NANOG, BMP5, AIM1, CDH9, NPR3, RND3, NRP2, VAMP8, OLFM3, BCL11A, MSX2, SEPT6, BMP2, ASS1, SNAP25, PPP1R3D, BHLHE40, MYCN, ETS1…	140
99	ELK4	MA0076.1	Winged Helix-Turn-Helix	Ets	vertebrates	14123	0.583	137	249	6034	18718	240	0.00197	9342	0.00234	-7860	13981	1.00314e-06	SKAP2, MYLIP, TFAP2B, CD9, PRKCH, PRSS8, CDH3, SEZ6, CDON, ERBB3, PDIA5, NAV3, LNX1, MBNL3, RUNX1T1, SLC1A3, PGM1, RIMS1, SMARCA2, MEF2C, GNAS, TFAP2C, BAMBI, NRP1, GADD45B, TRIM9, BMP7, WFDC2, SRPX, FLT1, ESRP2, LACTB, RASL12, PLAT, TRPS1, NEFM, CDK6, TRIM14, CORO2A, GATA3, CPE, CALCA, ELK3, FZD10, MAN1A1, BAG2, LIFR, GLS, RND3, OLFML3, NRP2, VAMP8, OLFM3, BCL11A, EPCAM, MSX2, TWIST1, BMP4, GNG1…	137
100	T	MA0009.1	Beta-Hairpin-Ribbon	T	vertebrates	17863	0.452	56	330	1811	22941	72	0.000724	2114	0.000646	3177	13700	1.31519e-06	SOX8, SCML1, KITLG, CDH3, SEZ6, MBNL3, RUNX1T1, PGM1, RIMS1, SMARCA2, MEF2C, GNAS, TFAP2C, ESRP1, TRPS1, BAG2, CDH9, LIFR, BCL11A, CPXM2, NMI, BMP4, PCDH8, TFAP2A, SLC39A8, ETNK1, NKD1, SLIT2, PDGFC, CDH18, SH3KBP1, ARID5B, RABGAP1L, RAB3C, ANGPT1, KIT, GRHL3, WNT4, PITX2, SCRG1, RHOBTB3, EBF1, BMPER, COL1A2, PCDH7, ALCAM, RNF150, SEMA3E, GAP43, BNC2, LRRN3, PIPOX, ROR1, RELN, HLA-DMA, SP5	56
101	MIZF	MA0131.1	Zinc-coordinating	BetaBetaAlpha-zinc finger	vertebrates	13197	0.610	53	333	2080	22672	73	0.000667	2497	0.000694	-1079	7978	0.000397793	TNFRSF12A, TFAP2B, CDON, RUNX1T1, RIMS1, SMARCA2, MEF2C, SOX10, FLT1, RASL12, NEFM, GATA3, BCL11A, MSX2, CPXM2, BMP4, BMP2, GAD1, SNAP25, KANK4, PDGFRA, ETS1, PAX3, PCDH8, LECT1, ZNF750, ITGA9, SH3KBP1, ARID5B, CACNA2D1, PPARGC1B, ZIC3, KIT, HSPA4L, PITX2, DACT1, GABRB3, MIA, HAS2, CXXC5, GAP43, PDE3A, SCN4B, GATA2, OPCML, CLDN6, ROR1, FOXD3, DCC, MAGI2, FAM150B, BAZ1A, SP5	53
102	PLAG1	MA0163.1	Zinc-coordinating	BetaBetaAlpha-zinc finger	vertebrates	19352	0.798	49	337	1971	22781	67	0.000857	2462	0.000958	-3416	6925	0.00112888	MEOX1, CD9, PRSS8, CDH3, SEZ6, SMARCA2, COL5A3, GNAS, BAMBI, PDYN, FLT1, CDK6, GATA3, NRP2, VAMP8, OLFM3, BCL11A, BMP2, GAD1, ASS1, TFAP2A, STRA6, CYP1B1, IQGAP1, CRABP2, PDGFC, CXCL14, GABRB2, SH3KBP1, THRB, CACNA2D1, WNT4, LHX8, MSX1, STAT6, GREM1, IRX1, IRX2, CXXC5, GATA2, MAGI2, INSC, AJAP1, S100A6, BAZ1A, CCDC69, L1CAM, HLA-DMA, SP5	49
103	SRF	MA0083.1	Other Alpha-Helix	MADS	vertebrates	17965	0.466	27	359	908	23844	28	0.000307	1019	0.00034	-1883	6597	0.00155173	SKAP2, CD9, PRKCH, SEZ6, CDON, RUNX1T1, MEF2C, PDYN, RND3, SNAP25, DUSP5, SH3KBP1, SLC43A1, SEC24D, RAB3C, PPARGC1B, HK1, ZIC3, KIT, COL6A3, SCRG1, MIA, IRX2, TMEM30B, MAGI2, DNER, TOX	27
104	ESR2	MA0258.1	Zinc-coordinating	Hormone-nuclear Receptor	vertebrates	13618	0.546	53	333	2219	22533	68	0.00112	2670	0.00134	-6225	6535	0.00163496	SKAP2, PRKCH, PRSS8, SEZ6, RUNX1T1, PGM1, COL5A3, MEF2C, GNAS, TRIM9, BMP7, FLT1, ESRP2, LMF1, TRPS1, GATA3, LIFR, GLS, OLFML3, NRP2, VAMP8, BCL11A, KANK4, ETS1, HEY2, TFAP2A, CYP1B1, CRABP2, ARHGAP18, ARID5B, HK1, ZIC3, KIT, STC1, PKDCC, EBF1, ALCAM, RNF150, CXXC5, BNC2, SCN4B, IRX3, PDE4DIP, ZHX2, PIPOX, TMEM64, ANXA2, MACC1, CLDN6, BRI3BP, FOXD3, S100A6, HLA-DMA	53
105	REST	MA0138.2	Zinc-coordinating	BetaBetaAlpha-zinc finger	vertebrates	23134	0.596	10	376	232	24520	12	0.00023	242	0.000141	7802	5423	0.00492318	COL5A3, STMN2, NEFM, NPTX2, OLFM3, SNAP25, SH3KBP1, SEMA3E, DNER, L1CAM	10
106	TLX1::NFIC	MA0119.1	Helix-Turn-Helix::Other	Homeo::Nuclear Factor I-CCAAT-binding	vertebrates	19665	0.598	28	358	1066	23686	34	0.000435	1162	0.000452	-0.861	5109	0.00667511	LNX1, EDN1, RUNX1T1, SMARCA2, GNAS, NRP1, SOX10, KLF5, RNF43, LAMA4, BCL11A, BMP2, LRRC17, KANK4, MYCN, TES, PAX3, TFAP2A, RABGAP1L, TNIK, EBF1, IGF2, PIPOX, ALX1, ANXA2, RELN, S100A6, KIAA0040	28
107	RXRA::VDR	MA0074.1	Zinc-coordinating	Hormone-nuclear Receptor	vertebrates	20451	0.527	13	373	453	24299	14	0.000192	475	0.000198	-0.485	3542	0.031687	CNTN1, RUNX1T1, MEF2C, GNAS, LIFR, PDGFRA, CXCL14, ARHGAP18, COMTD1, STAT6, MCC, CXXC5, ROR1	13
108	Pax5	MA0014.1	Helix-Turn-Helix	Homeo	vertebrates	12432	0.575	28	358	1224	23528	30	0.000548	1364	0.000758	-7988	3487	0.0331657	ERBB3, ATP8B1, WFDC2, RASL12, NPTX2, CDH9, NRP2, VAMP8, NPY, PAX3, TFAP2A, ARHGAP18, ARID5B, CACNA2D1, ANGPT1, MSX1, EBF1, ADAMTS15, RBPMS2, EFNA1, CXXC5, BNC2, IRX3, PIPOX, CLDN7, RELN, HLA-DMA, SP5	28
109	Pax4	MA0068.1	Helix-Turn-Helix	Homeo	vertebrates	11004	0.441	5	381	112	24640	6	0.000164	113	9.42e-05	7528	3365	0.0371222	PDLIM1, BCL11A, ANKRD1, COL1A2, PIPOX	5
110	RXR::RAR_DR5	MA0159.1	Zinc-coordinating	Hormone-nuclear Receptor	vertebrates	16004	0.535	27	359	1313	23439	29	0.000451	1499	0.000708	-10146	2389	0.0976117	SKAP2, SEZ6, RUNX1T1, NRP1, LIFR, OLFML3, NRP2, BCL11A, DUSP5, PDGFC, ARID5B, SEC24D, PLOD2, LHX8, MSX1, EBF1, C8orf34, RBPMS2, STAT6, PCDH7, MCC, CXXC5, GATA2, CLDN6, RELN, PDGFA, L1CAM	27
111	ESR1	MA0112.2	Zinc-coordinating	Hormone-nuclear Receptor	vertebrates	13563	0.594	9	377	345	24407	9	0.000164	355	0.000197	-2476	2332	0.102398	PRSS8, COL5A3, OLFML3, SNAP25, CYP1B1, CRABP2, LHX8, BNC2, CLDN6	9
112	Ar	MA0007.1	Zinc-coordinating	Hormone-nuclear Receptor	vertebrates	15703	0.498	12	374	534	24218	13	0.000261	554	0.000339	-4421	1984	0.143713	PRKCH, MEF2C, BMP7, LIFR, BCL11A, SNAP25, DUSP5, HAPLN1, TACC1, SCRG1, BNC2, SCN4B	12
113	NR1H2::RXRA	MA0115.1	Zinc-coordinating	Hormone-nuclear Receptor	vertebrates	27878	0.445	3	383	99	24653	3	4.66e-05	100	4.72e-05	-0.165	1576	0.214186	RND3, SNAP25, PCDH7	3
114	znf143	MA0088.1	Zinc-coordinating	BetaBetaAlpha-zinc finger	vertebrates	17541	0.530	24	362	1301	23451	27	0.000493	1473	0.000819	-11908	1471	0.235794	RUNX1T1, MEF2C, ESRP1, CDK6, NPTX2, GATA3, NRP2, VAMP8, BCL11A, SNAP25, LECT1, ARRB1, ARID5B, RABGAP1L, CACNA2D1, EFNA1, ALCAM, GAP43, PIPOX, ANXA2, CLDN6, MAGI2, INSC, HLA-DMA	24
115	EWSR1-FLI1	MA0149.1	Winged Helix-Turn-Helix	Ets	vertebrates	32871	0.554	4	382	207	24545	4	6.58e-05	209	0.000105	-4010	0.899	0.414116	PDIA5, BMP7, FLT1, KRT8	4
116	PPARG	MA0066.1	Zinc-coordinating	Hormone-nuclear Receptor	vertebrates	20365	0.523	1	385	62	24690	1	1.83e-05	64	3.56e-05	-3113	0.473	0.628549	IRX3	1
117	TP53	MA0106.1	Zinc-coordinating	Loop-Sheet-Helix	vertebrates	26239	0.603	0	386	8	24744	0	0	8	4.45e-06	-2432	0.000	1	NA	0

## Sheet: Suppl. Fig 3A+B-sheet 8
		Genes deregulated by y Mercurials
		-6	-5	-4	-3	-2	-1	0	1	2	3	4	5	6
Genes deregulated by x HDAC	6				SEZ6	C11orf96	APELA, CXCL12	CHRM3, DEPDC7, FAM162B, FOXD3, GAP43, LINC01356, NANOG, OLFML3, PKDCC, PLA2G2A, PPP1R3B, SOX8, TMEM64, VASH2, WNT4, ZFP42	COLEC12, CXCL5, DACT1, FOXD3-AS1, LRRN3, PAX3, POLR3G, SFMBT2, SULT1C2, TFAP2C, TRNP1	BCL11A, CD9, EDNRB, EFNA1, FLT1, MBNL3, NEFL, RUNX1T1, SEMA3E, SLCO4C1, TNIK	ANXA2, ANXA2P2, BMP5, CASP8, ERVMER61-1, GATA3, MEOX1, MSX1, MYOF, PCDH10, PHLDA1, PLA2G4A, S100A10, SERPINB9, TPD52L1	BAG2, COL1A2, GABRB3, GREM1, PHLDA2, TFAP2A	NQO1
	5					RAB3C, SEPT6	CNRIP1, L1TD1, SPINK2, TRIM14	ACSM3, BMPER, C3orf52, CALCA, CR1L, DCC, DEPTOR, ERBB3, ERVH48-1, F2RL1, GAD1, HLA-DMA, HPDL, KIAA1462, KIT, LRRC17, MID1IP1, NANS, NMI, OPCML, PCDH8, PDYN, RABGAP1L, SCGB3A2, SCN4B, SLC18B1, SNAP25, SP140L, STAT6, STRA6, UGT8, ZIC3	ANGPT1, CACNA2D1, CD24, CDH18, COL21A1, COL6A3, CORO2A, CXXC5, DNER, EDNRA, EPB41L3, FAM43A, GPD1L, IRX2, ITGA9, L1CAM, LACTB, LHX8, LINC00458, LINC01405, LZTS1, MYCN, MYLIP, NPR3, NPY, OSBPL10, PAX7, PITX2, PPM1K, PRKCA, RPS24, SCNN1A, STMN2, TFAP2B, TFPI2, THRB, TOX	BMP2, CDH3, CLDN7, CTHRC1, CXCL14, EOGT, GNG11, KCTD12, KITLG, LGALS3, LHFP, LPAR6, LYN, NRP1, PDE3A, PDPN, PFKP, PPIC, PRRG1, RAB31, RELN, RGS5, SEPP1, TAC1, TRPS1, VAMP8, WFDC2	ARRB1, ATP8B1, ELK3, ETNK1, ETS1, GALNT3, GRHL3, KRT18, MACC1, MCOLN3, MUC15, NEFM, NME8, PDLIM1, PLOD2, PRKCH, RAB20, RHOB, SAT1, SEMA3C, SLIT2, SMARCA2, SNAI2, TMEM144, TMEM30B, USP28, VGLL3, ZNF750	CDH1, CEP85L, CYP1B1, EPCAM, HAPLN1, MCC, MSX2, PTPLA, SLC2A3, SLC7A11, TACSTD2, TES	SPP1
	4				PRKCB	CDH9, EBF1, LMF1, OLFM3	CCM2L, FOXH1, FZD10, IFI16, LECT1, LOC286189, MAP1LC3C, PIPOX, POU5F1B, POU5F1P3, ROR1, SP5	ADAMTS15, ADAMTS17, AIM1, ANKH, BEX5, BNC2, BRI3BP, C12orf56, C8orf34, CGNL1, CNTN1, COL5A3, CPNE4, CRABP2, CRIP1, DCAF4, DPPA5, EDN1, FGD5, FOXO1, GJA3, GNAS, HAS2, HEY2, HK1, HLA-DPB2, IL20RB, INSC, IRX1, KIAA0040, LAMA4, LOC101927746, LYZL6, MAGI2, MIA, MUC4, NAV3, NGFR, NKD1, NMNAT2, NPTX2, PDE4DIP, PDGFA, PDIA5, PGM1, PLA2G7, PLAT, POU5F1P4, PPARGC1B, RAB11FIP4, RARRES2, RASL12, RASSF3, RIMS…	ABAT, ALX1, AMER2, ASS1, BAZ1A, CCDC69, CDON, CEBPD, CHST15, CLDN23, COBL, COMTD1, DSC2, ELF3, FERMT1, FGFBP3, GABRB2, GADD45B, ICAM3, IGF2, IRX3, KANK4, LINC01003, MEF2C, MICB, NOG, NPFFR2, PCDH7, PDGFRA, PKM, PLAU, PODXL, PPP1R3D, RASEF, RBP1, RBPMS2, RIPK4, S100A6, SEC24D, SKAP2, SLC16A4, TNFRSF11B, TNFRSF12A, TRIM6, ZHX2, ZNF600	ALCAM, ALDH1A3, ARHGAP18, ARID5B, BMP4, BMP7, CHODL, CLDN6, CLIC6, CPE, CPXM2, ESRP1, ESRP2, EZR, FAM13C, FAM150B, FOXC1, HNMT, IDH3A, IGFBP7, IQGAP1, ITGA8, ITIH5, LACC1, MBOAT1, NRP2, PDGFC, PLSCR1, PRNP, PRSS12, PRSS8, RND3, RNF144B, S100A11, SPHK1, TACC1, TDRP, TWIST1	AJAP1, ANKRD1, BAMBI, BHLHE40, CDK6, DUSP5, GATA2, GLS, HERC5, HSPA4L, KLF5, KRT8, LAMP2, LAYN, LNX1, MAN1A1, NABP1, RHOBTB3, SLC39A8, STEAP1, VGLL1	CEBPB, LIFR, SLC7A5
	-4			CXCR4, DENND1B, UG0898H09	ARX, BCL2L11, C1orf213, C2orf68, CA4, CCDC136, CCDC177, CCNG2, CTNND2, DLL1, ERAP1, FHOD3, FJX1, HS3ST3B1, KCNK10, KIAA1644, MAATS1, MFAP3L, MFNG, MLLT4-AS1, NF1, NRIP3, PAX6, RAB33A, RGMA, SCUBE2, SFRP1, SOX2, SOX21-AS1, ZBTB16, ZNF385D, ZNF521	ASTN1, CCNT2, COLGALT2, FGF8, FRZB, GRM3, IL1RAPL1, LIX1, MAP6, PAMR1, PROK2, PRUNE2, PTX3	ABCA5, ADA, CDH2, CUL3, DAZL, EFNA5, ELP4, FBLN7, FLJ30901, FZD3, GLCCI1, H2BFXP, KAL1, KAT2B, KAT7, KCND2, KIF13A, KIZ, LINC00515, LOC100049716, LOC100130502, LOC100287896, LOC100506127, LOC645321, LRIG1, LRRC8B, MAB21L2, MACROD2, MAK, MIR124-2HG, NFATC4, NIFK-AS1, PCM1, PPP1R9A, PRDM16, PTCH1, PTPN5, PTPRN2, RASSF10, RBM24, RPL31, SFRP2, SLC9B2, SOX11, SOX3, TLE4, TOX3, WHSC1, ZFP14, ZNF503, ZN…	ARHGAP5, C14orf39, C1orf53, C9orf72, CADM4, DENND2A, GKAP1, LRP2, NIN, NLGN1, PCDHB14, PURG, S1PR3, SLC16A14, SNX25, ST3GAL4-AS1, ST6GALNAC5, SYT11, TMEM88, YPEL2, ZC3H12C, ZNF436	CDH8, NR2F2		EGF
	-5			LMO3, NPY2R	CNKSR2, EPHB2, FEZF2, GLIS3, LHX2, LMAN1, MYLK, SLC6A8, SOX2-OT, STK32A, TMEM74, WNT5B, ZNF385B	C6orf141, CAPN6, FZD2, H2AFY, HESX1, LOC440896, LRRC3B, LRRC55, ME3, POU3F1, RSPO2, SALL3, TBC1D30	DLK1, EPHA4, GPC3, ITGB5, LCTL, NAV1, NRG1, RASA2, RAX, RYR3, SMAD2, SP8, TMEM178A, USP49	FBN1, GPC6, HIST1H2BK, IL17RD, KCNJ13, SPRY1			F2RL2
	-6			NCALD, PRSS23	HES5, PDE10A, PLXNC1, SMOC1	CCKBR, FGF9, SIX3	DENND1A, FZD5, NELL2, RTN1	ARNT2, LPHN3	MIAT, SOCS3

## Sheet: Suppl. Fig 3C-sheet 9
Genes deregulated by x Mercurials
	-6	0
	-5	0
	-4	BCO1, CXCR4, DENND1B, GALP, LMO3, MAP2K6, NCALD, NPY2R, PPP2R2B, PRSS23, SOX6, UG0898H09
	-3	ABCC4, ABHD14A, AOX1, ARHGEF9, ARL9, ARX, ASIC1, ASPHD1, ATL3, B9D1, BCHE, BCL2L11, BEND4, C1orf213, C2orf68, C3orf70, C4orf47, CA4, CAMK2N1, CCDC136, CCDC177, CCNG2, CELF5, CHRDL1, CNFN, CNKSR2, CNTN2, CNTNAP3, CTDSP1, CTNND2, DAB1, DCX, DGKI, DHRS11, DLL1, DOCK6, DOCK7, EGFL7, EIF4E3, EPHB1, EPHB2, ERAP1, ERICH1, FAM101B, FAM124A, FEZ1, FEZF2, FHOD3, FJX1, FRMD3, GABRA5, GAL, GALNT14, GAS1, GCN…
	3	ABCB6, ABCG2, ABHD3, ADAMTS1, AGPAT9, AJAP1, AKR1C1, AKR1C2, AKR1C3, AMBP, ANK1, ANKRD1, ANXA2, ANXA2P2, ARAP2, ARRB1, ASF1A, ATP8B1, BAMBI, BEND6, BHLHE40, BMP5, BTG2, C1S, CALB1, CASP8, CAV2, CC2D1B, CDK6, CFTR, CHKA, COL12A1, COL1A1, CPT1A, CYTH3, DDR2, DLX3, DLX5, DLX6, DUSP14, DUSP5, EGF, ELK3, EPDR1, ERP27, ERVMER61-1, ETNK1, ETS1, F2RL2, F5, FAM110C, FAS, FECH, FN1, FOSL1, FOSL2, GALNT3, G…
	4	ANTXR1, ANXA1, ANXA3, ASNS, BAG2, BAG3, BTG3, CAMK2D, CDH1, CDH6, CDKN1A, CEBPB, CEP85L, COL1A2, CPEB2, CYP1B1, EPCAM, FTH1, FTL, GABRB3, GADD45A, GCLM, GDF15, GREM1, HAPLN1, HTATIP2, ID1, INPP5D, LIFR, MCC, ME1, MSX2, NXPE3, PALLD, PHLDA2, PIR, PKP2, PLK2, PMAIP1, PTPLA, SAMD4A, SBF2, SLC2A3, SLC7A11, SLC7A5, TACSTD2, TES, TFAP2A, TFPI, THBS1, UCHL1
	5	NQO1, SPP1
	6	0

## Sheet:  Samples tissue atlas_sheet 10
	sample_name	tissue	time_of_differentiation_hour	compound	treatment_start_hour	treatment_end_hour
1	GSM337208	skin	NA	NA	NA	NA
2	GSM738197	esc	NA	NA	NA	NA
3	GSM390208	skin	NA	NA	NA	NA
4	GSM429406	liver	NA	NA	NA	NA
5	GSM1019548	macrophage	NA	NA	NA	NA
6	GSM1054936	fibroblast	NA	NA	NA	NA
7	GSM310440	bcell	NA	NA	NA	NA
8	GSM533969	kidney	NA	NA	NA	NA
9	GSM595904	muscleSkel	NA	NA	NA	NA
10	GSM813014	hspc	NA	NA	NA	NA
11	GSM371658	tcell	NA	NA	NA	NA
12	GSM545733	neuron	NA	NA	NA	NA
13	GSM1032708	skin	NA	NA	NA	NA
14	GSM239827	esc	NA	NA	NA	NA
15	GSM705404	bcell	NA	NA	NA	NA
16	GSM1024536	liver	NA	NA	NA	NA
17	GSM812996	hspc	NA	NA	NA	NA
18	GSM534178	kidney	NA	NA	NA	NA
19	GSM701153	hspc	NA	NA	NA	NA
20	GSM387019	ovary	NA	NA	NA	NA
21	GSM366069	liver	NA	NA	NA	NA
22	GSM380460	liver	NA	NA	NA	NA
23	GSM239825	esc	NA	NA	NA	NA
24	GSM557878	kidney	NA	NA	NA	NA
25	GSM388638	esc	NA	NA	NA	NA
26	GSM319261	liver	NA	NA	NA	NA
27	GSM534161	kidney	NA	NA	NA	NA
28	GSM410678	endothelial	NA	NA	NA	NA
29	GSM387014	ovary	NA	NA	NA	NA
30	GSM604828	esc	NA	NA	NA	NA
31	GSM916763	colon	NA	NA	NA	NA
32	GSM740058	endothelial	NA	NA	NA	NA
33	GSM80712	lung	NA	NA	NA	NA
34	GSM341512	neuron	NA	NA	NA	NA
35	GSM1024552	liver	NA	NA	NA	NA
36	GSM899230	colon	NA	NA	NA	NA
37	GSM319304	liver	NA	NA	NA	NA
38	GSM281417	kidney	NA	NA	NA	NA
39	GSM300168	neuron	NA	NA	NA	NA
40	GSM816023	tcell	NA	NA	NA	NA
41	GSM339560	liver	NA	NA	NA	NA
42	GSM707977	endothelial	NA	NA	NA	NA
43	GSM494665	lung	NA	NA	NA	NA
44	GSM372739	tcell	NA	NA	NA	NA
45	GSM545663	heart	NA	NA	NA	NA
46	GSM994205	neuron	NA	NA	NA	NA
47	GSM900202	esc	NA	NA	NA	NA
48	GSM845745	skin	NA	NA	NA	NA
49	GSM300262	neuron	NA	NA	NA	NA
50	GSM317934	hspc	NA	NA	NA	NA
51	GSM239429	muscleSkel	NA	NA	NA	NA
52	GSM816980	endothelial	NA	NA	NA	NA
53	GSM239383	muscleSkel	NA	NA	NA	NA
54	GSM571749	tcell	NA	NA	NA	NA
55	GSM219251	macrophage	NA	NA	NA	NA
56	GSM422295	bcell	NA	NA	NA	NA
57	GSM835802	esc	NA	NA	NA	NA
58	GSM629984	bcell	NA	NA	NA	NA
59	GSM372260	ovary	NA	NA	NA	NA
60	GSM768072	skin	NA	NA	NA	NA
61	GSM337226	skin	NA	NA	NA	NA
62	GSM38353	macrophage	NA	NA	NA	NA
63	GSM534066	kidney	NA	NA	NA	NA
64	GSM388592	bcell	NA	NA	NA	NA
65	GSM967666	bcell	NA	NA	NA	NA
66	GSM947272	ovary	NA	NA	NA	NA
67	GSM337222	skin	NA	NA	NA	NA
68	GSM38358	macrophage	NA	NA	NA	NA
69	GSM515249	hspc	NA	NA	NA	NA
70	GSM429393	liver	NA	NA	NA	NA
71	GSM358657	lung	NA	NA	NA	NA
72	GSM528833	neuron	NA	NA	NA	NA
73	GSM948633	muscleSkel	NA	NA	NA	NA
74	GSM611248	hspc	NA	NA	NA	NA
75	GSM557877	kidney	NA	NA	NA	NA
76	GSM533925	kidney	NA	NA	NA	NA
77	GSM119671	neuron	NA	NA	NA	NA
78	GSM768110	skin	NA	NA	NA	NA
79	GSM947275	ovary	NA	NA	NA	NA
80	GSM534082	kidney	NA	NA	NA	NA
81	GSM575554	kidney	NA	NA	NA	NA
82	GSM388587	bcell	NA	NA	NA	NA
83	GSM1024556	liver	NA	NA	NA	NA
84	GSM337256	skin	NA	NA	NA	NA
85	GSM38373	macrophage	NA	NA	NA	NA
86	GSM523310	colon	NA	NA	NA	NA
87	GSM545673	heart	NA	NA	NA	NA
88	GSM481008	ovary	NA	NA	NA	NA
89	GSM927636	lung	NA	NA	NA	NA
90	GSM341539	neuron	NA	NA	NA	NA
91	GSM468614	endothelial	NA	NA	NA	NA
92	GSM277777	ovary	NA	NA	NA	NA
93	GSM612273	macrophage	NA	NA	NA	NA
94	GSM693845	ovary	NA	NA	NA	NA
95	GSM467009	lung	NA	NA	NA	NA
96	GSM494675	lung	NA	NA	NA	NA
97	GSM119662	neuron	NA	NA	NA	NA
98	GSM358655	lung	NA	NA	NA	NA
99	GSM372729	tcell	NA	NA	NA	NA
100	GSM281437	kidney	NA	NA	NA	NA
101	GSM528850	neuron	NA	NA	NA	NA
102	GSM119672	neuron	NA	NA	NA	NA
103	GSM358668	lung	NA	NA	NA	NA
104	GSM624966	muscleSkel	NA	NA	NA	NA
105	GSM557879	kidney	NA	NA	NA	NA
106	GSM515244	hspc	NA	NA	NA	NA
107	GSM240841	kidney	NA	NA	NA	NA
108	GSM916746	colon	NA	NA	NA	NA
109	GSM533983	kidney	NA	NA	NA	NA
110	GSM534168	kidney	NA	NA	NA	NA
111	GSM545686	heart	NA	NA	NA	NA
112	GSM595720	bcell	NA	NA	NA	NA
113	GSM281639	kidney	NA	NA	NA	NA
114	GSM534006	kidney	NA	NA	NA	NA
115	GSM300225	neuron	NA	NA	NA	NA
116	GSM534114	kidney	NA	NA	NA	NA
117	GSM947283	ovary	NA	NA	NA	NA
118	GSM158382	liver	NA	NA	NA	NA
119	GSM595853	bcell	NA	NA	NA	NA
120	GSM812993	hspc	NA	NA	NA	NA
121	GSM899049	colon	NA	NA	NA	NA
122	GSM533959	kidney	NA	NA	NA	NA
123	GSM948636	muscleSkel	NA	NA	NA	NA
124	GSM319294	liver	NA	NA	NA	NA
125	GSM534047	kidney	NA	NA	NA	NA
126	GSM521275	fibroblast	NA	NA	NA	NA
127	GSM371666	tcell	NA	NA	NA	NA
128	GSM816002	tcell	NA	NA	NA	NA
129	GSM816983	endothelial	NA	NA	NA	NA
130	GSM773782	lung	NA	NA	NA	NA
131	GSM534078	kidney	NA	NA	NA	NA
132	GSM788332	tcell	NA	NA	NA	NA
133	GSM739025	heart	NA	NA	NA	NA
134	GSM533974	kidney	NA	NA	NA	NA
135	GSM371640	tcell	NA	NA	NA	NA
136	GSM864524	fibroblast	NA	NA	NA	NA
137	GSM699982	endothelial	NA	NA	NA	NA
138	GSM656451	esc	NA	NA	NA	NA
139	GSM624971	muscleSkel	NA	NA	NA	NA
140	GSM154184	liver	NA	NA	NA	NA
141	GSM611251	hspc	NA	NA	NA	NA
142	GSM904998	kidney	NA	NA	NA	NA
143	GSM358642	lung	NA	NA	NA	NA
144	GSM1096430	esc	NA	NA	NA	NA
145	GSM426266	fibroblast	NA	NA	NA	NA
146	GSM358633	lung	NA	NA	NA	NA
147	GSM845749	skin	NA	NA	NA	NA
148	GSM516173	fibroblast	NA	NA	NA	NA
149	GSM595822	bcell	NA	NA	NA	NA
150	GSM575559	kidney	NA	NA	NA	NA
151	GSM557876	kidney	NA	NA	NA	NA
152	GSM611255	hspc	NA	NA	NA	NA
153	GSM337228	skin	NA	NA	NA	NA
154	GSM534079	kidney	NA	NA	NA	NA
155	GSM574073	esc	NA	NA	NA	NA
156	GSM319309	liver	NA	NA	NA	NA
157	GSM158376	liver	NA	NA	NA	NA
158	GSM1021269	skin	NA	NA	NA	NA
159	GSM788308	tcell	NA	NA	NA	NA
160	GSM149386	liver	NA	NA	NA	NA
161	GSM818324	neuron	NA	NA	NA	NA
162	GSM239405	muscleSkel	NA	NA	NA	NA
163	GSM300320	neuron	NA	NA	NA	NA
164	GSM762702	macrophage	NA	NA	NA	NA
165	GSM428950	liver	NA	NA	NA	NA
166	GSM899184	colon	NA	NA	NA	NA
167	GSM899035	colon	NA	NA	NA	NA
168	GSM624946	muscleSkel	NA	NA	NA	NA
169	GSM533964	kidney	NA	NA	NA	NA
170	GSM816033	tcell	NA	NA	NA	NA
171	GSM768134	skin	NA	NA	NA	NA
172	GSM534163	kidney	NA	NA	NA	NA
173	GSM337248	skin	NA	NA	NA	NA
174	GSM994206	neuron	NA	NA	NA	NA
175	GSM410668	endothelial	NA	NA	NA	NA
176	GSM119661	neuron	NA	NA	NA	NA
177	GSM693835	ovary	NA	NA	NA	NA
178	GSM300306	neuron	NA	NA	NA	NA
179	GSM337221	skin	NA	NA	NA	NA
180	GSM1021265	skin	NA	NA	NA	NA
181	GSM818321	neuron	NA	NA	NA	NA
182	GSM464382	neuron	NA	NA	NA	NA
183	GSM277791	ovary	NA	NA	NA	NA
184	GSM768061	skin	NA	NA	NA	NA
185	GSM927648	lung	NA	NA	NA	NA
186	GSM429397	liver	NA	NA	NA	NA
187	GSM534083	kidney	NA	NA	NA	NA
188	GSM528838	neuron	NA	NA	NA	NA
189	GSM1024551	liver	NA	NA	NA	NA
190	GSM624950	muscleSkel	NA	NA	NA	NA
191	GSM876840	neuron	NA	NA	NA	NA
192	GSM494639	lung	NA	NA	NA	NA
193	GSM1024535	liver	NA	NA	NA	NA
194	GSM948641	muscleSkel	NA	NA	NA	NA
195	GSM812995	hspc	NA	NA	NA	NA
196	GSM483495	hspc	NA	NA	NA	NA
197	GSM18443	heart	NA	NA	NA	NA
198	GSM469929	lung	NA	NA	NA	NA
199	GSM859653	hspc	NA	NA	NA	NA
200	GSM705314	tcell	NA	NA	NA	NA
201	GSM899187	colon	NA	NA	NA	NA
202	GSM711610	tcell	NA	NA	NA	NA
203	GSM534093	kidney	NA	NA	NA	NA
204	GSM927644	lung	NA	NA	NA	NA
205	GSM337253	skin	NA	NA	NA	NA
206	GSM358634	lung	NA	NA	NA	NA
207	GSM239404	muscleSkel	NA	NA	NA	NA
208	GSM119673	neuron	NA	NA	NA	NA
209	GSM428929	liver	NA	NA	NA	NA
210	GSM534158	kidney	NA	NA	NA	NA
211	GSM337236	skin	NA	NA	NA	NA
212	GSM1003924	liver	NA	NA	NA	NA
213	GSM838178	esc	NA	NA	NA	NA
214	GSM655331	liver	NA	NA	NA	NA
215	GSM319272	liver	NA	NA	NA	NA
216	GSM319288	liver	NA	NA	NA	NA
217	GSM491005	liver	NA	NA	NA	NA
218	GSM420353	tcell	NA	NA	NA	NA
219	GSM281424	kidney	NA	NA	NA	NA
220	GSM545661	heart	NA	NA	NA	NA
221	GSM1004106	macrophage	NA	NA	NA	NA
222	GSM816016	tcell	NA	NA	NA	NA
223	GSM534125	kidney	NA	NA	NA	NA
224	GSM483490	hspc	NA	NA	NA	NA
225	GSM734262	esc	NA	NA	NA	NA
226	GSM516180	fibroblast	NA	NA	NA	NA
227	GSM927643	lung	NA	NA	NA	NA
228	GSM899038	colon	NA	NA	NA	NA
229	GSM818326	neuron	NA	NA	NA	NA
230	GSM768098	skin	NA	NA	NA	NA
231	GSM215073	colon	NA	NA	NA	NA
232	GSM1054944	fibroblast	NA	NA	NA	NA
233	GSM18435	heart	NA	NA	NA	NA
234	GSM468623	endothelial	NA	NA	NA	NA
235	GSM469901	lung	NA	NA	NA	NA
236	GSM423943	esc	NA	NA	NA	NA
237	GSM528848	neuron	NA	NA	NA	NA
238	GSM967688	bcell	NA	NA	NA	NA
239	GSM534137	kidney	NA	NA	NA	NA
240	GSM277790	ovary	NA	NA	NA	NA
241	GSM462821	esc	NA	NA	NA	NA
242	GSM1054945	fibroblast	NA	NA	NA	NA
243	GSM411217	macrophage	NA	NA	NA	NA
244	GSM469933	lung	NA	NA	NA	NA
245	GSM425995	liver	NA	NA	NA	NA
246	GSM947271	ovary	NA	NA	NA	NA
247	GSM534153	kidney	NA	NA	NA	NA
248	GSM300181	neuron	NA	NA	NA	NA
249	GSM740053	endothelial	NA	NA	NA	NA
250	GSM494622	lung	NA	NA	NA	NA
251	GSM377665	skin	NA	NA	NA	NA
252	GSM300248	neuron	NA	NA	NA	NA
253	GSM411208	macrophage	NA	NA	NA	NA
254	GSM277788	ovary	NA	NA	NA	NA
255	GSM768090	skin	NA	NA	NA	NA
256	GSM1054952	fibroblast	NA	NA	NA	NA
257	GSM388589	bcell	NA	NA	NA	NA
258	GSM367061	esc	NA	NA	NA	NA
259	GSM239437	muscleSkel	NA	NA	NA	NA
260	GSM239410	muscleSkel	NA	NA	NA	NA
261	GSM521273	fibroblast	NA	NA	NA	NA
262	GSM366067	liver	NA	NA	NA	NA
263	GSM595407	lung	NA	NA	NA	NA
264	GSM534141	kidney	NA	NA	NA	NA
265	GSM377663	skin	NA	NA	NA	NA
266	GSM533985	kidney	NA	NA	NA	NA
267	GSM466970	lung	NA	NA	NA	NA
268	GSM845761	skin	NA	NA	NA	NA
269	GSM534106	kidney	NA	NA	NA	NA
270	GSM555850	endothelial	NA	NA	NA	NA
271	GSM119658	neuron	NA	NA	NA	NA
272	GSM518319	fibroblast	NA	NA	NA	NA
273	GSM588878	colon	NA	NA	NA	NA
274	GSM788338	tcell	NA	NA	NA	NA
275	GSM521271	fibroblast	NA	NA	NA	NA
276	GSM341537	neuron	NA	NA	NA	NA
277	GSM873160	muscleSkel	NA	NA	NA	NA
278	GSM518320	fibroblast	NA	NA	NA	NA
279	GSM281398	kidney	NA	NA	NA	NA
280	GSM300186	neuron	NA	NA	NA	NA
281	GSM481013	ovary	NA	NA	NA	NA
282	GSM428931	liver	NA	NA	NA	NA
283	GSM300199	neuron	NA	NA	NA	NA
284	GSM239419	muscleSkel	NA	NA	NA	NA
285	GSM588885	colon	NA	NA	NA	NA
286	GSM1003914	liver	NA	NA	NA	NA
287	GSM300271	neuron	NA	NA	NA	NA
288	GSM521277	fibroblast	NA	NA	NA	NA
289	GSM773783	lung	NA	NA	NA	NA
290	GSM300194	neuron	NA	NA	NA	NA
291	GSM488980	bcell	NA	NA	NA	NA
292	GSM80730	liver	NA	NA	NA	NA
293	GSM419990	macrophage	NA	NA	NA	NA
294	GSM655339	liver	NA	NA	NA	NA
295	GSM439808	neuron	NA	NA	NA	NA
296	GSM119663	neuron	NA	NA	NA	NA
297	GSM372724	tcell	NA	NA	NA	NA
298	GSM649322	esc	NA	NA	NA	NA
299	GSM469922	lung	NA	NA	NA	NA
300	GSM898306	ovary	NA	NA	NA	NA
301	GSM739004	heart	NA	NA	NA	NA
302	GSM194311	esc	NA	NA	NA	NA
303	GSM462646	ovary	NA	NA	NA	NA
304	GSM277797	ovary	NA	NA	NA	NA
305	GSM899072	colon	NA	NA	NA	NA
306	GSM380462	liver	NA	NA	NA	NA
307	GSM571751	tcell	NA	NA	NA	NA
308	GSM300175	neuron	NA	NA	NA	NA
309	GSM693831	ovary	NA	NA	NA	NA
310	GSM711613	tcell	NA	NA	NA	NA
311	GSM119667	neuron	NA	NA	NA	NA
312	GSM469919	lung	NA	NA	NA	NA
313	GSM521998	hspc	NA	NA	NA	NA
314	GSM773777	lung	NA	NA	NA	NA
315	GSM768044	skin	NA	NA	NA	NA
316	GSM300395	macrophage	NA	NA	NA	NA
317	GSM377668	skin	NA	NA	NA	NA
318	GSM534034	kidney	NA	NA	NA	NA
319	GSM439822	neuron	NA	NA	NA	NA
320	GSM624963	muscleSkel	NA	NA	NA	NA
321	GSM533930	kidney	NA	NA	NA	NA
322	GSM876886	neuron	NA	NA	NA	NA
323	GSM555861	endothelial	NA	NA	NA	NA
324	GSM528857	neuron	NA	NA	NA	NA
325	GSM916756	colon	NA	NA	NA	NA
326	GSM816990	endothelial	NA	NA	NA	NA
327	GSM545662	heart	NA	NA	NA	NA
328	GSM967679	bcell	NA	NA	NA	NA
329	GSM768124	skin	NA	NA	NA	NA
330	GSM428937	liver	NA	NA	NA	NA
331	GSM555852	endothelial	NA	NA	NA	NA
332	GSM483485	hspc	NA	NA	NA	NA
333	GSM281357	kidney	NA	NA	NA	NA
334	GSM624961	muscleSkel	NA	NA	NA	NA
335	GSM943740	fibroblast	NA	NA	NA	NA
336	GSM614505	endothelial	NA	NA	NA	NA
337	GSM1021275	skin	NA	NA	NA	NA
338	GSM557869	kidney	NA	NA	NA	NA
339	GSM300341	neuron	NA	NA	NA	NA
340	GSM481011	ovary	NA	NA	NA	NA
341	GSM899040	colon	NA	NA	NA	NA
342	GSM545691	heart	NA	NA	NA	NA
343	GSM833480	fibroblast	NA	NA	NA	NA
344	GSM967701	bcell	NA	NA	NA	NA
345	GSM300195	neuron	NA	NA	NA	NA
346	GSM1003897	liver	NA	NA	NA	NA
347	GSM426286	fibroblast	NA	NA	NA	NA
348	GSM816985	endothelial	NA	NA	NA	NA
349	GSM300314	neuron	NA	NA	NA	NA
350	GSM541855	endothelial	NA	NA	NA	NA
351	GSM838174	esc	NA	NA	NA	NA
352	GSM595863	bcell	NA	NA	NA	NA
353	GSM916773	colon	NA	NA	NA	NA
354	GSM215060	colon	NA	NA	NA	NA
355	GSM300319	neuron	NA	NA	NA	NA
356	GSM768059	skin	NA	NA	NA	NA
357	GSM534112	kidney	NA	NA	NA	NA
358	GSM372259	ovary	NA	NA	NA	NA
359	GSM947279	ovary	NA	NA	NA	NA
360	GSM555860	endothelial	NA	NA	NA	NA
361	GSM545734	neuron	NA	NA	NA	NA
362	GSM521276	fibroblast	NA	NA	NA	NA
363	GSM359978	ovary	NA	NA	NA	NA
364	GSM533929	kidney	NA	NA	NA	NA
365	GSM319287	liver	NA	NA	NA	NA
366	GSM899067	colon	NA	NA	NA	NA
367	GSM533984	kidney	NA	NA	NA	NA
368	GSM349923	macrophage	NA	NA	NA	NA
369	GSM281425	kidney	NA	NA	NA	NA
370	GSM80707	lung	NA	NA	NA	NA
371	GSM534049	kidney	NA	NA	NA	NA
372	GSM300189	neuron	NA	NA	NA	NA
373	GSM240026	colon	NA	NA	NA	NA
374	GSM916743	colon	NA	NA	NA	NA
375	GSM948631	muscleSkel	NA	NA	NA	NA
376	GSM494650	lung	NA	NA	NA	NA
377	GSM18447	heart	NA	NA	NA	NA
378	GSM967695	bcell	NA	NA	NA	NA
379	GSM494616	lung	NA	NA	NA	NA
380	GSM372286	skin	NA	NA	NA	NA
381	GSM239380	muscleSkel	NA	NA	NA	NA
382	GSM899186	colon	NA	NA	NA	NA
383	GSM219242	macrophage	NA	NA	NA	NA
384	GSM469931	lung	NA	NA	NA	NA
385	GSM119622	neuron	NA	NA	NA	NA
386	GSM624960	muscleSkel	NA	NA	NA	NA
387	GSM816022	tcell	NA	NA	NA	NA
388	GSM483480	hspc	NA	NA	NA	NA
389	GSM1096435	esc	NA	NA	NA	NA
390	GSM711464	tcell	NA	NA	NA	NA
391	GSM472031	tcell	NA	NA	NA	NA
392	GSM588877	colon	NA	NA	NA	NA
393	GSM624968	muscleSkel	NA	NA	NA	NA
394	GSM483487	hspc	NA	NA	NA	NA
395	GSM429401	liver	NA	NA	NA	NA
396	GSM337219	skin	NA	NA	NA	NA
397	GSM762696	macrophage	NA	NA	NA	NA
398	GSM534146	kidney	NA	NA	NA	NA
399	GSM575184	kidney	NA	NA	NA	NA
400	GSM1032719	skin	NA	NA	NA	NA
401	GSM624926	muscleSkel	NA	NA	NA	NA
402	GSM747523	hspc	NA	NA	NA	NA
403	GSM588866	colon	NA	NA	NA	NA
404	GSM481017	ovary	NA	NA	NA	NA
405	GSM300176	neuron	NA	NA	NA	NA
406	GSM38368	macrophage	NA	NA	NA	NA
407	GSM494672	lung	NA	NA	NA	NA
408	GSM119619	neuron	NA	NA	NA	NA
409	GSM624938	muscleSkel	NA	NA	NA	NA
410	GSM534031	kidney	NA	NA	NA	NA
411	GSM899054	colon	NA	NA	NA	NA
412	GSM534455	liver	NA	NA	NA	NA
413	GSM300309	neuron	NA	NA	NA	NA
414	GSM466979	lung	NA	NA	NA	NA
415	GSM230294	esc	NA	NA	NA	NA
416	GSM281646	kidney	NA	NA	NA	NA
417	GSM1106066	fibroblast	NA	NA	NA	NA
418	GSM119635	neuron	NA	NA	NA	NA
419	GSM611247	hspc	NA	NA	NA	NA
420	GSM557864	kidney	NA	NA	NA	NA
421	GSM788310	tcell	NA	NA	NA	NA
422	GSM533937	kidney	NA	NA	NA	NA
423	GSM534036	kidney	NA	NA	NA	NA
424	GSM904995	kidney	NA	NA	NA	NA
425	GSM351413	bcell	NA	NA	NA	NA
426	GSM921668	endothelial	NA	NA	NA	NA
427	GSM337215	skin	NA	NA	NA	NA
428	GSM183484	macrophage	NA	NA	NA	NA
429	GSM899240	colon	NA	NA	NA	NA
430	GSM494651	lung	NA	NA	NA	NA
431	GSM80658	heart	NA	NA	NA	NA
432	GSM624929	muscleSkel	NA	NA	NA	NA
433	GSM767986	skin	NA	NA	NA	NA
434	GSM655341	liver	NA	NA	NA	NA
435	GSM341548	neuron	NA	NA	NA	NA
436	GSM948632	muscleSkel	NA	NA	NA	NA
437	GSM230278	endothelial	NA	NA	NA	NA
438	GSM494667	lung	NA	NA	NA	NA
439	GSM528859	neuron	NA	NA	NA	NA
440	GSM528851	neuron	NA	NA	NA	NA
441	GSM380458	liver	NA	NA	NA	NA
442	GSM768094	skin	NA	NA	NA	NA
443	GSM585875	fibroblast	NA	NA	NA	NA
444	GSM595932	muscleSkel	NA	NA	NA	NA
445	GSM927634	lung	NA	NA	NA	NA
446	GSM574062	esc	NA	NA	NA	NA
447	GSM310860	esc	NA	NA	NA	NA
448	GSM534142	kidney	NA	NA	NA	NA
449	GSM534144	kidney	NA	NA	NA	NA
450	GSM571760	tcell	NA	NA	NA	NA
451	GSM490997	liver	NA	NA	NA	NA
452	GSM739008	heart	NA	NA	NA	NA
453	GSM943741	fibroblast	NA	NA	NA	NA
454	GSM422300	bcell	NA	NA	NA	NA
455	GSM300335	neuron	NA	NA	NA	NA
456	GSM724240	bcell	NA	NA	NA	NA
457	GSM397303	hspc	NA	NA	NA	NA
458	GSM899037	colon	NA	NA	NA	NA
459	GSM811216	endothelial	NA	NA	NA	NA
460	GSM523314	colon	NA	NA	NA	NA
461	GSM411227	macrophage	NA	NA	NA	NA
462	GSM481007	ovary	NA	NA	NA	NA
463	GSM372146	fibroblast	NA	NA	NA	NA
464	GSM337224	skin	NA	NA	NA	NA
465	GSM528834	neuron	NA	NA	NA	NA
466	GSM300173	neuron	NA	NA	NA	NA
467	GSM449729	esc	NA	NA	NA	NA
468	GSM281415	kidney	NA	NA	NA	NA
469	GSM705421	tcell	NA	NA	NA	NA
470	GSM534044	kidney	NA	NA	NA	NA
471	GSM337250	skin	NA	NA	NA	NA
472	GSM300247	neuron	NA	NA	NA	NA
473	GSM693833	ovary	NA	NA	NA	NA
474	GSM1032721	skin	NA	NA	NA	NA
475	GSM215054	colon	NA	NA	NA	NA
476	GSM921664	endothelial	NA	NA	NA	NA
477	GSM300236	neuron	NA	NA	NA	NA
478	GSM534063	kidney	NA	NA	NA	NA
479	GSM490995	liver	NA	NA	NA	NA
480	GSM595417	lung	NA	NA	NA	NA
481	GSM319266	liver	NA	NA	NA	NA
482	GSM523304	colon	NA	NA	NA	NA
483	GSM835803	esc	NA	NA	NA	NA
484	GSM767978	skin	NA	NA	NA	NA
485	GSM579898	esc	NA	NA	NA	NA
486	GSM281664	kidney	NA	NA	NA	NA
487	GSM523282	colon	NA	NA	NA	NA
488	GSM272921	esc	NA	NA	NA	NA
489	GSM494645	lung	NA	NA	NA	NA
490	GSM319313	liver	NA	NA	NA	NA
491	GSM533999	kidney	NA	NA	NA	NA
492	GSM1032716	skin	NA	NA	NA	NA
493	GSM534456	liver	NA	NA	NA	NA
494	GSM119636	neuron	NA	NA	NA	NA
495	GSM611239	hspc	NA	NA	NA	NA
496	GSM372142	fibroblast	NA	NA	NA	NA
497	GSM994208	neuron	NA	NA	NA	NA
498	GSM816988	endothelial	NA	NA	NA	NA
499	GSM574070	esc	NA	NA	NA	NA
500	GSM337209	skin	NA	NA	NA	NA
501	GSM468609	endothelial	NA	NA	NA	NA
502	GSM557868	kidney	NA	NA	NA	NA
503	GSM372144	fibroblast	NA	NA	NA	NA
504	GSM873164	muscleSkel	NA	NA	NA	NA
505	GSM483484	hspc	NA	NA	NA	NA
506	GSM739012	heart	NA	NA	NA	NA
507	GSM530612	esc	NA	NA	NA	NA
508	GSM899176	colon	NA	NA	NA	NA
509	GSM300208	neuron	NA	NA	NA	NA
510	GSM611256	hspc	NA	NA	NA	NA
511	GSM1004109	macrophage	NA	NA	NA	NA
512	GSM533948	kidney	NA	NA	NA	NA
513	GSM388588	bcell	NA	NA	NA	NA
514	GSM545681	heart	NA	NA	NA	NA
515	GSM426283	fibroblast	NA	NA	NA	NA
516	GSM746748	bcell	NA	NA	NA	NA
517	GSM240030	colon	NA	NA	NA	NA
518	GSM734255	esc	NA	NA	NA	NA
519	GSM319264	liver	NA	NA	NA	NA
520	GSM740056	endothelial	NA	NA	NA	NA
521	GSM534176	kidney	NA	NA	NA	NA
522	GSM183193	macrophage	NA	NA	NA	NA
523	GSM96262	fibroblast	NA	NA	NA	NA
524	GSM813001	hspc	NA	NA	NA	NA
525	GSM739002	heart	NA	NA	NA	NA
526	GSM472024	tcell	NA	NA	NA	NA
527	GSM537130	muscleSkel	NA	NA	NA	NA
528	GSM1024532	liver	NA	NA	NA	NA
529	GSM818311	neuron	NA	NA	NA	NA
530	GSM239726	colon	NA	NA	NA	NA
531	GSM515243	hspc	NA	NA	NA	NA
532	GSM388594	bcell	NA	NA	NA	NA
533	GSM533921	kidney	NA	NA	NA	NA
534	GSM119655	neuron	NA	NA	NA	NA
535	GSM469927	lung	NA	NA	NA	NA
536	GSM1021257	skin	NA	NA	NA	NA
537	GSM319270	liver	NA	NA	NA	NA
538	GSM337229	skin	NA	NA	NA	NA
539	GSM788303	tcell	NA	NA	NA	NA
540	GSM468604	endothelial	NA	NA	NA	NA
541	GSM534463	liver	NA	NA	NA	NA
542	GSM948643	muscleSkel	NA	NA	NA	NA
543	GSM452736	fibroblast	NA	NA	NA	NA
544	GSM412626	fibroblast	NA	NA	NA	NA
545	GSM183165	macrophage	NA	NA	NA	NA
546	GSM378818	esc	NA	NA	NA	NA
547	GSM388597	bcell	NA	NA	NA	NA
548	GSM300256	neuron	NA	NA	NA	NA
549	GSM947269	ovary	NA	NA	NA	NA
550	GSM341534	neuron	NA	NA	NA	NA
551	GSM183196	macrophage	NA	NA	NA	NA
552	GSM337237	skin	NA	NA	NA	NA
553	GSM518316	fibroblast	NA	NA	NA	NA
554	GSM494658	lung	NA	NA	NA	NA
555	GSM468622	endothelial	NA	NA	NA	NA
556	GSM545725	neuron	NA	NA	NA	NA
557	GSM534131	kidney	NA	NA	NA	NA
558	GSM337201	skin	NA	NA	NA	NA
559	GSM943735	fibroblast	NA	NA	NA	NA
560	GSM494673	lung	NA	NA	NA	NA
561	GSM300233	neuron	NA	NA	NA	NA
562	GSM534110	kidney	NA	NA	NA	NA
563	GSM428939	liver	NA	NA	NA	NA
564	GSM534025	kidney	NA	NA	NA	NA
565	GSM952514	liver	NA	NA	NA	NA
566	GSM397311	hspc	NA	NA	NA	NA
567	GSM240025	colon	NA	NA	NA	NA
568	GSM545726	neuron	NA	NA	NA	NA
569	GSM310436	bcell	NA	NA	NA	NA
570	GSM609262	bcell	NA	NA	NA	NA
571	GSM488979	bcell	NA	NA	NA	NA
572	GSM215074	colon	NA	NA	NA	NA
573	GSM705316	tcell	NA	NA	NA	NA
574	GSM388591	bcell	NA	NA	NA	NA
575	GSM119686	neuron	NA	NA	NA	NA
576	GSM811228	endothelial	NA	NA	NA	NA
577	GSM927641	lung	NA	NA	NA	NA
578	GSM38356	macrophage	NA	NA	NA	NA
579	GSM300232	neuron	NA	NA	NA	NA
580	GSM655318	liver	NA	NA	NA	NA
581	GSM467022	lung	NA	NA	NA	NA
582	GSM596002	muscleSkel	NA	NA	NA	NA
583	GSM816009	tcell	NA	NA	NA	NA
584	GSM557859	kidney	NA	NA	NA	NA
585	GSM588884	colon	NA	NA	NA	NA
586	GSM429396	liver	NA	NA	NA	NA
587	GSM428955	liver	NA	NA	NA	NA
588	GSM300303	neuron	NA	NA	NA	NA
589	GSM921651	endothelial	NA	NA	NA	NA
590	GSM899166	colon	NA	NA	NA	NA
591	GSM534197	kidney	NA	NA	NA	NA
592	GSM42734	muscleSkel	NA	NA	NA	NA
593	GSM838177	esc	NA	NA	NA	NA
594	GSM523289	colon	NA	NA	NA	NA
595	GSM595796	bcell	NA	NA	NA	NA
596	GSM1032704	skin	NA	NA	NA	NA
597	GSM614506	endothelial	NA	NA	NA	NA
598	GSM372301	skin	NA	NA	NA	NA
599	GSM190972	hspc	NA	NA	NA	NA
600	GSM378814	esc	NA	NA	NA	NA
601	GSM42732	muscleSkel	NA	NA	NA	NA
602	GSM119640	neuron	NA	NA	NA	NA
603	GSM230350	macrophage	NA	NA	NA	NA
604	GSM494641	lung	NA	NA	NA	NA
605	GSM655324	liver	NA	NA	NA	NA
606	GSM464384	neuron	NA	NA	NA	NA
607	GSM864178	fibroblast	NA	NA	NA	NA
608	GSM349924	macrophage	NA	NA	NA	NA
609	GSM183462	macrophage	NA	NA	NA	NA
610	GSM877586	endothelial	NA	NA	NA	NA
611	GSM534002	kidney	NA	NA	NA	NA
612	GSM1122704	bcell	NA	NA	NA	NA
613	GSM557880	kidney	NA	NA	NA	NA
614	GSM80656	heart	NA	NA	NA	NA
615	GSM481012	ovary	NA	NA	NA	NA
616	GSM534088	kidney	NA	NA	NA	NA
617	GSM319310	liver	NA	NA	NA	NA
618	GSM481010	ovary	NA	NA	NA	NA
619	GSM899227	colon	NA	NA	NA	NA
620	GSM916765	colon	NA	NA	NA	NA
621	GSM876888	neuron	NA	NA	NA	NA
622	GSM738995	heart	NA	NA	NA	NA
623	GSM371650	tcell	NA	NA	NA	NA
624	GSM239438	muscleSkel	NA	NA	NA	NA
625	GSM300329	neuron	NA	NA	NA	NA
626	GSM629983	bcell	NA	NA	NA	NA
627	GSM739009	heart	NA	NA	NA	NA
628	GSM240843	kidney	NA	NA	NA	NA
629	GSM272920	esc	NA	NA	NA	NA
630	GSM811230	endothelial	NA	NA	NA	NA
631	GSM537139	muscleSkel	NA	NA	NA	NA
632	GSM734253	esc	NA	NA	NA	NA
633	GSM469913	lung	NA	NA	NA	NA
634	GSM768041	skin	NA	NA	NA	NA
635	GSM916776	colon	NA	NA	NA	NA
636	GSM281653	kidney	NA	NA	NA	NA
637	GSM466964	lung	NA	NA	NA	NA
638	GSM699983	endothelial	NA	NA	NA	NA
639	GSM281422	kidney	NA	NA	NA	NA
640	GSM876890	neuron	NA	NA	NA	NA
641	GSM537122	muscleSkel	NA	NA	NA	NA
642	GSM80758	ovary	NA	NA	NA	NA
643	GSM472032	tcell	NA	NA	NA	NA
644	GSM716456	skin	NA	NA	NA	NA
645	GSM873151	muscleSkel	NA	NA	NA	NA
646	GSM299432	fibroblast	NA	NA	NA	NA
647	GSM469934	lung	NA	NA	NA	NA
648	GSM1024539	liver	NA	NA	NA	NA
649	GSM1096431	esc	NA	NA	NA	NA
650	GSM388636	esc	NA	NA	NA	NA
651	GSM534007	kidney	NA	NA	NA	NA
652	GSM967670	bcell	NA	NA	NA	NA
653	GSM300169	neuron	NA	NA	NA	NA
654	GSM768076	skin	NA	NA	NA	NA
655	GSM388581	esc	NA	NA	NA	NA
656	GSM1003904	liver	NA	NA	NA	NA
657	GSM426279	fibroblast	NA	NA	NA	NA
658	GSM767991	skin	NA	NA	NA	NA
659	GSM1024531	liver	NA	NA	NA	NA
660	GSM300284	neuron	NA	NA	NA	NA
661	GSM693841	ovary	NA	NA	NA	NA
662	GSM1054935	fibroblast	NA	NA	NA	NA
663	GSM468605	endothelial	NA	NA	NA	NA
664	GSM947274	ovary	NA	NA	NA	NA
665	GSM240022	colon	NA	NA	NA	NA
666	GSM1024553	liver	NA	NA	NA	NA
667	GSM595906	muscleSkel	NA	NA	NA	NA
668	GSM994202	neuron	NA	NA	NA	NA
669	GSM916753	colon	NA	NA	NA	NA
670	GSM533973	kidney	NA	NA	NA	NA
671	GSM420352	tcell	NA	NA	NA	NA
672	GSM738990	heart	NA	NA	NA	NA
673	GSM816021	tcell	NA	NA	NA	NA
674	GSM319303	liver	NA	NA	NA	NA
675	GSM534118	kidney	NA	NA	NA	NA
676	GSM281672	kidney	NA	NA	NA	NA
677	GSM873166	muscleSkel	NA	NA	NA	NA
678	GSM429398	liver	NA	NA	NA	NA
679	GSM462652	ovary	NA	NA	NA	NA
680	GSM545728	neuron	NA	NA	NA	NA
681	GSM575189	kidney	NA	NA	NA	NA
682	GSM358656	lung	NA	NA	NA	NA
683	GSM319299	liver	NA	NA	NA	NA
684	GSM1021279	skin	NA	NA	NA	NA
685	GSM119652	neuron	NA	NA	NA	NA
686	GSM768144	skin	NA	NA	NA	NA
687	GSM359973	ovary	NA	NA	NA	NA
688	GSM1032713	skin	NA	NA	NA	NA
689	GSM595714	bcell	NA	NA	NA	NA
690	GSM629988	bcell	NA	NA	NA	NA
691	GSM521281	fibroblast	NA	NA	NA	NA
692	GSM337247	skin	NA	NA	NA	NA
693	GSM412619	fibroblast	NA	NA	NA	NA
694	GSM528852	neuron	NA	NA	NA	NA
695	GSM377664	skin	NA	NA	NA	NA
696	GSM1003919	liver	NA	NA	NA	NA
697	GSM537136	muscleSkel	NA	NA	NA	NA
698	GSM410667	endothelial	NA	NA	NA	NA
699	GSM534023	kidney	NA	NA	NA	NA
700	GSM358645	lung	NA	NA	NA	NA
701	GSM534104	kidney	NA	NA	NA	NA
702	GSM1003936	liver	NA	NA	NA	NA
703	GSM768017	skin	NA	NA	NA	NA
704	GSM467035	lung	NA	NA	NA	NA
705	GSM390216	skin	NA	NA	NA	NA
706	GSM534191	kidney	NA	NA	NA	NA
707	GSM768092	skin	NA	NA	NA	NA
708	GSM575191	kidney	NA	NA	NA	NA
709	GSM388585	bcell	NA	NA	NA	NA
710	GSM1032712	skin	NA	NA	NA	NA
711	GSM426506	hspc	NA	NA	NA	NA
712	GSM337207	skin	NA	NA	NA	NA
713	GSM281346	kidney	NA	NA	NA	NA
714	GSM467001	lung	NA	NA	NA	NA
715	GSM319259	liver	NA	NA	NA	NA
716	GSM281359	kidney	NA	NA	NA	NA
717	GSM534183	kidney	NA	NA	NA	NA
718	GSM358644	lung	NA	NA	NA	NA
719	GSM372295	skin	NA	NA	NA	NA
720	GSM428941	liver	NA	NA	NA	NA
721	GSM1003923	liver	NA	NA	NA	NA
722	GSM300215	neuron	NA	NA	NA	NA
723	GSM418751	fibroblast	NA	NA	NA	NA
724	GSM422301	bcell	NA	NA	NA	NA
725	GSM811224	endothelial	NA	NA	NA	NA
726	GSM816032	tcell	NA	NA	NA	NA
727	GSM899058	colon	NA	NA	NA	NA
728	GSM300276	neuron	NA	NA	NA	NA
729	GSM469916	lung	NA	NA	NA	NA
730	GSM337202	skin	NA	NA	NA	NA
731	GSM469924	lung	NA	NA	NA	NA
732	GSM739007	heart	NA	NA	NA	NA
733	GSM319271	liver	NA	NA	NA	NA
734	GSM300229	neuron	NA	NA	NA	NA
735	GSM737066	liver	NA	NA	NA	NA
736	GSM710979	tcell	NA	NA	NA	NA
737	GSM358652	lung	NA	NA	NA	NA
738	GSM420354	tcell	NA	NA	NA	NA
739	GSM533944	kidney	NA	NA	NA	NA
740	GSM767997	skin	NA	NA	NA	NA
741	GSM534172	kidney	NA	NA	NA	NA
742	GSM859644	hspc	NA	NA	NA	NA
743	GSM240023	colon	NA	NA	NA	NA
744	GSM299424	fibroblast	NA	NA	NA	NA
745	GSM239393	muscleSkel	NA	NA	NA	NA
746	GSM1106065	fibroblast	NA	NA	NA	NA
747	GSM119679	neuron	NA	NA	NA	NA
748	GSM574065	esc	NA	NA	NA	NA
749	GSM490991	liver	NA	NA	NA	NA
750	GSM429410	liver	NA	NA	NA	NA
751	GSM483493	hspc	NA	NA	NA	NA
752	GSM768138	skin	NA	NA	NA	NA
753	GSM724241	bcell	NA	NA	NA	NA
754	GSM557858	kidney	NA	NA	NA	NA
755	GSM845767	skin	NA	NA	NA	NA
756	GSM768070	skin	NA	NA	NA	NA
757	GSM411204	macrophage	NA	NA	NA	NA
758	GSM38362	macrophage	NA	NA	NA	NA
759	GSM310433	bcell	NA	NA	NA	NA
760	GSM948623	muscleSkel	NA	NA	NA	NA
761	GSM768015	skin	NA	NA	NA	NA
762	GSM595708	bcell	NA	NA	NA	NA
763	GSM812990	hspc	NA	NA	NA	NA
764	GSM537123	muscleSkel	NA	NA	NA	NA
765	GSM624935	muscleSkel	NA	NA	NA	NA
766	GSM967698	bcell	NA	NA	NA	NA
767	GSM521987	hspc	NA	NA	NA	NA
768	GSM579901	esc	NA	NA	NA	NA
769	GSM319317	liver	NA	NA	NA	NA
770	GSM300308	neuron	NA	NA	NA	NA
771	GSM624969	muscleSkel	NA	NA	NA	NA
772	GSM534186	kidney	NA	NA	NA	NA
773	GSM545665	heart	NA	NA	NA	NA
774	GSM1096011	fibroblast	NA	NA	NA	NA
775	GSM215055	colon	NA	NA	NA	NA
776	GSM533927	kidney	NA	NA	NA	NA
777	GSM816026	tcell	NA	NA	NA	NA
778	GSM300394	macrophage	NA	NA	NA	NA
779	GSM534040	kidney	NA	NA	NA	NA
780	GSM916749	colon	NA	NA	NA	NA
781	GSM468618	endothelial	NA	NA	NA	NA
782	GSM515246	hspc	NA	NA	NA	NA
783	GSM183465	macrophage	NA	NA	NA	NA
784	GSM372300	skin	NA	NA	NA	NA
785	GSM341536	neuron	NA	NA	NA	NA
786	GSM469918	lung	NA	NA	NA	NA
787	GSM149390	liver	NA	NA	NA	NA
788	GSM1003912	liver	NA	NA	NA	NA
789	GSM533884	lung	NA	NA	NA	NA
790	GSM38351	macrophage	NA	NA	NA	NA
791	GSM277784	ovary	NA	NA	NA	NA
792	GSM359974	ovary	NA	NA	NA	NA
793	GSM693847	ovary	NA	NA	NA	NA
794	GSM38377	macrophage	NA	NA	NA	NA
795	GSM494663	lung	NA	NA	NA	NA
796	GSM42735	muscleSkel	NA	NA	NA	NA
797	GSM575560	kidney	NA	NA	NA	NA
798	GSM534048	kidney	NA	NA	NA	NA
799	GSM119670	neuron	NA	NA	NA	NA
800	GSM215057	colon	NA	NA	NA	NA
801	GSM107530	neuron	NA	NA	NA	NA
802	GSM545682	heart	NA	NA	NA	NA
803	GSM967675	bcell	NA	NA	NA	NA
804	GSM18486	heart	NA	NA	NA	NA
805	GSM423942	esc	NA	NA	NA	NA
806	GSM119675	neuron	NA	NA	NA	NA
807	GSM373961	heart	NA	NA	NA	NA
808	GSM319269	liver	NA	NA	NA	NA
809	GSM397302	hspc	NA	NA	NA	NA
810	GSM530615	esc	NA	NA	NA	NA
811	GSM1096432	esc	NA	NA	NA	NA
812	GSM467027	lung	NA	NA	NA	NA
813	GSM423944	esc	NA	NA	NA	NA
814	GSM319257	liver	NA	NA	NA	NA
815	GSM418746	fibroblast	NA	NA	NA	NA
816	GSM574077	esc	NA	NA	NA	NA
817	GSM38348	macrophage	NA	NA	NA	NA
818	GSM337211	skin	NA	NA	NA	NA
819	GSM724242	bcell	NA	NA	NA	NA
820	GSM649335	esc	NA	NA	NA	NA
821	GSM905003	kidney	NA	NA	NA	NA
822	GSM410669	endothelial	NA	NA	NA	NA
823	GSM835800	esc	NA	NA	NA	NA
824	GSM947286	ovary	NA	NA	NA	NA
825	GSM359972	ovary	NA	NA	NA	NA
826	GSM239382	muscleSkel	NA	NA	NA	NA
827	GSM530605	esc	NA	NA	NA	NA
828	GSM480308	neuron	NA	NA	NA	NA
829	GSM813005	hspc	NA	NA	NA	NA
830	GSM469912	lung	NA	NA	NA	NA
831	GSM501894	fibroblast	NA	NA	NA	NA
832	GSM579888	fibroblast	NA	NA	NA	NA
833	GSM1096012	fibroblast	NA	NA	NA	NA
834	GSM317736	hspc	NA	NA	NA	NA
835	GSM711666	tcell	NA	NA	NA	NA
836	GSM119665	neuron	NA	NA	NA	NA
837	GSM1096437	esc	NA	NA	NA	NA
838	GSM768064	skin	NA	NA	NA	NA
839	GSM422307	bcell	NA	NA	NA	NA
840	GSM768023	skin	NA	NA	NA	NA
841	GSM555864	endothelial	NA	NA	NA	NA
842	GSM596053	muscleSkel	NA	NA	NA	NA
843	GSM358664	lung	NA	NA	NA	NA
844	GSM873154	muscleSkel	NA	NA	NA	NA
845	GSM521993	hspc	NA	NA	NA	NA
846	GSM859646	hspc	NA	NA	NA	NA
847	GSM300265	neuron	NA	NA	NA	NA
848	GSM916770	colon	NA	NA	NA	NA
849	GSM533987	kidney	NA	NA	NA	NA
850	GSM534134	kidney	NA	NA	NA	NA
851	GSM533958	kidney	NA	NA	NA	NA
852	GSM1054943	fibroblast	NA	NA	NA	NA
853	GSM119623	neuron	NA	NA	NA	NA
854	GSM534120	kidney	NA	NA	NA	NA
855	GSM281441	kidney	NA	NA	NA	NA
856	GSM464379	neuron	NA	NA	NA	NA
857	GSM927633	lung	NA	NA	NA	NA
858	GSM367062	esc	NA	NA	NA	NA
859	GSM158379	liver	NA	NA	NA	NA
860	GSM1021273	skin	NA	NA	NA	NA
861	GSM739020	heart	NA	NA	NA	NA
862	GSM746746	bcell	NA	NA	NA	NA
863	GSM518321	fibroblast	NA	NA	NA	NA
864	GSM533950	kidney	NA	NA	NA	NA
865	GSM341541	neuron	NA	NA	NA	NA
866	GSM835799	esc	NA	NA	NA	NA
867	GSM533885	lung	NA	NA	NA	NA
868	GSM358631	lung	NA	NA	NA	NA
869	GSM596055	muscleSkel	NA	NA	NA	NA
870	GSM215068	colon	NA	NA	NA	NA
871	GSM341540	neuron	NA	NA	NA	NA
872	GSM347924	esc	NA	NA	NA	NA
873	GSM876867	neuron	NA	NA	NA	NA
874	GSM429411	liver	NA	NA	NA	NA
875	GSM349729	tcell	NA	NA	NA	NA
876	GSM215066	colon	NA	NA	NA	NA
877	GSM281420	kidney	NA	NA	NA	NA
878	GSM239381	muscleSkel	NA	NA	NA	NA
879	GSM899050	colon	NA	NA	NA	NA
880	GSM183393	macrophage	NA	NA	NA	NA
881	GSM183467	macrophage	NA	NA	NA	NA
882	GSM773774	lung	NA	NA	NA	NA
883	GSM387010	ovary	NA	NA	NA	NA
884	GSM740059	endothelial	NA	NA	NA	NA
885	GSM300242	neuron	NA	NA	NA	NA
886	GSM967699	bcell	NA	NA	NA	NA
887	GSM281634	kidney	NA	NA	NA	NA
888	GSM533963	kidney	NA	NA	NA	NA
889	GSM590396	fibroblast	NA	NA	NA	NA
890	GSM337255	skin	NA	NA	NA	NA
891	GSM661349	esc	NA	NA	NA	NA
892	GSM341538	neuron	NA	NA	NA	NA
893	GSM337204	skin	NA	NA	NA	NA
894	GSM494653	lung	NA	NA	NA	NA
895	GSM534020	kidney	NA	NA	NA	NA
896	GSM1003929	liver	NA	NA	NA	NA
897	GSM466997	lung	NA	NA	NA	NA
898	GSM239402	muscleSkel	NA	NA	NA	NA
899	GSM372732	tcell	NA	NA	NA	NA
900	GSM816012	tcell	NA	NA	NA	NA
901	GSM372721	tcell	NA	NA	NA	NA
902	GSM107534	neuron	NA	NA	NA	NA
903	GSM696436	endothelial	NA	NA	NA	NA
904	GSM967705	bcell	NA	NA	NA	NA
905	GSM300172	neuron	NA	NA	NA	NA
906	GSM624967	muscleSkel	NA	NA	NA	NA
907	GSM914985	fibroblast	NA	NA	NA	NA
908	GSM534032	kidney	NA	NA	NA	NA
909	GSM494662	lung	NA	NA	NA	NA
910	GSM534117	kidney	NA	NA	NA	NA
911	GSM341530	neuron	NA	NA	NA	NA
912	GSM319311	liver	NA	NA	NA	NA
913	GSM1054933	fibroblast	NA	NA	NA	NA
914	GSM1003918	liver	NA	NA	NA	NA
915	GSM494664	lung	NA	NA	NA	NA
916	GSM579899	esc	NA	NA	NA	NA
917	GSM339558	liver	NA	NA	NA	NA
918	GSM614503	endothelial	NA	NA	NA	NA
919	GSM1003917	liver	NA	NA	NA	NA
920	GSM480304	neuron	NA	NA	NA	NA
921	GSM571754	tcell	NA	NA	NA	NA
922	GSM873150	muscleSkel	NA	NA	NA	NA
923	GSM899047	colon	NA	NA	NA	NA
924	GSM38371	macrophage	NA	NA	NA	NA
925	GSM119668	neuron	NA	NA	NA	NA
926	GSM190965	hspc	NA	NA	NA	NA
927	GSM429391	liver	NA	NA	NA	NA
928	GSM215052	colon	NA	NA	NA	NA
929	GSM310437	bcell	NA	NA	NA	NA
930	GSM768011	skin	NA	NA	NA	NA
931	GSM534069	kidney	NA	NA	NA	NA
932	GSM916780	colon	NA	NA	NA	NA
933	GSM281431	kidney	NA	NA	NA	NA
934	GSM494666	lung	NA	NA	NA	NA
935	GSM319263	liver	NA	NA	NA	NA
936	GSM319277	liver	NA	NA	NA	NA
937	GSM239824	esc	NA	NA	NA	NA
938	GSM533946	kidney	NA	NA	NA	NA
939	GSM428949	liver	NA	NA	NA	NA
940	GSM595416	lung	NA	NA	NA	NA
941	GSM230359	macrophage	NA	NA	NA	NA
942	GSM876838	neuron	NA	NA	NA	NA
943	GSM239394	muscleSkel	NA	NA	NA	NA
944	GSM927635	lung	NA	NA	NA	NA
945	GSM740060	endothelial	NA	NA	NA	NA
946	GSM18433	heart	NA	NA	NA	NA
947	GSM300298	neuron	NA	NA	NA	NA
948	GSM300205	neuron	NA	NA	NA	NA
949	GSM38345	macrophage	NA	NA	NA	NA
950	GSM534098	kidney	NA	NA	NA	NA
951	GSM534030	kidney	NA	NA	NA	NA
952	GSM299428	fibroblast	NA	NA	NA	NA
953	GSM873155	muscleSkel	NA	NA	NA	NA
954	GSM426509	hspc	NA	NA	NA	NA
955	GSM420357	tcell	NA	NA	NA	NA
956	GSM1004113	macrophage	NA	NA	NA	NA
957	GSM1024533	liver	NA	NA	NA	NA
958	GSM967700	bcell	NA	NA	NA	NA
959	GSM816028	tcell	NA	NA	NA	NA
960	GSM219245	macrophage	NA	NA	NA	NA
961	GSM1122706	bcell	NA	NA	NA	NA
962	GSM1003931	liver	NA	NA	NA	NA
963	GSM533990	kidney	NA	NA	NA	NA
964	GSM1003915	liver	NA	NA	NA	NA
965	GSM515252	hspc	NA	NA	NA	NA
966	GSM952518	liver	NA	NA	NA	NA
967	GSM611249	hspc	NA	NA	NA	NA
968	GSM859652	hspc	NA	NA	NA	NA
969	GSM905039	kidney	NA	NA	NA	NA
970	GSM239442	muscleSkel	NA	NA	NA	NA
971	GSM387016	ovary	NA	NA	NA	NA
972	GSM119681	neuron	NA	NA	NA	NA
973	GSM545736	neuron	NA	NA	NA	NA
974	GSM351415	bcell	NA	NA	NA	NA
975	GSM462644	ovary	NA	NA	NA	NA
976	GSM943738	fibroblast	NA	NA	NA	NA
977	GSM300245	neuron	NA	NA	NA	NA
978	GSM1019549	macrophage	NA	NA	NA	NA
979	GSM239439	muscleSkel	NA	NA	NA	NA
980	GSM813009	hspc	NA	NA	NA	NA
981	GSM183483	macrophage	NA	NA	NA	NA
982	GSM215058	colon	NA	NA	NA	NA
983	GSM693839	ovary	NA	NA	NA	NA
984	GSM387011	ovary	NA	NA	NA	NA
985	GSM711686	tcell	NA	NA	NA	NA
986	GSM1054948	fibroblast	NA	NA	NA	NA
987	GSM768088	skin	NA	NA	NA	NA
988	GSM300323	neuron	NA	NA	NA	NA
989	GSM1054939	fibroblast	NA	NA	NA	NA
990	GSM624954	muscleSkel	NA	NA	NA	NA
991	GSM534057	kidney	NA	NA	NA	NA
992	GSM492831	esc	NA	NA	NA	NA
993	GSM768029	skin	NA	NA	NA	NA
994	GSM534037	kidney	NA	NA	NA	NA
995	GSM466955	lung	NA	NA	NA	NA
996	GSM521997	hspc	NA	NA	NA	NA
997	GSM967671	bcell	NA	NA	NA	NA
998	GSM300217	neuron	NA	NA	NA	NA
999	GSM624956	muscleSkel	NA	NA	NA	NA
1000	GSM534199	kidney	NA	NA	NA	NA
1001	GSM534101	kidney	NA	NA	NA	NA
1002	GSM1003937	liver	NA	NA	NA	NA
1003	GSM462820	esc	NA	NA	NA	NA
1004	GSM300264	neuron	NA	NA	NA	NA
1005	GSM310435	bcell	NA	NA	NA	NA
1006	GSM716462	skin	NA	NA	NA	NA
1007	GSM319280	liver	NA	NA	NA	NA
1008	GSM588863	colon	NA	NA	NA	NA
1009	GSM734260	esc	NA	NA	NA	NA
1010	GSM845765	skin	NA	NA	NA	NA
1011	GSM358660	lung	NA	NA	NA	NA
1012	GSM349742	tcell	NA	NA	NA	NA
1013	GSM693843	ovary	NA	NA	NA	NA
1014	GSM239433	muscleSkel	NA	NA	NA	NA
1015	GSM740049	endothelial	NA	NA	NA	NA
1016	GSM411212	macrophage	NA	NA	NA	NA
1017	GSM239408	muscleSkel	NA	NA	NA	NA
1018	GSM557863	kidney	NA	NA	NA	NA
1019	GSM747527	hspc	NA	NA	NA	NA
1020	GSM533951	kidney	NA	NA	NA	NA
1021	GSM300297	neuron	NA	NA	NA	NA
1022	GSM967691	bcell	NA	NA	NA	NA
1023	GSM948637	muscleSkel	NA	NA	NA	NA
1024	GSM768096	skin	NA	NA	NA	NA
1025	GSM272915	esc	NA	NA	NA	NA
1026	GSM624970	muscleSkel	NA	NA	NA	NA
1027	GSM119638	neuron	NA	NA	NA	NA
1028	GSM300296	neuron	NA	NA	NA	NA
1029	GSM656450	esc	NA	NA	NA	NA
1030	GSM1122703	bcell	NA	NA	NA	NA
1031	GSM397309	hspc	NA	NA	NA	NA
1032	GSM705415	tcell	NA	NA	NA	NA
1033	GSM737078	liver	NA	NA	NA	NA
1034	GSM575193	kidney	NA	NA	NA	NA
1035	GSM468603	endothelial	NA	NA	NA	NA
1036	GSM240028	colon	NA	NA	NA	NA
1037	GSM612266	macrophage	NA	NA	NA	NA
1038	GSM947285	ovary	NA	NA	NA	NA
1039	GSM533971	kidney	NA	NA	NA	NA
1040	GSM533989	kidney	NA	NA	NA	NA
1041	GSM300185	neuron	NA	NA	NA	NA
1042	GSM813003	hspc	NA	NA	NA	NA
1043	GSM1003939	liver	NA	NA	NA	NA
1044	GSM533924	kidney	NA	NA	NA	NA
1045	GSM422303	bcell	NA	NA	NA	NA
1046	GSM239400	muscleSkel	NA	NA	NA	NA
1047	GSM534094	kidney	NA	NA	NA	NA
1048	GSM768021	skin	NA	NA	NA	NA
1049	GSM655335	liver	NA	NA	NA	NA
1050	GSM358661	lung	NA	NA	NA	NA
1051	GSM239436	muscleSkel	NA	NA	NA	NA
1052	GSM299427	fibroblast	NA	NA	NA	NA
1053	GSM240834	kidney	NA	NA	NA	NA
1054	GSM426510	hspc	NA	NA	NA	NA
1055	GSM528855	neuron	NA	NA	NA	NA
1056	GSM624959	muscleSkel	NA	NA	NA	NA
1057	GSM1003920	liver	NA	NA	NA	NA
1058	GSM533970	kidney	NA	NA	NA	NA
1059	GSM612264	macrophage	NA	NA	NA	NA
1060	GSM530618	esc	NA	NA	NA	NA
1061	GSM588882	colon	NA	NA	NA	NA
1062	GSM277799	ovary	NA	NA	NA	NA
1063	GSM411229	macrophage	NA	NA	NA	NA
1064	GSM604824	esc	NA	NA	NA	NA
1065	GSM575556	kidney	NA	NA	NA	NA
1066	GSM503951	neuron	NA	NA	NA	NA
1067	GSM466999	lung	NA	NA	NA	NA
1068	GSM439788	neuron	NA	NA	NA	NA
1069	GSM429404	liver	NA	NA	NA	NA
1070	GSM705416	tcell	NA	NA	NA	NA
1071	GSM18484	heart	NA	NA	NA	NA
1072	GSM768007	skin	NA	NA	NA	NA
1073	GSM609266	bcell	NA	NA	NA	NA
1074	GSM624925	muscleSkel	NA	NA	NA	NA
1075	GSM388595	bcell	NA	NA	NA	NA
1076	GSM366066	liver	NA	NA	NA	NA
1077	GSM873162	muscleSkel	NA	NA	NA	NA
1078	GSM574072	esc	NA	NA	NA	NA
1079	GSM377666	skin	NA	NA	NA	NA
1080	GSM864528	fibroblast	NA	NA	NA	NA
1081	GSM300332	neuron	NA	NA	NA	NA
1082	GSM428947	liver	NA	NA	NA	NA
1083	GSM337251	skin	NA	NA	NA	NA
1084	GSM490987	liver	NA	NA	NA	NA
1085	GSM574069	esc	NA	NA	NA	NA
1086	GSM914984	fibroblast	NA	NA	NA	NA
1087	GSM739023	heart	NA	NA	NA	NA
1088	GSM428928	liver	NA	NA	NA	NA
1089	GSM533975	kidney	NA	NA	NA	NA
1090	GSM1032711	skin	NA	NA	NA	NA
1091	GSM571753	tcell	NA	NA	NA	NA
1092	GSM341525	neuron	NA	NA	NA	NA
1093	GSM575558	kidney	NA	NA	NA	NA
1094	GSM557861	kidney	NA	NA	NA	NA
1095	GSM899044	colon	NA	NA	NA	NA
1096	GSM494627	lung	NA	NA	NA	NA
1097	GSM768002	skin	NA	NA	NA	NA
1098	GSM948640	muscleSkel	NA	NA	NA	NA
1099	GSM612270	macrophage	NA	NA	NA	NA
1100	GSM534179	kidney	NA	NA	NA	NA
1101	GSM521994	hspc	NA	NA	NA	NA
1102	GSM1089620	fibroblast	NA	NA	NA	NA
1103	GSM534458	liver	NA	NA	NA	NA
1104	GSM490999	liver	NA	NA	NA	NA
1105	GSM190964	hspc	NA	NA	NA	NA
1106	GSM588886	colon	NA	NA	NA	NA
1107	GSM439816	neuron	NA	NA	NA	NA
1108	GSM967676	bcell	NA	NA	NA	NA
1109	GSM439789	neuron	NA	NA	NA	NA
1110	GSM469923	lung	NA	NA	NA	NA
1111	GSM300226	neuron	NA	NA	NA	NA
1112	GSM341522	neuron	NA	NA	NA	NA
1113	GSM183209	macrophage	NA	NA	NA	NA
1114	GSM190970	hspc	NA	NA	NA	NA
1115	GSM410681	endothelial	NA	NA	NA	NA
1116	GSM380455	liver	NA	NA	NA	NA
1117	GSM310434	bcell	NA	NA	NA	NA
1118	GSM948627	muscleSkel	NA	NA	NA	NA
1119	GSM739016	heart	NA	NA	NA	NA
1120	GSM158381	liver	NA	NA	NA	NA
1121	GSM494625	lung	NA	NA	NA	NA
1122	GSM1003903	liver	NA	NA	NA	NA
1123	GSM312875	bcell	NA	NA	NA	NA
1124	GSM1003934	liver	NA	NA	NA	NA
1125	GSM358663	lung	NA	NA	NA	NA
1126	GSM818325	neuron	NA	NA	NA	NA
1127	GSM281648	kidney	NA	NA	NA	NA
1128	GSM574074	esc	NA	NA	NA	NA
1129	GSM545688	heart	NA	NA	NA	NA
1130	GSM859649	hspc	NA	NA	NA	NA
1131	GSM426263	fibroblast	NA	NA	NA	NA
1132	GSM154182	liver	NA	NA	NA	NA
1133	GSM239392	muscleSkel	NA	NA	NA	NA
1134	GSM596052	muscleSkel	NA	NA	NA	NA
1135	GSM705297	bcell	NA	NA	NA	NA
1136	GSM411211	macrophage	NA	NA	NA	NA
1137	GSM429388	liver	NA	NA	NA	NA
1138	GSM534180	kidney	NA	NA	NA	NA
1139	GSM740046	endothelial	NA	NA	NA	NA
1140	GSM899214	colon	NA	NA	NA	NA
1141	GSM426290	fibroblast	NA	NA	NA	NA
1142	GSM371637	tcell	NA	NA	NA	NA
1143	GSM418750	fibroblast	NA	NA	NA	NA
1144	GSM281427	kidney	NA	NA	NA	NA
1145	GSM739000	heart	NA	NA	NA	NA
1146	GSM1021287	skin	NA	NA	NA	NA
1147	GSM534109	kidney	NA	NA	NA	NA
1148	GSM624944	muscleSkel	NA	NA	NA	NA
1149	GSM428932	liver	NA	NA	NA	NA
1150	GSM358667	lung	NA	NA	NA	NA
1151	GSM388584	bcell	NA	NA	NA	NA
1152	GSM319286	liver	NA	NA	NA	NA
1153	GSM873153	muscleSkel	NA	NA	NA	NA
1154	GSM300178	neuron	NA	NA	NA	NA
1155	GSM927639	lung	NA	NA	NA	NA
1156	GSM523298	colon	NA	NA	NA	NA
1157	GSM387007	ovary	NA	NA	NA	NA
1158	GSM739015	heart	NA	NA	NA	NA
1159	GSM426507	hspc	NA	NA	NA	NA
1160	GSM545687	heart	NA	NA	NA	NA
1161	GSM215075	colon	NA	NA	NA	NA
1162	GSM571743	tcell	NA	NA	NA	NA
1163	GSM811219	endothelial	NA	NA	NA	NA
1164	GSM472029	tcell	NA	NA	NA	NA
1165	GSM341520	neuron	NA	NA	NA	NA
1166	GSM300202	neuron	NA	NA	NA	NA
1167	GSM428930	liver	NA	NA	NA	NA
1168	GSM149388	liver	NA	NA	NA	NA
1169	GSM557873	kidney	NA	NA	NA	NA
1170	GSM595778	bcell	NA	NA	NA	NA
1171	GSM18434	heart	NA	NA	NA	NA
1172	GSM372735	tcell	NA	NA	NA	NA
1173	GSM533966	kidney	NA	NA	NA	NA
1174	GSM533981	kidney	NA	NA	NA	NA
1175	GSM119680	neuron	NA	NA	NA	NA
1176	GSM530603	esc	NA	NA	NA	NA
1177	GSM158383	liver	NA	NA	NA	NA
1178	GSM300270	neuron	NA	NA	NA	NA
1179	GSM557865	kidney	NA	NA	NA	NA
1180	GSM300234	neuron	NA	NA	NA	NA
1181	GSM337254	skin	NA	NA	NA	NA
1182	GSM372740	tcell	NA	NA	NA	NA
1183	GSM515232	hspc	NA	NA	NA	NA
1184	GSM816987	endothelial	NA	NA	NA	NA
1185	GSM317933	hspc	NA	NA	NA	NA
1186	GSM899051	colon	NA	NA	NA	NA
1187	GSM494661	lung	NA	NA	NA	NA
1188	GSM494635	lung	NA	NA	NA	NA
1189	GSM300251	neuron	NA	NA	NA	NA
1190	GSM534119	kidney	NA	NA	NA	NA
1191	GSM371442	tcell	NA	NA	NA	NA
1192	GSM927642	lung	NA	NA	NA	NA
1193	GSM716454	skin	NA	NA	NA	NA
1194	GSM420355	tcell	NA	NA	NA	NA
1195	GSM1003908	liver	NA	NA	NA	NA
1196	GSM119684	neuron	NA	NA	NA	NA
1197	GSM388601	bcell	NA	NA	NA	NA
1198	GSM380453	liver	NA	NA	NA	NA
1199	GSM747521	hspc	NA	NA	NA	NA
1200	GSM358637	lung	NA	NA	NA	NA
1201	GSM426287	fibroblast	NA	NA	NA	NA
1202	GSM239732	colon	NA	NA	NA	NA
1203	GSM534143	kidney	NA	NA	NA	NA
1204	GSM183305	macrophage	NA	NA	NA	NA
1205	GSM349743	tcell	NA	NA	NA	NA
1206	GSM119621	neuron	NA	NA	NA	NA
1207	GSM372261	ovary	NA	NA	NA	NA
1208	GSM899043	colon	NA	NA	NA	NA
1209	GSM555854	endothelial	NA	NA	NA	NA
1210	GSM371646	tcell	NA	NA	NA	NA
1211	GSM418747	fibroblast	NA	NA	NA	NA
1212	GSM537133	muscleSkel	NA	NA	NA	NA
1213	GSM768086	skin	NA	NA	NA	NA
1214	GSM811229	endothelial	NA	NA	NA	NA
1215	GSM847082	fibroblast	NA	NA	NA	NA
1216	GSM469921	lung	NA	NA	NA	NA
1217	GSM469911	lung	NA	NA	NA	NA
1218	GSM377662	skin	NA	NA	NA	NA
1219	GSM183466	macrophage	NA	NA	NA	NA
1220	GSM411198	macrophage	NA	NA	NA	NA
1221	GSM239421	muscleSkel	NA	NA	NA	NA
1222	GSM300203	neuron	NA	NA	NA	NA
1223	GSM466957	lung	NA	NA	NA	NA
1224	GSM864547	fibroblast	NA	NA	NA	NA
1225	GSM943730	fibroblast	NA	NA	NA	NA
1226	GSM557872	kidney	NA	NA	NA	NA
1227	GSM239826	esc	NA	NA	NA	NA
1228	GSM397312	hspc	NA	NA	NA	NA
1229	GSM533986	kidney	NA	NA	NA	NA
1230	GSM494637	lung	NA	NA	NA	NA
1231	GSM873165	muscleSkel	NA	NA	NA	NA
1232	GSM337260	skin	NA	NA	NA	NA
1233	GSM428953	liver	NA	NA	NA	NA
1234	GSM18422	heart	NA	NA	NA	NA
1235	GSM916768	colon	NA	NA	NA	NA
1236	GSM534198	kidney	NA	NA	NA	NA
1237	GSM299423	fibroblast	NA	NA	NA	NA
1238	GSM811223	endothelial	NA	NA	NA	NA
1239	GSM277778	ovary	NA	NA	NA	NA
1240	GSM534140	kidney	NA	NA	NA	NA
1241	GSM341547	neuron	NA	NA	NA	NA
1242	GSM534075	kidney	NA	NA	NA	NA
1243	GSM107526	neuron	NA	NA	NA	NA
1244	GSM358638	lung	NA	NA	NA	NA
1245	GSM899165	colon	NA	NA	NA	NA
1246	GSM337212	skin	NA	NA	NA	NA
1247	GSM300249	neuron	NA	NA	NA	NA
1248	GSM464378	neuron	NA	NA	NA	NA
1249	GSM899180	colon	NA	NA	NA	NA
1250	GSM523286	colon	NA	NA	NA	NA
1251	GSM1004110	macrophage	NA	NA	NA	NA
1252	GSM528847	neuron	NA	NA	NA	NA
1253	GSM183463	macrophage	NA	NA	NA	NA
1254	GSM873157	muscleSkel	NA	NA	NA	NA
1255	GSM172874	esc	NA	NA	NA	NA
1256	GSM768046	skin	NA	NA	NA	NA
1257	GSM609254	bcell	NA	NA	NA	NA
1258	GSM319282	liver	NA	NA	NA	NA
1259	GSM423941	esc	NA	NA	NA	NA
1260	GSM119664	neuron	NA	NA	NA	NA
1261	GSM739001	heart	NA	NA	NA	NA
1262	GSM411224	macrophage	NA	NA	NA	NA
1263	GSM967711	bcell	NA	NA	NA	NA
1264	GSM239384	muscleSkel	NA	NA	NA	NA
1265	GSM240027	colon	NA	NA	NA	NA
1266	GSM300318	neuron	NA	NA	NA	NA
1267	GSM372258	ovary	NA	NA	NA	NA
1268	GSM768033	skin	NA	NA	NA	NA
1269	GSM469907	lung	NA	NA	NA	NA
1270	GSM528837	neuron	NA	NA	NA	NA
1271	GSM534046	kidney	NA	NA	NA	NA
1272	GSM811218	endothelial	NA	NA	NA	NA
1273	GSM533887	lung	NA	NA	NA	NA
1274	GSM240031	colon	NA	NA	NA	NA
1275	GSM557874	kidney	NA	NA	NA	NA
1276	GSM387008	ovary	NA	NA	NA	NA
1277	GSM281430	kidney	NA	NA	NA	NA
1278	GSM899190	colon	NA	NA	NA	NA
1279	GSM80710	lung	NA	NA	NA	NA
1280	GSM596004	muscleSkel	NA	NA	NA	NA
1281	GSM927637	lung	NA	NA	NA	NA
1282	GSM467017	lung	NA	NA	NA	NA
1283	GSM596056	muscleSkel	NA	NA	NA	NA
1284	GSM439825	neuron	NA	NA	NA	NA
1285	GSM492826	esc	NA	NA	NA	NA
1286	GSM711481	tcell	NA	NA	NA	NA
1287	GSM835798	esc	NA	NA	NA	NA
1288	GSM816027	tcell	NA	NA	NA	NA
1289	GSM595897	muscleSkel	NA	NA	NA	NA
1290	GSM534177	kidney	NA	NA	NA	NA
1291	GSM281649	kidney	NA	NA	NA	NA
1292	GSM534154	kidney	NA	NA	NA	NA
1293	GSM707973	endothelial	NA	NA	NA	NA
1294	GSM281671	kidney	NA	NA	NA	NA
1295	GSM372299	skin	NA	NA	NA	NA
1296	GSM530606	esc	NA	NA	NA	NA
1297	GSM300321	neuron	NA	NA	NA	NA
1298	GSM916771	colon	NA	NA	NA	NA
1299	GSM1019545	macrophage	NA	NA	NA	NA
1300	GSM739003	heart	NA	NA	NA	NA
1301	GSM788304	tcell	NA	NA	NA	NA
1302	GSM1003895	liver	NA	NA	NA	NA
1303	GSM480307	neuron	NA	NA	NA	NA
1304	GSM533938	kidney	NA	NA	NA	NA
1305	GSM469903	lung	NA	NA	NA	NA
1306	GSM768114	skin	NA	NA	NA	NA
1307	GSM545678	heart	NA	NA	NA	NA
1308	GSM534041	kidney	NA	NA	NA	NA
1309	GSM319278	liver	NA	NA	NA	NA
1310	GSM468606	endothelial	NA	NA	NA	NA
1311	GSM397306	hspc	NA	NA	NA	NA
1312	GSM281647	kidney	NA	NA	NA	NA
1313	GSM773775	lung	NA	NA	NA	NA
1314	GSM341519	neuron	NA	NA	NA	NA
1315	GSM468619	endothelial	NA	NA	NA	NA
1316	GSM119687	neuron	NA	NA	NA	NA
1317	GSM319314	liver	NA	NA	NA	NA
1318	GSM300166	neuron	NA	NA	NA	NA
1319	GSM943736	fibroblast	NA	NA	NA	NA
1320	GSM813010	hspc	NA	NA	NA	NA
1321	GSM534071	kidney	NA	NA	NA	NA
1322	GSM341518	neuron	NA	NA	NA	NA
1323	GSM739018	heart	NA	NA	NA	NA
1324	GSM595838	bcell	NA	NA	NA	NA
1325	GSM767980	skin	NA	NA	NA	NA
1326	GSM533939	kidney	NA	NA	NA	NA
1327	GSM219243	macrophage	NA	NA	NA	NA
1328	GSM534187	kidney	NA	NA	NA	NA
1329	GSM534452	liver	NA	NA	NA	NA
1330	GSM521990	hspc	NA	NA	NA	NA
1331	GSM699979	endothelial	NA	NA	NA	NA
1332	GSM534021	kidney	NA	NA	NA	NA
1333	GSM916751	colon	NA	NA	NA	NA
1334	GSM373965	heart	NA	NA	NA	NA
1335	GSM281413	kidney	NA	NA	NA	NA
1336	GSM300288	neuron	NA	NA	NA	NA
1337	GSM439787	neuron	NA	NA	NA	NA
1338	GSM366070	liver	NA	NA	NA	NA
1339	GSM230360	macrophage	NA	NA	NA	NA
1340	GSM469930	lung	NA	NA	NA	NA
1341	GSM300243	neuron	NA	NA	NA	NA
1342	GSM300240	neuron	NA	NA	NA	NA
1343	GSM534029	kidney	NA	NA	NA	NA
1344	GSM341510	neuron	NA	NA	NA	NA
1345	GSM319268	liver	NA	NA	NA	NA
1346	GSM239388	muscleSkel	NA	NA	NA	NA
1347	GSM574067	esc	NA	NA	NA	NA
1348	GSM574064	esc	NA	NA	NA	NA
1349	GSM319289	liver	NA	NA	NA	NA
1350	GSM534152	kidney	NA	NA	NA	NA
1351	GSM534133	kidney	NA	NA	NA	NA
1352	GSM899061	colon	NA	NA	NA	NA
1353	GSM358665	lung	NA	NA	NA	NA
1354	GSM319305	liver	NA	NA	NA	NA
1355	GSM967685	bcell	NA	NA	NA	NA
1356	GSM319295	liver	NA	NA	NA	NA
1357	GSM1003927	liver	NA	NA	NA	NA
1358	GSM516174	fibroblast	NA	NA	NA	NA
1359	GSM899065	colon	NA	NA	NA	NA
1360	GSM372304	skin	NA	NA	NA	NA
1361	GSM1122705	bcell	NA	NA	NA	NA
1362	GSM337205	skin	NA	NA	NA	NA
1363	GSM948628	muscleSkel	NA	NA	NA	NA
1364	GSM300285	neuron	NA	NA	NA	NA
1365	GSM596037	muscleSkel	NA	NA	NA	NA
1366	GSM534123	kidney	NA	NA	NA	NA
1367	GSM528846	neuron	NA	NA	NA	NA
1368	GSM1003916	liver	NA	NA	NA	NA
1369	GSM466978	lung	NA	NA	NA	NA
1370	GSM611242	hspc	NA	NA	NA	NA
1371	GSM300235	neuron	NA	NA	NA	NA
1372	GSM422299	bcell	NA	NA	NA	NA
1373	GSM488978	bcell	NA	NA	NA	NA
1374	GSM215071	colon	NA	NA	NA	NA
1375	GSM429405	liver	NA	NA	NA	NA
1376	GSM515248	hspc	NA	NA	NA	NA
1377	GSM107532	neuron	NA	NA	NA	NA
1378	GSM119688	neuron	NA	NA	NA	NA
1379	GSM1032710	skin	NA	NA	NA	NA
1380	GSM734259	esc	NA	NA	NA	NA
1381	GSM811222	endothelial	NA	NA	NA	NA
1382	GSM483496	hspc	NA	NA	NA	NA
1383	GSM300313	neuron	NA	NA	NA	NA
1384	GSM612265	macrophage	NA	NA	NA	NA
1385	GSM711687	tcell	NA	NA	NA	NA
1386	GSM533965	kidney	NA	NA	NA	NA
1387	GSM899071	colon	NA	NA	NA	NA
1388	GSM422302	bcell	NA	NA	NA	NA
1389	GSM905030	kidney	NA	NA	NA	NA
1390	GSM533988	kidney	NA	NA	NA	NA
1391	GSM551202	esc	NA	NA	NA	NA
1392	GSM943742	fibroblast	NA	NA	NA	NA
1393	GSM300253	neuron	NA	NA	NA	NA
1394	GSM300392	macrophage	NA	NA	NA	NA
1395	GSM873147	muscleSkel	NA	NA	NA	NA
1396	GSM899064	colon	NA	NA	NA	NA
1397	GSM738198	esc	NA	NA	NA	NA
1398	GSM575187	kidney	NA	NA	NA	NA
1399	GSM967706	bcell	NA	NA	NA	NA
1400	GSM545729	neuron	NA	NA	NA	NA
1401	GSM534103	kidney	NA	NA	NA	NA
1402	GSM371444	tcell	NA	NA	NA	NA
1403	GSM816003	tcell	NA	NA	NA	NA
1404	GSM734261	esc	NA	NA	NA	NA
1405	GSM873145	muscleSkel	NA	NA	NA	NA
1406	GSM426280	fibroblast	NA	NA	NA	NA
1407	GSM467007	lung	NA	NA	NA	NA
1408	GSM467037	lung	NA	NA	NA	NA
1409	GSM319302	liver	NA	NA	NA	NA
1410	GSM899062	colon	NA	NA	NA	NA
1411	GSM313621	heart	NA	NA	NA	NA
1412	GSM1032705	skin	NA	NA	NA	NA
1413	GSM571752	tcell	NA	NA	NA	NA
1414	GSM534045	kidney	NA	NA	NA	NA
1415	GSM300299	neuron	NA	NA	NA	NA
1416	GSM300198	neuron	NA	NA	NA	NA
1417	GSM813002	hspc	NA	NA	NA	NA
1418	GSM534070	kidney	NA	NA	NA	NA
1419	GSM816006	tcell	NA	NA	NA	NA
1420	GSM483492	hspc	NA	NA	NA	NA
1421	GSM239428	muscleSkel	NA	NA	NA	NA
1422	GSM534135	kidney	NA	NA	NA	NA
1423	GSM534175	kidney	NA	NA	NA	NA
1424	GSM300246	neuron	NA	NA	NA	NA
1425	GSM595907	muscleSkel	NA	NA	NA	NA
1426	GSM873156	muscleSkel	NA	NA	NA	NA
1427	GSM655338	liver	NA	NA	NA	NA
1428	GSM426288	fibroblast	NA	NA	NA	NA
1429	GSM480306	neuron	NA	NA	NA	NA
1430	GSM119678	neuron	NA	NA	NA	NA
1431	GSM534100	kidney	NA	NA	NA	NA
1432	GSM418748	fibroblast	NA	NA	NA	NA
1433	GSM1057948	tcell	NA	NA	NA	NA
1434	GSM768031	skin	NA	NA	NA	NA
1435	GSM916766	colon	NA	NA	NA	NA
1436	GSM422296	bcell	NA	NA	NA	NA
1437	GSM768136	skin	NA	NA	NA	NA
1438	GSM18450	heart	NA	NA	NA	NA
1439	GSM916757	colon	NA	NA	NA	NA
1440	GSM534171	kidney	NA	NA	NA	NA
1441	GSM739011	heart	NA	NA	NA	NA
1442	GSM521270	fibroblast	NA	NA	NA	NA
1443	GSM921665	endothelial	NA	NA	NA	NA
1444	GSM773768	lung	NA	NA	NA	NA
1445	GSM818319	neuron	NA	NA	NA	NA
1446	GSM300274	neuron	NA	NA	NA	NA
1447	GSM281650	kidney	NA	NA	NA	NA
1448	GSM1032722	skin	NA	NA	NA	NA
1449	GSM494671	lung	NA	NA	NA	NA
1450	GSM1032720	skin	NA	NA	NA	NA
1451	GSM341531	neuron	NA	NA	NA	NA
1452	GSM371641	tcell	NA	NA	NA	NA
1453	GSM533935	kidney	NA	NA	NA	NA
1454	GSM240024	colon	NA	NA	NA	NA
1455	GSM534038	kidney	NA	NA	NA	NA
1456	GSM426272	fibroblast	NA	NA	NA	NA
1457	GSM411225	macrophage	NA	NA	NA	NA
1458	GSM426414	hspc	NA	NA	NA	NA
1459	GSM557860	kidney	NA	NA	NA	NA
1460	GSM239727	colon	NA	NA	NA	NA
1461	GSM816011	tcell	NA	NA	NA	NA
1462	GSM738200	esc	NA	NA	NA	NA
1463	GSM534127	kidney	NA	NA	NA	NA
1464	GSM534124	kidney	NA	NA	NA	NA
1465	GSM359976	ovary	NA	NA	NA	NA
1466	GSM534009	kidney	NA	NA	NA	NA
1467	GSM557871	kidney	NA	NA	NA	NA
1468	GSM534027	kidney	NA	NA	NA	NA
1469	GSM707976	endothelial	NA	NA	NA	NA
1470	GSM1054947	fibroblast	NA	NA	NA	NA
1471	GSM483486	hspc	NA	NA	NA	NA
1472	GSM472025	tcell	NA	NA	NA	NA
1473	GSM494659	lung	NA	NA	NA	NA
1474	GSM219241	macrophage	NA	NA	NA	NA
1475	GSM534201	kidney	NA	NA	NA	NA
1476	GSM411187	macrophage	NA	NA	NA	NA
1477	GSM818322	neuron	NA	NA	NA	NA
1478	GSM358649	lung	NA	NA	NA	NA
1479	GSM705417	tcell	NA	NA	NA	NA
1480	GSM183217	macrophage	NA	NA	NA	NA
1481	GSM239418	muscleSkel	NA	NA	NA	NA
1482	GSM523377	colon	NA	NA	NA	NA
1483	GSM523324	colon	NA	NA	NA	NA
1484	GSM612271	macrophage	NA	NA	NA	NA
1485	GSM239725	colon	NA	NA	NA	NA
1486	GSM595419	lung	NA	NA	NA	NA
1487	GSM711612	tcell	NA	NA	NA	NA
1488	GSM380451	liver	NA	NA	NA	NA
1489	GSM533953	kidney	NA	NA	NA	NA
1490	GSM18427	heart	NA	NA	NA	NA
1491	GSM967702	bcell	NA	NA	NA	NA
1492	GSM523365	colon	NA	NA	NA	NA
1493	GSM545667	heart	NA	NA	NA	NA
1494	GSM873148	muscleSkel	NA	NA	NA	NA
1495	GSM788336	tcell	NA	NA	NA	NA
1496	GSM528843	neuron	NA	NA	NA	NA
1497	GSM528854	neuron	NA	NA	NA	NA
1498	GSM467003	lung	NA	NA	NA	NA
1499	GSM813013	hspc	NA	NA	NA	NA
1500	GSM816978	endothelial	NA	NA	NA	NA
1501	GSM300231	neuron	NA	NA	NA	NA
1502	GSM813008	hspc	NA	NA	NA	NA
1503	GSM390214	skin	NA	NA	NA	NA
1504	GSM523299	colon	NA	NA	NA	NA
1505	GSM318421	endothelial	NA	NA	NA	NA
1506	GSM534081	kidney	NA	NA	NA	NA
1507	GSM411218	macrophage	NA	NA	NA	NA
1508	GSM492830	esc	NA	NA	NA	NA
1509	GSM905028	kidney	NA	NA	NA	NA
1510	GSM240844	kidney	NA	NA	NA	NA
1511	GSM705418	tcell	NA	NA	NA	NA
1512	GSM624940	muscleSkel	NA	NA	NA	NA
1513	GSM467019	lung	NA	NA	NA	NA
1514	GSM734252	esc	NA	NA	NA	NA
1515	GSM545684	heart	NA	NA	NA	NA
1516	GSM18448	heart	NA	NA	NA	NA
1517	GSM349914	macrophage	NA	NA	NA	NA
1518	GSM655336	liver	NA	NA	NA	NA
1519	GSM494649	lung	NA	NA	NA	NA
1520	GSM419987	macrophage	NA	NA	NA	NA
1521	GSM899229	colon	NA	NA	NA	NA
1522	GSM537125	muscleSkel	NA	NA	NA	NA
1523	GSM534024	kidney	NA	NA	NA	NA
1524	GSM341542	neuron	NA	NA	NA	NA
1525	GSM516177	fibroblast	NA	NA	NA	NA
1526	GSM528856	neuron	NA	NA	NA	NA
1527	GSM439792	neuron	NA	NA	NA	NA
1528	GSM337214	skin	NA	NA	NA	NA
1529	GSM746744	bcell	NA	NA	NA	NA
1530	GSM530607	esc	NA	NA	NA	NA
1531	GSM411228	macrophage	NA	NA	NA	NA
1532	GSM300206	neuron	NA	NA	NA	NA
1533	GSM533942	kidney	NA	NA	NA	NA
1534	GSM533977	kidney	NA	NA	NA	NA
1535	GSM372305	skin	NA	NA	NA	NA
1536	GSM439793	neuron	NA	NA	NA	NA
1537	GSM149392	liver	NA	NA	NA	NA
1538	GSM1003938	liver	NA	NA	NA	NA
1539	GSM537131	muscleSkel	NA	NA	NA	NA
1540	GSM358659	lung	NA	NA	NA	NA
1541	GSM816035	tcell	NA	NA	NA	NA
1542	GSM1032706	skin	NA	NA	NA	NA
1543	GSM300191	neuron	NA	NA	NA	NA
1544	GSM816014	tcell	NA	NA	NA	NA
1545	GSM701155	hspc	NA	NA	NA	NA
1546	GSM574063	esc	NA	NA	NA	NA
1547	GSM467725	esc	NA	NA	NA	NA
1548	GSM494626	lung	NA	NA	NA	NA
1549	GSM916754	colon	NA	NA	NA	NA
1550	GSM358641	lung	NA	NA	NA	NA
1551	GSM239425	muscleSkel	NA	NA	NA	NA
1552	GSM611261	hspc	NA	NA	NA	NA
1553	GSM952511	liver	NA	NA	NA	NA
1554	GSM319296	liver	NA	NA	NA	NA
1555	GSM1021271	skin	NA	NA	NA	NA
1556	GSM534068	kidney	NA	NA	NA	NA
1557	GSM656441	esc	NA	NA	NA	NA
1558	GSM534011	kidney	NA	NA	NA	NA
1559	GSM230247	esc	NA	NA	NA	NA
1560	GSM426267	fibroblast	NA	NA	NA	NA
1561	GSM557856	kidney	NA	NA	NA	NA
1562	GSM705306	tcell	NA	NA	NA	NA
1563	GSM390223	skin	NA	NA	NA	NA
1564	GSM916769	colon	NA	NA	NA	NA
1565	GSM740043	endothelial	NA	NA	NA	NA
1566	GSM1024540	liver	NA	NA	NA	NA
1567	GSM612263	macrophage	NA	NA	NA	NA
1568	GSM533943	kidney	NA	NA	NA	NA
1569	GSM555851	endothelial	NA	NA	NA	NA
1570	GSM967687	bcell	NA	NA	NA	NA
1571	GSM248200	esc	NA	NA	NA	NA
1572	GSM319298	liver	NA	NA	NA	NA
1573	GSM534159	kidney	NA	NA	NA	NA
1574	GSM595910	muscleSkel	NA	NA	NA	NA
1575	GSM219248	macrophage	NA	NA	NA	NA
1576	GSM464388	neuron	NA	NA	NA	NA
1577	GSM319283	liver	NA	NA	NA	NA
1578	GSM426264	fibroblast	NA	NA	NA	NA
1579	GSM768066	skin	NA	NA	NA	NA
1580	GSM534190	kidney	NA	NA	NA	NA
1581	GSM319307	liver	NA	NA	NA	NA
1582	GSM119677	neuron	NA	NA	NA	NA
1583	GSM466948	lung	NA	NA	NA	NA
1584	GSM149381	liver	NA	NA	NA	NA
1585	GSM281408	kidney	NA	NA	NA	NA
1586	GSM319274	liver	NA	NA	NA	NA
1587	GSM119657	neuron	NA	NA	NA	NA
1588	GSM768118	skin	NA	NA	NA	NA
1589	GSM319258	liver	NA	NA	NA	NA
1590	GSM611243	hspc	NA	NA	NA	NA
1591	GSM215082	colon	NA	NA	NA	NA
1592	GSM747525	hspc	NA	NA	NA	NA
1593	GSM372728	tcell	NA	NA	NA	NA
1594	GSM380456	liver	NA	NA	NA	NA
1595	GSM838176	esc	NA	NA	NA	NA
1596	GSM534145	kidney	NA	NA	NA	NA
1597	GSM358653	lung	NA	NA	NA	NA
1598	GSM737070	liver	NA	NA	NA	NA
1599	GSM341509	neuron	NA	NA	NA	NA
1600	GSM299433	fibroblast	NA	NA	NA	NA
1601	GSM239390	muscleSkel	NA	NA	NA	NA
1602	GSM816004	tcell	NA	NA	NA	NA
1603	GSM38355	macrophage	NA	NA	NA	NA
1604	GSM239426	muscleSkel	NA	NA	NA	NA
1605	GSM337200	skin	NA	NA	NA	NA
1606	GSM516176	fibroblast	NA	NA	NA	NA
1607	GSM426259	fibroblast	NA	NA	NA	NA
1608	GSM528840	neuron	NA	NA	NA	NA
1609	GSM947284	ovary	NA	NA	NA	NA
1610	GSM534033	kidney	NA	NA	NA	NA
1611	GSM604825	esc	NA	NA	NA	NA
1612	GSM816007	tcell	NA	NA	NA	NA
1613	GSM452691	esc	NA	NA	NA	NA
1614	GSM377657	skin	NA	NA	NA	NA
1615	GSM1024537	liver	NA	NA	NA	NA
1616	GSM905035	kidney	NA	NA	NA	NA
1617	GSM337234	skin	NA	NA	NA	NA
1618	GSM426416	hspc	NA	NA	NA	NA
1619	GSM705412	tcell	NA	NA	NA	NA
1620	GSM816977	endothelial	NA	NA	NA	NA
1621	GSM42740	muscleSkel	NA	NA	NA	NA
1622	GSM215063	colon	NA	NA	NA	NA
1623	GSM551200	esc	NA	NA	NA	NA
1624	GSM534193	kidney	NA	NA	NA	NA
1625	GSM818316	neuron	NA	NA	NA	NA
1626	GSM351414	bcell	NA	NA	NA	NA
1627	GSM967667	bcell	NA	NA	NA	NA
1628	GSM240832	kidney	NA	NA	NA	NA
1629	GSM534181	kidney	NA	NA	NA	NA
1630	GSM811221	endothelial	NA	NA	NA	NA
1631	GSM898308	ovary	NA	NA	NA	NA
1632	GSM788337	tcell	NA	NA	NA	NA
1633	GSM239416	muscleSkel	NA	NA	NA	NA
1634	GSM816005	tcell	NA	NA	NA	NA
1635	GSM230358	macrophage	NA	NA	NA	NA
1636	GSM739026	heart	NA	NA	NA	NA
1637	GSM490989	liver	NA	NA	NA	NA
1638	GSM439780	neuron	NA	NA	NA	NA
1639	GSM281405	kidney	NA	NA	NA	NA
1640	GSM213224	esc	NA	NA	NA	NA
1641	GSM1021285	skin	NA	NA	NA	NA
1642	GSM899226	colon	NA	NA	NA	NA
1643	GSM899073	colon	NA	NA	NA	NA
1644	GSM811217	endothelial	NA	NA	NA	NA
1645	GSM194309	esc	NA	NA	NA	NA
1646	GSM537120	muscleSkel	NA	NA	NA	NA
1647	GSM898305	ovary	NA	NA	NA	NA
1648	GSM943734	fibroblast	NA	NA	NA	NA
1649	GSM534076	kidney	NA	NA	NA	NA
1650	GSM467011	lung	NA	NA	NA	NA
1651	GSM899216	colon	NA	NA	NA	NA
1652	GSM372297	skin	NA	NA	NA	NA
1653	GSM533960	kidney	NA	NA	NA	NA
1654	GSM835796	esc	NA	NA	NA	NA
1655	GSM467002	lung	NA	NA	NA	NA
1656	GSM277793	ovary	NA	NA	NA	NA
1657	GSM464381	neuron	NA	NA	NA	NA
1658	GSM1024557	liver	NA	NA	NA	NA
1659	GSM428943	liver	NA	NA	NA	NA
1660	GSM1057947	tcell	NA	NA	NA	NA
1661	GSM545666	heart	NA	NA	NA	NA
1662	GSM534453	liver	NA	NA	NA	NA
1663	GSM534080	kidney	NA	NA	NA	NA
1664	GSM494656	lung	NA	NA	NA	NA
1665	GSM426265	fibroblast	NA	NA	NA	NA
1666	GSM299429	fibroblast	NA	NA	NA	NA
1667	GSM816017	tcell	NA	NA	NA	NA
1668	GSM213222	esc	NA	NA	NA	NA
1669	GSM609252	bcell	NA	NA	NA	NA
1670	GSM38385	macrophage	NA	NA	NA	NA
1671	GSM609265	bcell	NA	NA	NA	NA
1672	GSM277783	ovary	NA	NA	NA	NA
1673	GSM119632	neuron	NA	NA	NA	NA
1674	GSM107536	neuron	NA	NA	NA	NA
1675	GSM904985	kidney	NA	NA	NA	NA
1676	GSM281651	kidney	NA	NA	NA	NA
1677	GSM864526	fibroblast	NA	NA	NA	NA
1678	GSM624928	muscleSkel	NA	NA	NA	NA
1679	GSM818313	neuron	NA	NA	NA	NA
1680	GSM428942	liver	NA	NA	NA	NA
1681	GSM80659	heart	NA	NA	NA	NA
1682	GSM213223	esc	NA	NA	NA	NA
1683	GSM341550	neuron	NA	NA	NA	NA
1684	GSM845755	skin	NA	NA	NA	NA
1685	GSM300406	macrophage	NA	NA	NA	NA
1686	GSM534012	kidney	NA	NA	NA	NA
1687	GSM1003902	liver	NA	NA	NA	NA
1688	GSM426285	fibroblast	NA	NA	NA	NA
1689	GSM534008	kidney	NA	NA	NA	NA
1690	GSM1021267	skin	NA	NA	NA	NA
1691	GSM1057945	tcell	NA	NA	NA	NA
1692	GSM215059	colon	NA	NA	NA	NA
1693	GSM419992	macrophage	NA	NA	NA	NA
1694	GSM1032715	skin	NA	NA	NA	NA
1695	GSM916761	colon	NA	NA	NA	NA
1696	GSM551201	esc	NA	NA	NA	NA
1697	GSM337252	skin	NA	NA	NA	NA
1698	GSM737074	liver	NA	NA	NA	NA
1699	GSM281439	kidney	NA	NA	NA	NA
1700	GSM351410	bcell	NA	NA	NA	NA
1701	GSM655329	liver	NA	NA	NA	NA
1702	GSM596057	muscleSkel	NA	NA	NA	NA
1703	GSM747530	hspc	NA	NA	NA	NA
1704	GSM1054937	fibroblast	NA	NA	NA	NA
1705	GSM773770	lung	NA	NA	NA	NA
1706	GSM533933	kidney	NA	NA	NA	NA
1707	GSM516178	fibroblast	NA	NA	NA	NA
1708	GSM788305	tcell	NA	NA	NA	NA
1709	GSM899210	colon	NA	NA	NA	NA
1710	GSM18449	heart	NA	NA	NA	NA
1711	GSM349739	tcell	NA	NA	NA	NA
1712	GSM595895	muscleSkel	NA	NA	NA	NA
1713	GSM310431	bcell	NA	NA	NA	NA
1714	GSM768074	skin	NA	NA	NA	NA
1715	GSM319292	liver	NA	NA	NA	NA
1716	GSM534167	kidney	NA	NA	NA	NA
1717	GSM281421	kidney	NA	NA	NA	NA
1718	GSM575551	kidney	NA	NA	NA	NA
1719	GSM429402	liver	NA	NA	NA	NA
1720	GSM1019547	macrophage	NA	NA	NA	NA
1721	GSM899220	colon	NA	NA	NA	NA
1722	GSM300398	macrophage	NA	NA	NA	NA
1723	GSM545694	heart	NA	NA	NA	NA
1724	GSM372290	skin	NA	NA	NA	NA
1725	GSM859648	hspc	NA	NA	NA	NA
1726	GSM411210	macrophage	NA	NA	NA	NA
1727	GSM534149	kidney	NA	NA	NA	NA
1728	GSM390222	skin	NA	NA	NA	NA
1729	GSM358662	lung	NA	NA	NA	NA
1730	GSM738991	heart	NA	NA	NA	NA
1731	GSM762705	macrophage	NA	NA	NA	NA
1732	GSM916745	colon	NA	NA	NA	NA
1733	GSM1054950	fibroblast	NA	NA	NA	NA
1734	GSM876889	neuron	NA	NA	NA	NA
1735	GSM426261	fibroblast	NA	NA	NA	NA
1736	GSM183485	macrophage	NA	NA	NA	NA
1737	GSM469908	lung	NA	NA	NA	NA
1738	GSM845741	skin	NA	NA	NA	NA
1739	GSM472028	tcell	NA	NA	NA	NA
1740	GSM300393	macrophage	NA	NA	NA	NA
1741	GSM422297	bcell	NA	NA	NA	NA
1742	GSM740051	endothelial	NA	NA	NA	NA
1743	GSM469914	lung	NA	NA	NA	NA
1744	GSM426276	fibroblast	NA	NA	NA	NA
1745	GSM300307	neuron	NA	NA	NA	NA
1746	GSM281632	kidney	NA	NA	NA	NA
1747	GSM905016	kidney	NA	NA	NA	NA
1748	GSM494617	lung	NA	NA	NA	NA
1749	GSM545731	neuron	NA	NA	NA	NA
1750	GSM1019542	macrophage	NA	NA	NA	NA
1751	GSM281084	kidney	NA	NA	NA	NA
1752	GSM281670	kidney	NA	NA	NA	NA
1753	GSM534121	kidney	NA	NA	NA	NA
1754	GSM378817	esc	NA	NA	NA	NA
1755	GSM300200	neuron	NA	NA	NA	NA
1756	GSM358654	lung	NA	NA	NA	NA
1757	GSM411188	macrophage	NA	NA	NA	NA
1758	GSM545680	heart	NA	NA	NA	NA
1759	GSM230283	esc	NA	NA	NA	NA
1760	GSM107540	neuron	NA	NA	NA	NA
1761	GSM767982	skin	NA	NA	NA	NA
1762	GSM119628	neuron	NA	NA	NA	NA
1763	GSM494631	lung	NA	NA	NA	NA
1764	GSM588881	colon	NA	NA	NA	NA
1765	GSM921666	endothelial	NA	NA	NA	NA
1766	GSM358643	lung	NA	NA	NA	NA
1767	GSM371639	tcell	NA	NA	NA	NA
1768	GSM528849	neuron	NA	NA	NA	NA
1769	GSM533996	kidney	NA	NA	NA	NA
1770	GSM149385	liver	NA	NA	NA	NA
1771	GSM767993	skin	NA	NA	NA	NA
1772	GSM467724	esc	NA	NA	NA	NA
1773	GSM281654	kidney	NA	NA	NA	NA
1774	GSM859647	hspc	NA	NA	NA	NA
1775	GSM411191	macrophage	NA	NA	NA	NA
1776	GSM943737	fibroblast	NA	NA	NA	NA
1777	GSM429390	liver	NA	NA	NA	NA
1778	GSM281633	kidney	NA	NA	NA	NA
1779	GSM418745	fibroblast	NA	NA	NA	NA
1780	GSM154183	liver	NA	NA	NA	NA
1781	GSM439818	neuron	NA	NA	NA	NA
1782	GSM740042	endothelial	NA	NA	NA	NA
1783	GSM300258	neuron	NA	NA	NA	NA
1784	GSM1096433	esc	NA	NA	NA	NA
1785	GSM387009	ovary	NA	NA	NA	NA
1786	GSM1054934	fibroblast	NA	NA	NA	NA
1787	GSM534090	kidney	NA	NA	NA	NA
1788	GSM1021263	skin	NA	NA	NA	NA
1789	GSM337199	skin	NA	NA	NA	NA
1790	GSM429412	liver	NA	NA	NA	NA
1791	GSM239729	colon	NA	NA	NA	NA
1792	GSM390211	skin	NA	NA	NA	NA
1793	GSM838182	esc	NA	NA	NA	NA
1794	GSM534096	kidney	NA	NA	NA	NA
1795	GSM300311	neuron	NA	NA	NA	NA
1796	GSM1003891	liver	NA	NA	NA	NA
1797	GSM1021249	skin	NA	NA	NA	NA
1798	GSM230352	macrophage	NA	NA	NA	NA
1799	GSM452735	fibroblast	NA	NA	NA	NA
1800	GSM481004	ovary	NA	NA	NA	NA
1801	GSM534462	liver	NA	NA	NA	NA
1802	GSM967696	bcell	NA	NA	NA	NA
1803	GSM80657	heart	NA	NA	NA	NA
1804	GSM483494	hspc	NA	NA	NA	NA
1805	GSM534189	kidney	NA	NA	NA	NA
1806	GSM372725	tcell	NA	NA	NA	NA
1807	GSM18477	heart	NA	NA	NA	NA
1808	GSM899204	colon	NA	NA	NA	NA
1809	GSM239431	muscleSkel	NA	NA	NA	NA
1810	GSM319306	liver	NA	NA	NA	NA
1811	GSM916755	colon	NA	NA	NA	NA
1812	GSM481015	ovary	NA	NA	NA	NA
1813	GSM358658	lung	NA	NA	NA	NA
1814	GSM847080	fibroblast	NA	NA	NA	NA
1815	GSM281434	kidney	NA	NA	NA	NA
1816	GSM372733	tcell	NA	NA	NA	NA
1817	GSM523360	colon	NA	NA	NA	NA
1818	GSM300261	neuron	NA	NA	NA	NA
1819	GSM516175	fibroblast	NA	NA	NA	NA
1820	GSM272916	esc	NA	NA	NA	NA
1821	GSM239423	muscleSkel	NA	NA	NA	NA
1822	GSM624958	muscleSkel	NA	NA	NA	NA
1823	GSM899193	colon	NA	NA	NA	NA
1824	GSM609258	bcell	NA	NA	NA	NA
1825	GSM916772	colon	NA	NA	NA	NA
1826	GSM337239	skin	NA	NA	NA	NA
1827	GSM1003933	liver	NA	NA	NA	NA
1828	GSM183392	macrophage	NA	NA	NA	NA
1829	GSM239415	muscleSkel	NA	NA	NA	NA
1830	GSM469915	lung	NA	NA	NA	NA
1831	GSM1054946	fibroblast	NA	NA	NA	NA
1832	GSM739022	heart	NA	NA	NA	NA
1833	GSM816019	tcell	NA	NA	NA	NA
1834	GSM319297	liver	NA	NA	NA	NA
1835	GSM773773	lung	NA	NA	NA	NA
1836	GSM768000	skin	NA	NA	NA	NA
1837	GSM614501	endothelial	NA	NA	NA	NA
1838	GSM515247	hspc	NA	NA	NA	NA
1839	GSM358648	lung	NA	NA	NA	NA
1840	GSM738202	esc	NA	NA	NA	NA
1841	GSM300290	neuron	NA	NA	NA	NA
1842	GSM423940	esc	NA	NA	NA	NA
1843	GSM813000	hspc	NA	NA	NA	NA
1844	GSM341532	neuron	NA	NA	NA	NA
1845	GSM948625	muscleSkel	NA	NA	NA	NA
1846	GSM927630	lung	NA	NA	NA	NA
1847	GSM378820	esc	NA	NA	NA	NA
1848	GSM590401	fibroblast	NA	NA	NA	NA
1849	GSM629980	bcell	NA	NA	NA	NA
1850	GSM310429	bcell	NA	NA	NA	NA
1851	GSM534091	kidney	NA	NA	NA	NA
1852	GSM655332	liver	NA	NA	NA	NA
1853	GSM705403	bcell	NA	NA	NA	NA
1854	GSM281354	kidney	NA	NA	NA	NA
1855	GSM900200	esc	NA	NA	NA	NA
1856	GSM655337	liver	NA	NA	NA	NA
1857	GSM300338	neuron	NA	NA	NA	NA
1858	GSM816979	endothelial	NA	NA	NA	NA
1859	GSM899205	colon	NA	NA	NA	NA
1860	GSM816984	endothelial	NA	NA	NA	NA
1861	GSM426508	hspc	NA	NA	NA	NA
1862	GSM240837	kidney	NA	NA	NA	NA
1863	GSM300283	neuron	NA	NA	NA	NA
1864	GSM387012	ovary	NA	NA	NA	NA
1865	GSM595912	muscleSkel	NA	NA	NA	NA
1866	GSM840423	fibroblast	NA	NA	NA	NA
1867	GSM388586	bcell	NA	NA	NA	NA
1868	GSM629987	bcell	NA	NA	NA	NA
1869	GSM876863	neuron	NA	NA	NA	NA
1870	GSM341549	neuron	NA	NA	NA	NA
1871	GSM773767	lung	NA	NA	NA	NA
1872	GSM411206	macrophage	NA	NA	NA	NA
1873	GSM816029	tcell	NA	NA	NA	NA
1874	GSM341517	neuron	NA	NA	NA	NA
1875	GSM426257	fibroblast	NA	NA	NA	NA
1876	GSM916777	colon	NA	NA	NA	NA
1877	GSM768128	skin	NA	NA	NA	NA
1878	GSM534108	kidney	NA	NA	NA	NA
1879	GSM716451	skin	NA	NA	NA	NA
1880	GSM337240	skin	NA	NA	NA	NA
1881	GSM1004111	macrophage	NA	NA	NA	NA
1882	GSM612268	macrophage	NA	NA	NA	NA
1883	GSM624974	muscleSkel	NA	NA	NA	NA
1884	GSM768122	skin	NA	NA	NA	NA
1885	GSM397307	hspc	NA	NA	NA	NA
1886	GSM239424	muscleSkel	NA	NA	NA	NA
1887	GSM426415	hspc	NA	NA	NA	NA
1888	GSM300340	neuron	NA	NA	NA	NA
1889	GSM397304	hspc	NA	NA	NA	NA
1890	GSM921663	endothelial	NA	NA	NA	NA
1891	GSM738993	heart	NA	NA	NA	NA
1892	GSM341535	neuron	NA	NA	NA	NA
1893	GSM534160	kidney	NA	NA	NA	NA
1894	GSM219249	macrophage	NA	NA	NA	NA
1895	GSM18424	heart	NA	NA	NA	NA
1896	GSM18428	heart	NA	NA	NA	NA
1897	GSM612269	macrophage	NA	NA	NA	NA
1898	GSM422305	bcell	NA	NA	NA	NA
1899	GSM372723	tcell	NA	NA	NA	NA
1900	GSM341514	neuron	NA	NA	NA	NA
1901	GSM300269	neuron	NA	NA	NA	NA
1902	GSM705413	tcell	NA	NA	NA	NA
1903	GSM734254	esc	NA	NA	NA	NA
1904	GSM215067	colon	NA	NA	NA	NA
1905	GSM215070	colon	NA	NA	NA	NA
1906	GSM556994	esc	NA	NA	NA	NA
1907	GSM281638	kidney	NA	NA	NA	NA
1908	GSM555855	endothelial	NA	NA	NA	NA
1909	GSM300210	neuron	NA	NA	NA	NA
1910	GSM349745	tcell	NA	NA	NA	NA
1911	GSM811227	endothelial	NA	NA	NA	NA
1912	GSM230291	esc	NA	NA	NA	NA
1913	GSM521280	fibroblast	NA	NA	NA	NA
1914	GSM739019	heart	NA	NA	NA	NA
1915	GSM149384	liver	NA	NA	NA	NA
1916	GSM534028	kidney	NA	NA	NA	NA
1917	GSM183486	macrophage	NA	NA	NA	NA
1918	GSM281277	kidney	NA	NA	NA	NA
1919	GSM905006	kidney	NA	NA	NA	NA
1920	GSM494632	lung	NA	NA	NA	NA
1921	GSM239412	muscleSkel	NA	NA	NA	NA
1922	GSM705312	tcell	NA	NA	NA	NA
1923	GSM172877	esc	NA	NA	NA	NA
1924	GSM859650	hspc	NA	NA	NA	NA
1925	GSM705298	bcell	NA	NA	NA	NA
1926	GSM588874	colon	NA	NA	NA	NA
1927	GSM300281	neuron	NA	NA	NA	NA
1928	GSM494618	lung	NA	NA	NA	NA
1929	GSM466974	lung	NA	NA	NA	NA
1930	GSM604829	esc	NA	NA	NA	NA
1931	GSM107522	neuron	NA	NA	NA	NA
1932	GSM1003911	liver	NA	NA	NA	NA
1933	GSM119627	neuron	NA	NA	NA	NA
1934	GSM410682	endothelial	NA	NA	NA	NA
1935	GSM575188	kidney	NA	NA	NA	NA
1936	GSM833479	fibroblast	NA	NA	NA	NA
1937	GSM746747	bcell	NA	NA	NA	NA
1938	GSM18445	heart	NA	NA	NA	NA
1939	GSM947276	ovary	NA	NA	NA	NA
1940	GSM351411	bcell	NA	NA	NA	NA
1941	GSM1019544	macrophage	NA	NA	NA	NA
1942	GSM629985	bcell	NA	NA	NA	NA
1943	GSM158373	liver	NA	NA	NA	NA
1944	GSM916744	colon	NA	NA	NA	NA
1945	GSM494648	lung	NA	NA	NA	NA
1946	GSM18430	heart	NA	NA	NA	NA
1947	GSM905042	kidney	NA	NA	NA	NA
1948	GSM818314	neuron	NA	NA	NA	NA
1949	GSM349733	tcell	NA	NA	NA	NA
1950	GSM426269	fibroblast	NA	NA	NA	NA
1951	GSM341528	neuron	NA	NA	NA	NA
1952	GSM300390	macrophage	NA	NA	NA	NA
1953	GSM533954	kidney	NA	NA	NA	NA
1954	GSM537121	muscleSkel	NA	NA	NA	NA
1955	GSM967684	bcell	NA	NA	NA	NA
1956	GSM158377	liver	NA	NA	NA	NA
1957	GSM705302	tcell	NA	NA	NA	NA
1958	GSM705420	tcell	NA	NA	NA	NA
1959	GSM859643	hspc	NA	NA	NA	NA
1960	GSM426268	fibroblast	NA	NA	NA	NA
1961	GSM183394	macrophage	NA	NA	NA	NA
1962	GSM366071	liver	NA	NA	NA	NA
1963	GSM768102	skin	NA	NA	NA	NA
1964	GSM737068	liver	NA	NA	NA	NA
1965	GSM533997	kidney	NA	NA	NA	NA
1966	GSM557862	kidney	NA	NA	NA	NA
1967	GSM545730	neuron	NA	NA	NA	NA
1968	GSM194312	esc	NA	NA	NA	NA
1969	GSM359975	ovary	NA	NA	NA	NA
1970	GSM319300	liver	NA	NA	NA	NA
1971	GSM1003921	liver	NA	NA	NA	NA
1972	GSM545657	heart	NA	NA	NA	NA
1973	GSM300287	neuron	NA	NA	NA	NA
1974	GSM737080	liver	NA	NA	NA	NA
1975	GSM545659	heart	NA	NA	NA	NA
1976	GSM952520	liver	NA	NA	NA	NA
1977	GSM347921	esc	NA	NA	NA	NA
1978	GSM380463	liver	NA	NA	NA	NA
1979	GSM545692	heart	NA	NA	NA	NA
1980	GSM337233	skin	NA	NA	NA	NA
1981	GSM773766	lung	NA	NA	NA	NA
1982	GSM655333	liver	NA	NA	NA	NA
1983	GSM469928	lung	NA	NA	NA	NA
1984	GSM534173	kidney	NA	NA	NA	NA
1985	GSM341526	neuron	NA	NA	NA	NA
1986	GSM534052	kidney	NA	NA	NA	NA
1987	GSM483483	hspc	NA	NA	NA	NA
1988	GSM372293	skin	NA	NA	NA	NA
1989	GSM574068	esc	NA	NA	NA	NA
1990	GSM1003928	liver	NA	NA	NA	NA
1991	GSM300302	neuron	NA	NA	NA	NA
1992	GSM149383	liver	NA	NA	NA	NA
1993	GSM747526	hspc	NA	NA	NA	NA
1994	GSM534074	kidney	NA	NA	NA	NA
1995	GSM341527	neuron	NA	NA	NA	NA
1996	GSM411207	macrophage	NA	NA	NA	NA
1997	GSM183315	macrophage	NA	NA	NA	NA
1998	GSM472030	tcell	NA	NA	NA	NA
1999	GSM481005	ovary	NA	NA	NA	NA
[truncated: 1,298 more rows]
